# Supplementary material for: Improved Phylogenetic Analyses Corroborate a Plausible Position of Martialis heureka in the Ant Tree of Life
Source: PLoS One. 2011 Jun 24;6(6):e21031. doi: 10.1371/journal.pone.0021031 (PMC3123331; doi:10.1371/journal.pone.0021031)
Supplement: Information S1 — Unmasked alignment in fasta format. (PHY) [file pone.0021031.s008.phy]

163 5054
Acanthognathus_ocellatus_ --tcatatgcttgtctcaaagattaagccatgcatgtctcagtgcatgccgaattaaggtgaaaccgcgaatggctcattaaatcagttatggttcattagattgtacccacatttacttggataactgtggtaattctagagctaatacatgcaaaacagagtcccgaccagtgatgg-gagggacgcttttattagatcaaaaccaatcggtggcg--ggcagtt---g-tctg-----tccat-tcaccgttta-ttttggtgactctgaataactttgtgctgatcgcacggt--cctagcaccggcgacgcatctttcaaatgtctgccttatcaactgtcgatggtaggttctgcgcctaccatggttgtaacgggtaacggggaatcagggttcgattccggagagggagcctgagaaacggctaccacatccaaggaaggcagcaggcgcgcaaattacccactcccggcacggggaggtagtgacgaaaaataacgatacgggactcatccgaggccccgtaatcggaatgagtacactttaaatcctttaacgaggatccattggagggcaagtctggtgccagcagccgcggtaattccagctccaatagcgtatattaaagttgttgcggttaaaaagctcgtagttgaatctgtgtcgcacaccgtcggttcaccgct--cg--cgg--tgtctaactggcgtgatgtgggacgtcctaccggtgggctta--------gcctcg-c-----gaggggcg------gccc-aacta-at---atcccgtcgcggtgctctttactgagtgtcgagtcgggccggtacgtttactttgaacaaattagagtgcttaaagcaggctatcctcgcctgaatactgcgtgcatggaataatggaataggacctcggttctattttgttggttttcggaaccccgaggtaatgattaatagggacagatgggggcattcgtattgcgacgttagaggtgaaattcttggatcgtcgcaagacggacagaagcgaaagcatttgccaaaaatgttttcattaatcaagaacgaaagttagaggttcgaaggcgatcagataccgccctagttctaaccataaacgatgccagctagcgatccgccgaagttcctccgatgactcggcgggcagcttccgggaaaccaaagcttttgggttccgggggaagtatggttgcaaagctgaaacttaaaggaattgacggaagggcaccaccaggagtggagcctgcggcttaatttgactcaacacgggaaacctcaccaggcccagacaccggaaggattgacagattgatagctctttcttgattcggtgggtggtggtgcatggccgttcttagttggtggagcgatttgtctggttaattccgataacgaacgagactctagcctgctaaataggcgtaccttatggtatcgcgaagg-ccc--ccgg-cctc---ggccggt-gggtttttactaccaacgtacaaacaaatcttcttagagggacaggcggcttctagccgcacgagattgagcaataacaggtctgtgatgcccttagatgttctgggccgcacgcgcgctacactgaaggaatcagcgtgtgttccctggccgaaaggcccgggtaacccgctgaacctccttcgtgctagggattggggcttgcaattgttccccatgaacgaggaattcccagtaagcgcgagtcataagctcgcgttgattacgtccctgccctttgtacacaccgcccgtcgctactaccgattgaatgatttagtgaggtcttcggactggt--gcgcgg-caatgcgtc--cgcat--tgccgatgttgccgggaagatgaccaaacttgatcatttagaggaagta-tattaagcggaggaaaagaaactaaccaggatttccctagtagcggcgagcgaacaggaaagagcccagcaccgaatcccgcggtt--ccgccgcagggaaatgtggtgttcgggagggtccg--c-ttat---cccg-aggtgccg-cgtcgcgtccaagtccatcttgaatggggccacttacccgcagagggtgccaggcccgtag-cgaccggt--gc-gcgt-ctcgggaggacctctccttagagtcgggttgcttgagagtgcagctctaagtgggtggtaaactccatctaaggctaaatacgaccacgagaccgatagcgaacaagtaccgtgagggaaagttgaaaagaactttgaagagagagttcaagagtacgtg-aaaccgttcaggggtaaacctaagaaacccaaaaga-tcgaac-ggggagattcatcgtcagcg-acgctggctt-cgcgt-cggcgg--gcgatgccc-cgcg-gtg-----ccct-----------cgg--ggcat---c-c---g-cg-----cgggcacgctgtcg-tgcg-t-cgatgt-ccggtg-tg-cgtcgtcgtgcacttctcccctagt-agaacgtcgcgacccgctgggtgtcggtctacggcccggg--tg-cggtgtctgacgcgt---------------------------------cg-c-cggt-aaaacg--gc-acg-cgt-caaa--cccccgg--t-c--gctcg-gccggctgcccggcggt--a---ca-c---gc--aa----------ggtatcaggccgcagctc-------------------------------------------------------------------------------------------------------------------------gatcgtacgagtgcgtcg-aggccgtcgcaagcg----cg-cgc-ca-cgg-ta-------------cacggagg-ct---tacggaccta-gcgccgtcacc--------g--gtcc-tggcc-cgctg-------t--c-------------------------gt-acgg------t-------t----------tgccttcgacaggcc-cg-cgaacgtccctccc-------------------------------------------------gctccggcggcgggggaccgataccggtcggcgacgctactgctttgggtactcttaggacccgtcttgaaacacggaccaaggagtctaacatgtacgcgagtcattggga-c-g-----agcgagaaacctaaaggcgcaatgaaagtgaaggt--------------------------------cggc---------------------------------------------------------------c--c--------tggtt--gtcgat-cgagggaggatggg--ccgcgt------------------cgc--g-a--tgcggctccgcactcccggggcgtctcgttct--catc---gcgagaagaggcgcacccagagcgtacacgttgggacccgaaagatggtgaactatgcctggtcaggacgaagtcaggggaaaccctgatggaggtccgtagcgattctgacgtgcaaatcgatcgtcggaactgggtataggggcgaaagactaatcgaaccatctagtagctggttccctccgaagtttccctcaggatagctggcactcggccg------tt-ccg-c-------------------------------------------------------------ac---ggaacg-cgcgcgagtctcatctggtaaagcgaatgattagaggccttggggccgaaacgacctcaacctattctcaaactttaaatgggtgagatctctggcttgcttgaa-----ct--------gtgaagccac-gag--c------------------------------------------a--t----ctc-----cggatcagag-tgccaagtgggccatttttggtaagcagaactggcgctgtgggatgaaccaaacgcagagttaaggcgcccaactcgacgctcatgggacaccatgaaaggcgttggttgcttaagacagcaggacggtggccatggaagttggaatccgctaaggagtgtgtaacaactcacctgccgaagcaactagccctgaaaatggatggcgctgaagcgtcgagcctatactctgccgtcagcggcaagtggggcggacgcgcgcgg----------------------------------------------------------------------------------------tcaac-gcgcgc-gccgccacgaggccctgacgagtaggagggtcgcgacggtgtgcgcagaagggtc-tgggcgcgagcctgcctggagccgccgtcggtgcagatcttggtggtagtagcaaatactccagcgaggccctggaggactgacgtggagaagggttgatatcgccctgtggaaatttgaaaccgctaaatactacgtgacaattatcgacgctcccggacacagagatttcatcaagaacatgatcaccggtacctcacaggctgattgtgcagtgctgattgtcgccgctggtactggtgaatttgaagctggaatttcgaaaaatggacagacccgcgagcatgctctgcttgccttcactctcggtgtcaagcagttgattgttggagtaaacaaaatggattccaccgagcccccgtattccgagacccggttcgaagaaatcaagaaggaagtctcatcgtacatcaagaaaatcggttacaatccggccgccgttgcgtttgtaccgatctccggttggcacggagacaatatgttggaggtatcttccaagatgccctggttcaagggatgggctgtggagcgtaaagaaggcaaaggcgaaggtaaatgtcttatcgaagctctggatgccatccttccacccaccaggccaacagacaaggct
Acanthoponera_minor_ --tcatatgcttgtctcaaagattaagccatgcatgtctcagtgcatgccgaattaaggtgaaaccgcgaatggctcattaaatcagttatggttcattagattgtacccacatttacttggataactgtggtaattctagagctaatacatgcaaaacagagtcccgaccagtgatgg-gagggacgcttttattagatcaaaaccaatcggtggcg--ggcggtc-----tccg-----tccgt-ccaccgttta-ttttggtgactctgaataactttgtgctgatcgcacggt--cctagcaccggcgacgcatctttcaaatgtctgccttatcaactgtcgatggtaggttctgcgcctaccatggttgtaacgggtaacggggaatcagggttcgattccggagagggagcctgagaaacggctaccacatccaaggaaggcagcaggcgcgcaaattacccactcccggcacggggaggtagtgacgaaaaataacgatacgggactcatccgaggccccgtaatcggaatgagtacactttaaatcctttaacgaggatccattggagggcaagtctggtgccagcagccgcggtaattccagctccaatagcgtatattaaagttgttgcggttaaaaagctcgtagttgaatctgtgtcgcacaccgtcggttcaccgct--cg--cgg--tgtttaactggcgtgatgtgggacgtcctaccggtgggctta--------gcctcg-c-----gaggggcg------gccc-aacta-at---atcccgtcgcggtgctctttactgagtgtcgagtcgggccggtacgtttactttgaacaaattagagtgcttaaagcaggctaccttcgcctgaatactgcgtgcatggaataatggaataggacctcggttctattttgttggttttcggaaccccgaggtaatgattaatagggacagatgggggcattcgtattgcgacgttagaggtgaaattcttggatcgtcgcaagacggacagaagcgaaagcatttgccaaaaatgttttcattaatcaagaacgaaagttagaggttcgaaggcgatcagataccgccctagttctaaccataaacgatgccagctagcgatccgccgaagttcctccgatgactcggcgggcagcttccgggaaaccaaagcttttgggttccgggggaagtatggttgcaaagctgaaacttaaaggaattgacggaagggcaccaccaggagtggagcctgcggcttaatttgactcaacacgggaaacctcaccaggcccagacaccggaaggattgacagattgatagctctttcttgattcggtgggtggtggtgcatggccgttcttagttggtggagcgatttgtctggttaattccgataacgaacgagactctagcctgctaaataggcgtaccttatggtatcgcgaagg-ccc--ccgg-cttc---ggccggc-gggtttttactaccaacgtacaaacaaatcttcttagagggacaggcggcttctagccgcacgagattgagcaataacaggtctgtgatgcccttagatgttctgggccgcacgcgcgctacactgaaggaatcagcgtgtgttccctggccgaaaggcccgggtaacccgctgaacctccttcgtgctagggattggggcttgcaattgttccccatgaacgaggaattcccagtaagcgcgagtcataagctcgcgttgattacgtccctgccctttgtacacaccgcccgtcgctactaccgattgaatgatttagtgaggtcttcggactggt--gcgcgg-caatgtctc--ggcat--tgccgatgttgccgggaagatgaccaaacttgatcatttagaggaagta-tattaagcggaggaaaagaaactaaccaggatttccttagtagcggcgagcgaacaggaaagagcccagcaccgaatcccgcggtt--ccgccgcagggaaatgtggtgttcgggagggtccg--c-ttat---cccg-aggtgtcg-cgtcgcgtccaagtccatcttgaatggggccacttacccgcagagggtgccaggcccgtag-cgaccggt--gc-gcgt-ctcgggaggatctctccttagagtcgggttgcttgagagtgcagctctaagtgggtggtaaactccatctaaggctaaatacgaccacgagaccgatagcgaacaagtaccgtgagggaaagttgaaaagaactttgaagagagagttcaagagtacgtg-aaaccgttcaggggtaaacctaagaaacccaaaaga-tcgaac-ggggagattcatcgtcagcg-gcgctggctt-cgcgt-cggtgg--gcgatgtcc-cgcg-ggg-----ccct-----------cgc--ggctc---g-c---g-cg-----cgggcacgctaccg-tgcg-t-cgacgt-ccggcg-ttccgtagtcgtgcacttctcccctagt-agaacgtcgcgacccgctggatgtcggtctacggcccggg--tg-cggtgactgccgcgt---------------------------------cg-c-cggt-aaaacg--gc-acg-cgcgcaaa--cccccgg--t-c--gcccg-gccggctgtccggcggt--a---ca-c---gc--aa----------ggtatcaggccgcacttc---------------------------------------------------------------------------------------------------------------------------------gcgtgcgtcg-agaccgtcgcaagcg----cg-cgc-ca-cgg-ca-------------ctcggagg-t----tacggaccta-gcgccgtcccc--------g--gtcc-tggcc-cgctgttgg---t--c-------------------------ggtacggtatacac-------a----------caccttcgacaggcc-tg-cgaacgtccccgtc-------------------------------------gccgcgcgttgtcgcgtggcgcgcggggaccgataccggtcggcgacgctactgctttgggtactcttaggacccgtcttgaaacacggaccaaggagtctaacatgtacgcgagtcattggga-ctt-----ggcg--atacctaaaggcgtaatgaaagtgaaggt--------------------------------cggc---------------------------------------------------------------c--c--------tggcc--gtcgac-cgagggaggatggg--ccgcgt------------------cgc--g-a--cgcggctccgcactcccggggcgtctcgttct--catc---gcgagaagaggcgcacccagagcgtacacgttgggacccgaaagatggtgaactatgcctggtcaggacgaagtcaggggaaaccctgatggaggtccgtagcgattctgacgtgcaaatcgatcgtcggaactgggtataggggcgaaagactaatcgaaccatctagtagctggttccctccgaagtttccctcaggatagctggcactcggccg------tt-ccg-c-------------------------------------------------------------ac---ggaacg-cgcgcgagtctcatctggtaaagcgaatgattagaggccttggggccgaaacgacctcaacctattctcaaactttaaatgggtgagatctctggctttcttgaa-----ct--------atgaagccac-gag--c------------------------------------------atca----ca------cggatcagag-tgccaagtgggccatttttggtaagcagaactggcgctgtgggatgaaccaaacgcagagttaaggcgcccaactcgacgctcatgggataccatgaaaggcgttggttgcttaagacagcaggacggtggccatggaagtcggaatccgctaaggagtgtgtaacaactcacctgccgaagcaactagccctgaaaatggatggcgctgaagcgtcgagcctatactctgccgtcagcggcaagtgggacggccgtgccgcg-----------------------------------------------------------------------cgcgtgttcg-cgcgcgcgcgc-gtacgg-gtcgtcacgaagccctgacgagtaggagggtcgcggcggtgtgcgcagaagggtc-tgggcgtgagcctgcctggagccgccgtcggtgcagatcttggtggtagtagcaaatactccagcgaggccctggaggactgacgtggagaagggtcgatatcgccttgtggaagttcgaaactgccaaatactatgtcaccatcatcgacgctcccggacacagggacttcatcaaaaacatgatcaccggtacttcgcaggctgattgcgctgtgttgatcgtcgccgccggtaccggtgagttcgaggctggtatctcgaagaatggacagacccgcgagcacgctctgctcgccttcactctcggcgtcaagcaactgattgtcggagttaacaagatggattccaccgagcccccgtactccgagacccgattcgaggaaatcaagaaagaagtctcgtcgtacatcaaaaagatcggttacaacccggctgcggtcgcgttcgtaccgatttccggctggcatggagataacatgttggaggtatcttccaagatgccctggttcaagggatggaccgtggagcgcaaggaaggcaagggtgaaggcaaatgcctcatcgaagcccttgacgccatcctgccgcccaccagaccgaccgacaaggcc
Acanthostichus_kirbyi_ --tcatatgcttgtctcaaagattaagccatgcatgtctcagtgcatgccgaattaaggtgaaaccgcgaatggctcattaaatcagttatggttcattagattgtacccacatttacttggataactgtggtaattctagagctaatacatgcaaaacagagtcccgaccagtgatgg-gagggacgcttttattagatcaaaaccaatcggtggcg--agcggtt-----cccg-----cgcgt-ccaccgttta-ttttggtgactctgaataactttgagctgatcgcacggt--cttcgtaccggcgacgcatctttcaaatgtctgccttatcaactttcgatggtaggttctgcgcctaccatggttgtaacgggtaacggggaatcagggttcgattccggagagggagcctgagaaacggctaccacatccaaggaaggcagcaggcgcgcaaattacccactcccggcacggggaggtagtgacgaaaaataacgatacgggactcatccgaggccccgtaatcggaatgagtacactttaaatcctttaacgaggatccattggagggcaagtctggtgccagcagccgcggtaattccagctccaatagcgtatattaaagttgttgcggttaaaaagctcgtagttgaatctgtgtcgcacaccgtcggttcaccgct--cg--cgg--tgtctaactggcgtgatgtgggacgtcctaccggtgggctca--------gcctcg-c-----gaggggcg------gccc-aactg-at---atcccgtcgcggtgctctttactgagtgtcgagtcgggccggtacgtttactttgaacaaattagagtgcttaaagcaggctaccttcgcctgaatactgtgtgcatggaataatggaataggacctcggttctattttgttggttttcggaaccccgaggtaatgattaatagggacagatgggggcattcgtattgcgacgttagaggtgaaattcttggatcgtcgcaagacggacagaagcgaaagcatttgccaaaaatgttttcattaatcaagaacgaaagttagaggttcgaaggcgatcagataccgccctagttctaaccataaacgatgccagctagcgatccgccgaagttcctccgatgactcggcgggcagcttccgggaaaccaaagcttttgggttccgggggaagtatggttgcaaagctgaaacttaaaggaattgacggaagggcaccaccaggagtggagcctgcggcttaatttgactcaacacgggaaacctcaccaggcccagacaccggaaggattgacagattgatagctctttcttgattcggtgggtggtggtgcatggccgttcttagttggtggagcgatttgtctggttaattccgataacgaacgagactctagcctgctaaataggcgtaccttatggtatcgcgaagg-ccc--ccgg-cttc---ggccggc-gggtttttactaccaacgtacaaacaaatcttcttagagggacaggcggcttctagccgcacgagattgagcaataacaggtctgtgatgcccttagatgttctgggccgcacgcgcgctacactgaaggaatcagcgtgtgttccctggccgaaaggcccgggtaacccgctgaacctccttcgtgctagggattggggcttgcaattgttccccatgaacgaggaattcccagtaagcgcgagtcataagctcgcgttgattacgtccctgccctttgtacacaccgcccgtcgctactaccgattgaatgatttagtgaggtcttcggactggt--gcgcgg-caatgcctc--ggcat--tgccgatgttgccgggaagatgaccaaacttgatcatttagaggaagta-tactaagcggaggaaaagaaactaaccaggatttccttagtagcggcgagcgaacaggaaagagcccagcaccgaatcccgcggtt--ccgccgcagggaaatgtggtgttcgggagggtccg--c-ttat---ccct-tggcgtcg-cgccgcgtccaagtccatcttgaatggggccacttacccgcagagggtgccaggcccgtag-cgaccgac--gc-gcgc-ctcgggaggacctctccttagagtcgggttgcttgagagtgcagctctaagtgggtggtaaactccatctaaggctaaatacgaccacgagaccgatagcgaacaagtaccgtgagggaaagttgaaaagaactttgaagagagagttcaagagtacgtg-aaaccgttcaggggtaaacctaagaaacccaaaaga-tcgaac-ggggagattcatcgtcagcg-gcgctggctt-cgcgt-cggtgg--gcgatgtcc-cgcg-gtgccgttc--------------ctc--ggctc---t-c---g-cg-----cgggcacgctaccg-tgcg-t-cgacgt-ccggcg-at-cgtcgtcgtgcacttctcccctagt-aggacgtcgcgacccgctgggtgtcggtctacggcccggg--tg-cggtgactgtcgcgt---------------------------------cg-c-cggt-taaacg--gc-acg-cgg-caaa--ctcccgg--t-c--gcccg-gccggctgcccggcggt--a---ca-c---gc--aac---------ggtatcaggccgcgccgc---------------------------------------------------------------------------------------------------------------------------------gcgcgcgtcg-agcccgtcgcaagcg----ag-cgc-ca-cgg-ta-------------cccggagg------tacggaccta-gtgccgtcccc--------g--gtcc-tggcc-cgctgttgg---c--t-------------------------gt-acggtg------------c----------aaccttcgacaggcc-tc-ctctcg-------------------------------------------------------------------gtaacacgagataccggtcggcgacgctactgctttgggtactcttaggacccgtcttgaaacacggaccaaggagtctaacatgtacgcgagtcattggga-t-c-----agcg--atacctaaaggcgaaatgaaagtgaaggt--------------------------------cggc---------------------------------------------------------------c--t--------tggct--gccgac-cgagggaggatggg--ccgcgt------------------cgc--g-a--tgcggctccgcactcccggggcgtctcgctct--catc---gcgagaagaggcgcacccagagcgtacacgttgggacccgaaagatggtgaactatgcctggtcaggacgaagtcaggggaaaccctgatggaggtccgtagcgattctgacgtgcaaatcgatcgtcggaactgggtataggggcgaaagactaatcgaaccatctagtagctggttccctccgaagtttccctcaggatagctggcactcatctg------tt-ccg-c-------------------------------------------------------------gc---ggaacg-cgtgcgagtctcatctggtaaagcgaatgattagaggccttggggccgaaacgacctcaacctattctcaaactttaaatgggtgagatctctggctttcttgaa-----ct--------atgaagccac-gag--c------------------------------------------a--t----ca------cggatcagag-tgccaagtgggccatttttggtaagcagaactggcgctgtgggatgaaccaaacgcagagttaaggcgcccaactcgacgctcatgggacaccatgaaaggcgttggttgcttaagacagcaggacggtggccatggaagtcggaatccgctaaggagtgtgtaacaactcacctgccgaagcaactagccctgaaaatggatggcgctgaagcgtcgagcctatactctgccgtcagcggcaagtggggcggccgcc---------------------------------------------------------------------------------------------------tcgcgcggtcgtcacgaagccctgatgagtaggagggtcgcggcggtgtgcgcagaagggtc-tgggcgtgagcctgcctggagccgccgtcggtgcagatcttggtggtagtagcaaatactccagcgaggccctggaggactgacgtggagaagggtcgatatcgccctatggaagttcgagacatccaaatactacgttacgattattgacgcaccaggacacagggatttcatcaagaacatgatcactggtacctcgcaagctgattgcgcggtgttgatcgttgccgccggtaccggcgagttcgaggctggtatctcgaagaacggacagacccgcgaacatgccctgctcgccttcaccctcggtgtgaaacaactgatcgtgggtgtcaacaagatggactcgaccgagcccccgtattccgaagcccgcttcgaagaaatcaagaaggaagtatcatcgtatatcaaaaagatcggttacaacccggcagcggttgcattcgtgcccatctctggttggcacggagacaacatgctcgaggtgtcctctaagatgccctggtttaagggatggaacgtcgagcgtaaggaaggcaaggccgaaggcaaatgtctcattgaagctcttgacgctatcctgccacccaccagaccgaccgacaaggct
Acromyrmex_versicolor_ --tcatatgcttgtctcaaagattaagccatgcatgtctcagtgcatgccgaattaaggtgaaaccgcgaatggctcattaaatcagttatggttcattagattgtacccacatttacttggataactgtggtaattctagagctaatacatgcaaaacagagtcccgaccagtgatgg-aagggacgcttttattagatcaaaaccaatcggtggcg--ggcggtc---cgtccg-----tccgtcccaccgttta-ccttggtgactctgaataactttgtgctgatcgcacggt--cttggcaccggcgacgcatctttcaaatgtctgccttatcaactgtcgatggtaggttccgcgcctaccatggttgtaacgggtaacggggaatcagggttcgattccggagagggagcctgagaaacggctaccacatccaaggaaggcagcaggcgcgcaaattacccactcccggcacggggaggtagtgacgaaaaataacgatacgggactcatccgaggccccgtaatcggaatgagtacactttaaatcctttaacgaggatccattggagggcaagtctggtgccagcagccgcggtaattccagctccaatagcgtatattaaagttgttgcggttaaaaagctcgtagttgaatctgtgtcgcacaccgtcggttcaccgct--cg--cgg--tgtttaactggcgtgatgtgggacgtcctaccggtgggctca--------gccccg-c-----gaggggcg------gccc-aacta-at---atcccgtcgcggtgctctttactgagtgtcgagtcgggccggtacgtttactttgaacaaattagagtgcttaaagcaggctatcctcgcctgaatactgcgtgcatggaataatggaataggacctcggttctattttgttggttttcggaaccccgaggtaatgattaatagggacagatgggggcattcgtattgcgacgttagaggtgaaattcttggatcgtcgcaagacggacggaagcgaaagcatttgccaaaaatgttttcattaatcaagaacgaaagttagaggttcgaaggcgatcagataccgccctagttctaaccataaacgatgccagctagcgatccgccgaagttcctccgatgactcggcgggcagcttccgggaaaccaaagcttttgggttccgggggaagtatggttgcaaagctgaaacttaaaggaattgacggaagggcaccaccaggagtggagcctgcggcttaatttgactcaacacgggaaacctcaccaggcccagacaccggaaggattgacagattgatagctctttcttgattcggtgggtggtggtgcatggccgttcttagttggtggagcgatttgtctggttaattccgataacgaacgagactctagcctgctaaataggcgtaccttatggtatcgcgaagg-ccc--ccgg-cctctcgggccggt-gggtttttactaccaacgtacaaactaatcttcttagagggacaggcggcttctagccgcacgagattgagcaataacaggtctgtgatgcccttagatgttctgggccgcacgcgcgctacactgaaggaatcagcgtgtgttccctggccgaaaggcccgggtaacccgctgaacctccttcgtgctagggattggggcttgcaattgttccccatgaacgaggaattcccagtaagcgcgagtcataagctcgcgttgattacgtccctgccctttgtacacaccgcccgtcgctactaccgattgaatgatttagtgaggtcttcggactggt--gcgcgg-caatgcgtc--ggcat--tgccgatgttgccgggaagatgaccaaacttgatcatttagaggaagta-tactaagcggaggaaaagaaactaaccaggatttccttagtagcggcgagcgaacaggaaagagcccagcaccgaatcccgcggtt--ccgccgcagggaaatgtggtgttcgggaggatccg--t-ttgtatcccga-ggatgtcg-cgccgagtccaagtccatcttgaatggggccacttacccgcagagggtgccaggcccgtagccgaccggt--gc-gcgt-ctcgggaggatacctccttagagtcgggttgcttgagagtgcagctctaagtgggtggtaaactccatctaaggctaaatacgaccacgagaccgatagcgaacaagtaccgtgagggaaagttgaaaagaactttgaagagagagttcaagagtacgtg-aaaccgttcaggggtaaacctaagaaacccaaaaga-tcgaac-ggggagattcatcgtcagcg-acgctggctt-cgcgt-cggtgg--gcgatgtcc-cgcgccgg----gtcct-----------cgc--ggccc----ggccag-cg-----cggacacgccgccg-cgcg-t-cgatgt-ccggcg-tt-cgtcgtcgtgcacttctcccctggt-agaacgtcgcgacccgctgggtgtcggtctacggcccgag--tg-cggcgactgacgcgt---------------------------------cg-c-cggtaaaaacg--gc-gcgccgt-caaa--ccctcgg--t-c--gcccg-gccggctgcccggcggt--a---ca-c---gc--gt----------ggtatcgggccgcaactcgcgctcccgtccccttcgcgg------------------------------------------------------------------------------------------------ggtggggcgcgtttgtgcgtcg-agaccgtcgcaagcg----tg-cgc-ca-tgg-ta-------------cacggagg----ctaacggaccta-gcgccgtcgcc--------g--ttcc-tggcc-cgctgtcga---g----------------------------tcgacgg--------------gt---------aaccttcgatcggcctccgcgaacgttcctcgc-------------------------------------------gccctcgcggccgcgggggaccgacgataccggtcggcgacgctactgctttgggtactctcaggacccgtcttgaaacacggaccaaggagtctaacatgtacgcgagtcattggga-c----tccgcgg--atacctaaaggcgcaatgaaagtgaaggt--------------------------------cggc---------------------------------------------------------------c--c--------tggtt--gccgac-cgagggaggatggg--ccgcgt------------------cgc--g-a--cgcggctccgcactcccggggcgtctcgttctcgcgtc---gcgagaagaggcgcacccagagcgtacacgttgggacccgaaagatggtgaactatgcctggtcaggacgaagtcaggggaaaccctgatggaggtccgtagcgattctgacgtgcaaatcgatcgtcggaactgggtataggggcgaaagactaatcgaaccatctagtagctggttccctccgaagtttccctcaggatagctggcactcgcccg------tt-ccg-cg------------------------------------------------------------aaacggaaccg-agcgcgagtctcatctggtaaagcgaatgattagaggccttggggccgaaacgacctcaacctattctcaaactttaaatgggtgagatctctgactttcttgaa-----ac--------gtgaagtcac-gag------------------------------------------------tttgaat------tggatcagag-tgccaagtgggccatttttggtaagcagaactggcgctgtgggatgaaccaaacgcagagttaaggcgcccaactcgacgctcatgggacaccatgaaaggcgttggttgcttaagacagcaggacggtggccatggaagtcggaatccgctaaggagtgtgtaacaactcacctgccgaagcaactagccctgaaaatggatggcgctgaagcgtcgagcctatactctgccgtcagcggcaagtggggcggccgcgcgcgc----------------------------------------------------------------------------------------------gcgcgc-gccgccacgaagccctgacgagtaggagggtcgcggcggtgagcgcggaagggtc-tgggcgcgagcctgcctggagccgccgtcggtgcagatcttggtggtagtagcaaatactccagcgaggccctggaggactgacgtggagaagggttgacattgccttgtggaaatttgaaacctctaaatactatgtgacgattatcgacgctcctggacacagagattttatcaaaaacatgatcactggtacctcgcaggctgattgtgccgtattgatcgtcgctgctggtactggtgaattcgaggctggaatttcaaagaatggacagactcgcgagcacgctcttctcgcgttcacccttggtgtcaagcagttgattgtcggagttaacaaaatggattccaccgagcccccgtattccgagactcgattcgaggaaattaagaaggaagtgtcgtcctacatcaaaaaaatcggttacaatccagccgctgttgcattcgtgccaatctccggctggcacggagacaatatgttggaagtatccgccaagatgccctggtttaagggatgggctgtagagcgtaaggaaggcaaagccgaaggtaaatgtcttatcgaagctttggatgccatcctgccacccaccaggccaactgacaaggcc
Acropyga_acutiventris_ --tcatatgcttgtctcaaagattaagccatgcatgtctcagtgcatgccgaattaaggtgaaaccgcgaatggctcattaaatcagttatggttcattggattgtaccaacatttacttggataactgtggtaattctagagctaatacatgcaaaacagagccccgaccagtgatgg-aagggacgcttttattagatcaaaaccaatcggtggcgcgggcggct---c-gccg-----ttcgt-ccaccgttta-ttttggtgactctgaataactttgtgctgatcgcacggt--cttagcaccggcgacgcatctttcaaatgtctgacttatcaactgtcgatggtaggttctgcgcctaccatggttgtaacgggtaacggggaatcagggttcgattccggagagggagcctgagaaacggctaccacatccaaggaaggcagcaggcgcgcaaattacccactcccggcacggggaggtagtgacgaaaaataacgatacgggactcatccgaggccccgtaatcggaatgagtacactttaaatcctttaacgaggatccattggagggcaagtctggtgccagcagccgcggtaattccagctccaatagcgtatattaaagttgttgcggttaaaaagctcgtagttgaatctgtgtcgcacaccgtcggttcaccgct--cg--cgg--tgtttaactggcgtgatgtgggacgtcctaccggtgggctta--------gcctcg-c-----gaggggcg------gccc-aacta-at---atcccgtcgcggtgctctttactgagtgtcgagtcgggccggtacgtttactttgaacaaattagagtgcttaaagcaggctaccttcgcctgaatactgcgtgcatggaataatggaataggacctcggttctattttgttggctttcggaaccccgaggtaatgattaatagggacagatgggggcattcgtattgcgacgttagaggtgaaattcttggatcgtcgcaagacggacagaagcgaaagcatttgccaaaaatgttttcattaatcaagaacgaaagttagaggttcgaaggcgatcagataccgccctagttctaaccataaacgatgccagctagcgatccgccgaagttcctccgatgactcggcgggcagcttccgggaaaccaaagcttttgggttccgggggaagtatggttgcaaagctgaaacttaaaggaattgacggaagggcaccaccaggagtggagcctgcggcttaatttgactcaacacgggaaacctcaccaggcccagacaccggaaggattgacagattgatagctctttcttgattcggtgggtggtggtgcatggccgttcttagttggtggagcgatttgtctggttaattccgataacgaacgagactctagcctgctaaataggcgtaccttatggtatctcgaagg-ccc--ccgg-cttc---ggctggc-gggtttttactaccaacgtacaaacaaatcttcttagagggacaggcggcttctagccgcacgagattgagcaataacaggtctgtgatgcccttagatgttctgggccgcacgcgcgctacactgaaggaatcagcgtgtgttccctggccgaaaggcccgggtaacccgctgaacctccttcgtgctagggattggggcttgcaattgttccccatgaacgaggaattcccagtaagcgcgagtcataagctcgcgttgattacgtccctgccctttgtacacaccgcccgtcgctactaccgattgaatgatttagtgaggtcttcggactggt--gcgcgg-caatgtctc--ggcat--tgccgatgttgccgggaagatgaccaaacttgatcatttagaggaagta-tattaagcggaggaaaagaaactaactaggatttccttagtagctgcgagcgaacaggaaagagcccagcaccgaatcccgcggtt--ccgccgcagggaaatgtggtgtttgggaggatccg--c-ttat---cccg-aggtgtcg-cgtcgcgtccaagtccatcttgaatggggccacttacccgtagagggtgccaggcccgtag-cgaccggt--gc-gcgt-ctcgggaggatctctccttagagtcgggttgcttgagagtgcagctctaagtgggtggtaaactccatctaaggctaaatacgaccacgagaccgatagcgaacaagtaccgtgagggaaagttgaaaagaactttgaagagagagttcaagagtacgtg-aaaccgttcaggggtaaacctaagaaacccaaaaga-tcgaac-ggggagattcatcgtcagcg-gcgttggctt-cgcgt-cggtgg--gcgatgttc-cgcg-gag-----tcct-----------cgt--ggctc---g-c---g-cg-----cggacacgctaccg-tgcg-t-cgatgt-ccgacg-ct-cgtcgtcgtgcacttctccccaagt-agaacgtcgcgacccgctgagtgtcggtctacggcccggg--tg-cggtgactgtcgcgt---------------------------------cg-c-cggt-aaaacg--gc-acg-cga-caaa--ccctcgg--t-c--gcccg-gccggctgctcggcggt--a---cg-c---gc--aa----------ggtatcaggccgcactaac--------------------------------------------------------------------------------------------------------------------------------gtgtgcgtcg-aggccgtcgcaagcg----cg-cgc-ca-cgg-ta-------------ctcggagg------tacggacttt-gcgccgtcccc--------g--gtcc-tggcc-cgctgttgg---t--t------aaa----------------gt-acggc-------------t----------caccttcgacaggcc-tg-cgaacgtctttctc------------------------------------tctccgctcgtgagagtgggggggagaagaccgataccggtcggcgacgctactgctttgggtactcttaggacccgtcttgaaacacggaccaaggagtctaacatgtacgcgagtcattggga-c-t--tgtcgcg--agacctaaaggcgtaatgaaagtgaaggt--------------------------------cggc---------------------------------------------------------------c--c--------tggtt--gtcgac-cgagggaggatggg--ccgcgt------------------tgc--g-a--tgcggcctcgcactcccggggcgtctcgttct--catc---gcgagaagaggcgcacccagagcgtacacgttgggacccgaaagatggtgaactatgcctggtcaggacgaagtcaggggaaaccctgatggaggtccgtagcgattctgacgtgcaaatcgatcgtcggaactgggtataggggcgaaagactaatcgaaccatctagtagctggttccctccgaagtttccctcaggatagctggcactcggccg------tt-ccg-c-------------------------------------------------------------ac---ggaacg-cgcgcgagtctcatctggtaaagcgaatgattagaggccttggggccgaaacgacctcaacctattctcaaactttaaatgggtgagatctctggctttcttgaa-----tt--------atgaagccac-gag--c------------------------------------------a--t----ctt-----cggatcagag-tgccaagtgggccatttttggtaagcagaactggcgctgtgggatgaaccaaacgcagagttaaggcgcccaactcgacgctcatgggacaccatgaaaggcgttggttgcttaagacagcaggacggtggccatggaagtcggaatccgctaaggagtgtgtaacaactcacctgccgaagcaactagccctgaaaatggatggcgctgaagcgtcgagcctatactctgccgtcagcggcaagtggggcggcaaccgggag---------cccttgcgcgtc-gggtcgttgtcgatc--------------------------------------cgacgtcgcacgcggcca-tctcgc-gtcgtcacgaagccctgacgagtaggagggtcgcgacggtgagcgcagaagggtc-tgggcgtgagcctgcctggagccgccgtcggtgcagatcttggtggtagtagcaaatactccagcgaggccctggaggactgacgtggagaagggttgatatcgccttgtggaagtttgaaacctctaaatattatgtcaccattatcgatgctcctggacacagagattttattaagaacatgatcactggtacctcgcaagctgattgcgctgtgctcattgtcgccgctggtactggcgagtttgaagctggtatctcaaagaatggacagacccgtgaacacgctttactcgccttcaccctcggcgtcaagcagctgatcgtcggagttaacaagatggattccaccgagcctccgtattccgagacccgatttgaggaaatcaagaaggaagtatcatcgtacatcaaaaagatcggctacaatccggctgcagttgcatttgttcccatttctggctggcatggagataacatgttggaaccgtccgctaagatgccctggtttaaagggtggtctgtggagcgcaaggaaggtaaagccgatggcaaaacccttatcgaagccctcgatgccatcctgccacccagcagaccgaccgacaaggct
Adetomyrma_MAD02_ --tcatatgcttgtctcaaagattaagccatgcatgtctcagtgcatgccgaattaaggtgaaaccgcgaatggctcattaaatcagttatggttcattagattgtacccacatttacttggataactgtggtaattctagagctaatacatgcaaaacagagtcccgaccagtgatgg-gagggacgcttttattagatcaaaaccaatcggtggcg--ggtggct---cgcccg-----tccgt-ccaccgttta-ttttggtgactctgaataactttgtgctgatcgcacggt--cctagcaccggcgacgcatctttcaaatgtctgccttatcaactgtcgatggtaggttctgcgcctaccatggttgtaacgggtaacggggaatcagggttcgattccggagagggagcctgagaaacggctaccacatccaaggaaggcagcaggcgcgcaaattacccactcccggcacggggaggtagtgacgaaaaataacgatacgggactcatccgaggccccgtaatcggaatgagtacactttaaatcctttaacgaggatccattggagggcaagtctggtgccagcagccgcggtaattccagctccaatagcgtatattaaagttgttgcggttaaaaagctcgtagttgaatctgtgtcgcacactgtcggttcaccgct--cg--cgg--tgttcaactggcatgatgtgggacgtcctaccggtgggctta--------gcctcg-c-----gaggggcg------gccc-aacta-at---atcccatcgcggtgctctttaccgagtgtcgagttgggccggtacgtttactttgaacaaattagagtgcttaaagcaggctaccttcgcctgaatactgtgtgcatggaataatggaataggacctcggttctattttgttggttttcggaaccccgaggtaatgattaatagggacagatgggggcattcgtattgcgacgttagaggtgaaattcttggatcgtcgcaagacggacagaagcgaaagcatttgccaaaaatgttttcattaatcaagaacgaaagttagaggttcgaaggcgatcagataccgccctagttctaaccataaacgatgccagctagcgatccgccgaagttcctccgatgactcggcgggcagcttccgggaaaccaaagcttttgggttccgggggaagtatggttgcaaagctgaaacttaaaggaattgacggaagggcaccaccaggagtggagcctgcggcttaatttgactcaacacgggaaacctcaccaggcccagacaccggaaggattgacagattgatagctctttcttgattcggtgggtggtggtgcatggccgttcttagttggtggagcgatttgtctggttaattccgataacgaacgagactctagcctgctaaataggcgtacattatggtatctcgaagg-ccc--ccgg-cctc---ggccggt-gggtttttactaccaacgtaccaacaaatcttcttagagggacaggcggcttctagccgcacgagattgagcaataacaggtctgtgatgcccttagatgttctgggccgcacgcgcgctacactgaaggaatcagcgtgttttccctggccgaaaggcccgggtaacccgctgaacctccttcgtgctagggattggggcttgcaattgttccccatgaacgaggaattcccagtaagcgcgagtcataagctcgcgttgattacgtccctgccctttgtacacaccgcccgtcgctactaccgattgaatgatttagtgaggtcttcggactggt--gcgcgg-cagtgtctc--ggcac--tgccgatgttgccgggaagatgaccaaacttgatcatttagaggaagta-tattaagcggaggaaaagaaactaaccaggatttccttagtagcggcgagcgaacaggaaagagcccagcaccgaatcccgcggtt--ccgccgcagggaaatgtggtgttcgggagggtccgg---ttat---cccg-agatgtcg-gatcgcgtccaagtccatcttgaatggggccacttacccgcagagggtgccaggcccgtag-cgaccggt--ac-gcgt-ctcgggaggatctctccttagagtcgggttgcttgagagtgcagctctaagtgggtggtaaactccatctaaggctaaatacgaccacgagaccgatagcgaacaagtaccgtgagggaaagttgaaaagaactttgaagagagagttcaagagtacgtg-aaaccgttcaggggtaaacctaagaaacccaaaaga-tcgaac-ggggagattcatcgtcagcg-gcgttggctt-cgcgt-cggtgg--gcgatgtcc-cgcg-----------------------------agctc---g-c---t-cg-----cgggcacgctgccg-cgcg-c-gcacgt-ccggcg-t--cgtcgtcgtgcacttctcccctagt-aggacgtcgcgactcgctgggtgtcggtctacggcccgag--tg-cggtgtctgtcgcgt---------------------------------cg-c-cggt-aaaacg--gc-acg-cgg-caaa--ccctcgg--t-c--gcccg-gccggctgcccggcggt--a---ct-c---gc--aa----------ggtatcaggccgcgaaattcc-----------------------------------------------------------------------------------------------------------------------------gtttcgcgtca-agcccgtcgcaagcg----cg-cgc-ca-cgg-c------a-------cccggagg------tacggaccta-gcgccgtcccc--------g--gtcc-tggtc-cgctgttgg---c--c-------------------------g--acgg--------------tg---------accctttgacaggcc-tt-aaacgggggcgggc--------------------------------------------ggtgcatcgcgcgccgctcccctcgataccggtcggcgacgctactgctttgggtactcttaggacccgtcttgaaacacggaccaaggagtctaacatgtgcgcgagtcattggga-c-t-----agca--aaacctaaaggcgcaatgaaagtgaaggt--------------------------------cggc---------------------------------------------------------------c--c--------tgg-c--gccgac-cgagggaggatggg--cagcgt------------------cgc--g-a--tgcggcctcgcactcccggggcgtctcgttct--catc---gcgagaagaggcgcaccaagagcgtacacgttgggacccgaaagatggtgaactatgcctggtcaggacgaagtcaggggaaaccctgatggaggtccgtagcgattctgacgtgcaaatcgatcgtcggaactgggtataggggcgaaagactaatcgaaccatctagtagctggttccctccgaagtttccctcaggatagctggcactcggccg------tt-cc----------------------------------------------------------------ac---ggaacg-cgcgcgagtctcatctggtaaagcgaatgattagaggccttggggccgaaacgacctcaacctattctcaaactttaaatgggtgagatctctggctttcttgaa-----tt--------atgaagccac-gag--c------------------------------------------a--t----ct------cggatcagag-tgccaagtgggccaattttggtaagcagaactggcgctgtgggatgaaccaaacgcagagttaaggcgcctaactcgacgctcatgggacaccatgaaaggcgttggttgcttaagacagcaggacggtggccatggaagtaggaatccgctaaggagtgtgtaacaactcacctgccgaagcaactagccctgaaaatggatggcgctgaagcgtcgagcctatactctgccgtcagcggcaagtggggcgggggcccta----------------------------------------------------------------------------------------------aaccagcc-cccgtcacgaagccctgacgagtaggagggtcgcggcggtgtgcgcagaagggtc-tgggcgcgagcctgcctggagccgccgccggtgcagatcttggtggtagtagcaaatactccagcgaggccctggaggactgacgtggagaagggtcgatattgcgttgtggaagttcgaaactgcaaagtactacgtcaccatcatcgatgcccctggacacagagatttcatcaagaacatgatcactggtacttcgcaagctgactgtgcggtgttgatcgttgccgccggaaccggtgaattcgaagccggtatctcgaagaacggacagacccgcgagcatgctctgcttgccttcacccttggtgtgaagcaattgatcgtcggcgttaacaagatggattctaccgaacctccatactccgaagcccgattcgaggagatcaaaaaagaagtttcgtcatatattaagaaaattggctacaatccggccgcggttgcattcgtgcccatctccggttggcacggagacaatatgttggaggcatcctccaaaatgccttggttcaaaggatgggccgttgaacgcaaggaaggcaaagcggaaggcaaatgcctcatcgaagctcttgacgctattctaccacctactaggccaactgacaaggct
Aenictogiton_ZAM02_ --tcatatgcttgtctcaaagattaagccatgcatgtctcagtgcatgccgaattaaggtgaaaccgcgaatggctcattaaatcagttatggttcattagattgtacccacatttacttggataactgtggtaattctagagctaatacatgcaaaacagagtcccgaccagtgatgg-gagggacgcttttattagatcaaaaccaatcggtggcg--cgcggtc-----tccg-----tgcgt-ccaccgttta-ttttggtgactctgaataactttgtgctgatcgcacggt--cctcgtaccggcgacgcatctttcaaatgtctgccttatcaactttcgatggtaggttctgcgcctaccatggttgtaacgggtaacggggaatcagggttcgattccggagagggagcctgagaaacggctaccacatccaaggaaggcagcaggcgcgcaaattacccactcccggcacggggaggtagtgacgaaaaataacgatacgggactcatccgaggccccgtaatcggaatgagtacactttaaatcctttaacgaggatcaattggagggcaagtctggtgccagcagccgcggtaattccagctccaatagcgtatattaaagttgttgcggttaaaaagctcgtagttgtatttgtgtcgcgcaacgtcggttcaccgct--cg--cgg--tgtttaactggcgtgtcgcgggacgtcctaccggtgggctta--------gcctcg-c-----gaggggcg------gccc-aactg-at---ctcccgtcgcggtgctctttactgagtgtcgagccgggccggtacgtttactttgaacaaattagagtgcttaaagcaggctaccttcgcctgaatactgtgtgcatggaataatggaataggacctcggttctattttgttggttttcggagccccgaggtaatgattaatagggacagatgggggcattcgtattgcgacgttagaggtgaaattcttggatcgtcgcaagacggacagaagcgaaagcatttgccaaaaatgttttcattaatcaagaacgaaagttagaggttcgaaggcgatcagataccgccctagttctaaccataaacgatgccagctagcgatccgccgaagttcctccgatgactcggcgggcagcttccgggaaaccaaagcttttgggttccgggggaagtatggttgcaaagctgaaacttaaaggaattgacggaagggcaccaccaggagtggagcctgcggcttaatttgactcaacacgggaaacctcaccaggcccagacaccggaaggattgacagattgatagctctttcttgattcggtgggtggtggtgcatggccgttcttagttggtggagcgatttgtctggttaattccgataacgaacgagactctagcctgctaaataggcgta-cttatggtatctcgaagg-ccc--ccgg-cctc---ggccggc-gggtttttactaccaacgtacaaacaaatcttcttagagggacaggcggcttctagccgcacgagattgagcaataacaggtctgtgatgcccttagatgttctgggccgcacgcgcgctacactgaaggaatcagcgtgtgttccctggccgaaaggtccgggtaacccgctgaacctccttcgtgctagggattggggcttgcaattattccccatgaacgaggaattcccagtaagcgcgagtcataagctcgcgttgattacgtccctgccctttgtacacaccgcccgtcgctactaccgattgaatgatttagtgaggtcttcggactggt--gcgcgg-caatgtctc--ggcat--tgccgatgttgccgggaagatgaccaaacttgatcatttagaggaagta-tactaagcggaggaaaagaaactaactaggatttcctcagtagcggcgagcgaacaggaaagagcccagcaccgaatcccgcggtt--ccgccgctgggaaatgtggtgttcgggagggtccg--c-acat---cccg-cggcgtcc-cgtcgcgtccaagtccatcttgaatggggccacttacccgcagagggtgccaggcccgtag-cgaccgac--gc-gcgc-ctcgggaggacctctccttagagtcgggttgcttgagagtgcagctctaagtgggtggtaaactccatctaaggctaaatatgaccacgagaccgatagcgaacaagtaccgtgagggaaagttgaaaagaactttgaagagagagttcaagagtacgtg-aaaccgttcaggggtaaacctgagaaacccaaaaga-tcgaac-ggggagattcatcgtcagcg-gcgcaggctt-cgcgt-cggtcg--gcgatgtcc-cgcg-ctg------tgccgtgcttctcgcgc--ggccg------ccag-cg-----cgggcacgctgccg-tgcg-t-cgatgt-ccggcg-tc-cgtcgtcgtgcacttctcccctagt-aggacgtcgcgacccgctgggtgtcggtctacggcccggg--tg-cgctgtctgtcgcgt---------------------------------cg-c-cggt-aaaacg--gc-acg-cgg-caag--cccccgg--t-c--gcccg-gccggctgcccggcggt--a---cg-ctg-ag--ac----------ggtatcgggccgcgccctt-------------------------------------------------------------------------------------------------------------------------------ggggcgcgtcg-agcccgccgcaagcg----ag-cgc-ca-gtg-ga-------------cccggagg------ttcggaccga-gcgccgtcccc--------g--gtcc-tggcc-cgctgtttg---c--a-------------------------tgggcgg--------------tg---------taacttcgacaggcc-tc-ctctcgcggcgacg----------------------------------------------------cgagaggctaactcaccttaccggtcggcgacgctactgctttgggtactctcaggacccgtcttgaaacacggaccaaggagtctaacatgtacgcgagtcattggga-cct-----tgcg--atacctaaaggcgtaatgaaagtgaaggttcgaccccggccctccggccccccgtgggccacggg---------------------------------------------------------------c--c--------gcggc--gccgac-cgagggaggatggg--ccgcgt------------------tgc--g-a--tgcggctccgcactcccggggcgtctcgccct--catt---gcgaggagaggcgcacccagagcgtacacgttgggacccgaaagatggtgaactatgcctggtcaggacgaagtcaggggaaaccctgatggaggtccgtagcgattctgacgtgcaaatcgatcgtcggaactgggtataggggcgaaagactaatcgaaccatctagtagctggttccctccgaagtttccttcaggatagctggcactcggccg------tt-cct-c-------------------------------------------------------------ac---ggaacg-cttgcgagtctcatctggtaaagcgaatgattagaggccttggggccgaaacgacctcaacctattctcaaactttaaatgggtgagatctctggctttcttgaa-----ct--------atgaagccac-gag--c------------------------------------------a--t----ca------cggatcagag-tgccaagtgggccatttttggtaagcagaactggcgctgtgggatgaaccaaacgcagagttaaggcgcccaactcgacgctcatgggacaccatgaaaggcgttggttgcttaagacagcaggacggtggccatggaagtcggaatccgctaaggagtgtgtaacaactcacctgccgaagcaactagccctgaaaatggatggcgctgaagcgtcgagcctatactctgccgtcagcggcaagtggggcggccgtccggcg------------------------------------------------------------------------------ccgcgctcgcgcggcgacggcg-gtcgtcacgaggccctgacgagtaggagggtcgcggcggtgtgcgcagaagggtc-tgggcgtgagcctgcctggagccgccgtcggtgcagatcttggtggtagtagcaaatactccagcgaggccctggaggactgacgtggagaagggttgacatcgctctctggaaattcgaaacatccaaatattatgttacgattattgacgctcctggacacagagattttattaagaacatgatcactggtacttcgcaagctgactgcgcagtactgatcgttgctgcgggtactggagaattcgaagctggtatttcgaagaatggacaaactcgtgagcatgctttgctagcattcacacttggtgtgaagcaactgattgtaggtgttaacaagatggattccaccgagcctccatactctgaacctcgtttcgaggaaatcaagaaagaagtatcgtcatatatcaaaaagattggttacaatccagctgcagttgcttttgtgcctatctcaggatggcatggtgataacatgcttgaagtatccgcaaagatgccctggttcaagggatggaatgtggagcgtaaagaaggcaaggctgagggtaaatgcctgattgaagctcttgacgcaattctgccacccacccgaccaaccgacaaggct
Aenictus_ceylonicus_ --tcatatgcttgtctcaaagattaagccatgcatgtctcagtgcatgccgaattaaggtgaaaccgcgaatggctcattaaatcagttatggttcattggattgtacctacgattacttggataactgtggtaattctagagctaatacatgcaaaacagagtcccgaccagtgatgg-gagggacgcttttattagatcaaaaccaatcggtggcg--cgcggtt-----cccg-----tgcgt-tccccgtttg-ctttggtgactctgagtaacttagagctgatcgcacggt--cctcgtaccggcgacgcatctttcaaatgtctgccttatcaactttcgatggtaggctctgcgcctaccatggttgtaacgggtaacggggaatcagggttcgattccggagagggagcctgagaaacggctaccacatccaaggaaggcagcaggcgcgcaaattacccactcccggcacggggaggtagtgacgaaaaataacgatacgggactcatccgaggccccgtaatcggaatgagtacactttaaatcctttaacgaggatccattggagggcaagtctggtgccagcagccgcggtaattccagctccaatagcgtatattaaagttgttgcggttaaaaagctcgtagttgaatctgtgtcgcacaccgtcggttcaccgct--cg--cgg--tgtccaactggcgtgatgtgggacgtcctaccggtgggctca--------gccccg-c-----gaggggcg------gccc-aactg-at---ctcccgtcgcggtgctctttactgagtgtcgagtcgggccggtacgtttactttgaacaaattagagtgcttaaagcaggctaccttcgcctgaatactgtgtgcatggaataatggaataggacctcggttctattttgttggttttcggaaccccgaggtaatgattaatagggacagatgggggcattcgtattgcgacgttagaggtgaaattcttggatcgtcgcaagacggacagaagcgaaagcatttgccaaaaatgttttcattaatcaagaacgaaagttagaggttcgaaggcgatcagataccgccctagttctaaccataaacgatgccagctagcgatccgccgaagttcctccgatgactcggcgggcagcttccgggaaaccaaagcttttgggttccgggggaagtatggttgcaaagctgaaacttaaaggaattgacggaagggcaccaccaggagtggagcctgcggcttaatttgactcaacacgggaaacctcaccaggcccagacaccggaaggattgacagattgatagctctttcttgattcggtgggtggtggtgcatggccgttcttagttggtggagcgatttgtctggttaattccgataacgaacgagactctggcctgctaactaggcgtatcttgtggtatcgcgaagg-ccc--ccgg-ctcc---ggccggc-gggtttttactaccaacgtacaaacaaatcttcttagagggacaggcggcttctagccgcacgagattgagcaataacaggtctgtgatgcccttagatgttctgggccgcacgcgcgctacactgaaggaatcagcgtgtgttccctggccgaaaggcccgggtaacccgctgaacctccttcgtgctagggattggggcttgcaattattccccatgaacgaggaattcccagtaagcgcgagtcataagctcgcgttgattacgtccctgccctttgtacacaccgcccgtcgctactaccgattgaatgatttagtgaggtcttcggactggt--gcgcgg-caatgtctc--ggcat--tgccgatgttaccgggaagatgaccaaacttgatcatttagaggaagta-taataagcggaggaaaagaaactaaccaggatttcctcagtagcggcgagcgaacaggaaagagcccagcaccgaatcccgcggtt--ccgccgcagggagttgtggtgttcgggaggatccg--c-ttat---ccct-tggcgtcg-cgccgcgtccaagtccatcttgaacgaggcgattcatccgcagagggtgccagacccgtag-cgaccgat--gc-gcgc-ctcgggaggatctctccttagagtcgggttgcttgagagtgcagctctaagtgggtggtaaactccatctaaggctaaatacaaccacgagaccgatagcgaacaagtaccgtgagggaaagttgaaaagaactttgaagagagagttaaagagtacgtg-aaaccgttcaggggtaaacccgagaaacccaaaagt-tcgaac-ggggagatttatcgtcagcg-ccgctggctt-cgctt-cggccg--gcgatgccg-gcgc-ggg-----tccgccgtgtctcaccac--ggctc-------ctg-tg-----ctggcacgccgccg-tgtg-c-cgatgt-ccggcg-cg-cgtcgtcgtgcacttctcccccagt-aggatgtcgcgacccgctggatgccggtctacggcccggg--ac-ggacggctgcaacgt---------------------------------cg-c-cggt-gaaaca--gc-acg-cgg-caag--cccccgg--t-c--gcacg-gccggctgcccggcggt--a---cggt---ga--ac----------ggtacgaggccacgccct--------------------------------------------------------------------------------------------------------------------------------cgggcgcgtcg-agcctgtcgcaagcg----ag-tgc-ca-cgg-ta-----g-------cccggagg-----ttgtggaccca-gtgccgtcccc--------g--gtcc-tggcc-cgctgttgg---c--a-------------------------gt-acgg--------------tg---------caccttcgacaggcc-ta-cgagccgcgcgcgg--------------------------------------------------aggtgaggacctgcggcacataccggtcggcgacgctaccgctttggatactctcgggacccgtcttgaaacacggaccaaggagtctaacatgtacgcgagtcattggga-c-g-----agcg--atacccaaaggcgcaatgaaagtgaaggt--------------------------------cggc---------------------------------------------------------------c--c--------tcgcc-ggccgac-cgtgggaggatggg--ccgcgt------------------cgc--g-a--tgcggccccgcactcccggggcgtctcgccct--catc---gcgaggagaggcgcacccagagcgtacacgttgggacccgaaagatggtgaactatgcctggtcaggacgaagtcaggggaaaccctgatggaggtccgtagcgattctgacgtgcaaatcgatcgtcggaactgggtataggggcgaaagactaatcgaaccatctagtagctggttccctccgaagtttccctcaggatagctggcactcgtccg------tt-ccc-cg------------------------------------------------------------gc---ggaacg-agaacgagtctcatccggtaaagcgaatgattagaggccttggggccgaaacgacctcaacctattctcaaactttaaatgggtgagatctctggctttcttgaa-----ca--------gtgaagccac-gag--a------------------------------------------a--c----ct------cggatcagag-tgccaagtgggccatttttggtaagcagaactggcgctgtgggatgaaccaaacgcagagttaaggcgcccaactcgacgctcatgggacaccatgaaaggcgttggttgcttaagacagcaggacggtggccatggaagtcggaatccgctaaggagtgtgtaacaactcacctgccgaagcaactagccctgaaaatggatggcgctgaagcgtcgagcctatactctgccgtcagcggcaagtggggcggccgccgccac------------------------------------------------------------------------------------------cagcgcggtg-gtcgtcgcgaggccctgacgagtaggagggtcgcggcggtgtgcgcagaagggtc-tgggcgcgagcctgcctggagccgccgtcggtgcagatcttggtggtagtagcaaatactccagcgaggccctggaggactgacgtggagaagggttgatattgctctctggaagttcgagacctctaaatactatgtcacgatcatcgatgccccgggacacagggatttcatcaagaatatgatcactggtacctcgcaagctgattgtgcagtattgatcgttgcggctggtactggtgagttcgaagccggcatctcgaagaatggccagacccgtgaacatgccctgctcgcctttacccttggtgtgaaacaactgatcgtcggtgtcaacaagatggactctactgatcccccatactccgagcctcgtttcgaggaaatcaagaaagaagtatcgtcttacatcaaaaaaattggttataacccggctgcagtcgccttcgtaccaatctctggttggcatggagataacatgctcgagccatcctccaagatgccttggttcaagggatggactgtggagcgcaaagaaggcaaaagtgaaggcaaatgcctcattgaagccctcgatgccatcctgccacctaccagaccgaccgacaaggcc
Aenictus_eugenii_ --tcatatgcttgtctcaaagattaagccatgcatgtctcagtgcatgccgaattaaggtgaaaccgcgaatggctcattaaatcagttatggttcattggattgtacacacgagtacttggataactgtggtaattctagagctaatacatgcaaaacagagtcccgaccagtgatgg-gagggacgcttttattagatcaaaaccaatcggtggcg--cgcggtt-----cccg-----tgcgt-tccccgtttg-ctttggtgactctgagtaacttacagctgatcgcacggt--cctcgtaccggcgacgcatctttcaaatgtctgccttatcaactttcgatggtaggctccgcgcctaccatggttgtaacgggtaacggggaatcagggttcgattccggagagggagcctgagaaacggctaccacatccaaggaaggcagcaggcgcgcaaattacccactcccggcacggggaggtagtgacgaaaaataacgatacgggactcatccgaggccccgtaatcggaatgagtacactttaaatcctttaacgaggatccattggagggcaagtctggtgccagcagccgcggtaattccagctccaatagcgtatattaaagttgttgcggttaaaaagctcgtagttgaatctgtgtcgcacaccgtcggttcaccgct--cg--cgg--tgtccaactggcgtgatgtgggacgtcctaccggtgggctca--------gccccg-c-----gaggggcg------gccc-aactg-at---ctcccgtcgcggtgctctttactgagtgtcgagtcgggccggtacgtttactttgaacaaattagagtgcttaaagcaggctaccttcgcctgaatactgcgtgcatggaataatggaataggacctcggttctattttgttggttttcggaaccccgaggtaatgattaatagggacagatgggggcattcgtattgcgacgttagaggtgaaattcttggatcgtcgcaagacggacagaagcgaaagcatttgccaaaaatgttttcattaatcaagaacgaaagttagaggttcgaaggcgatcagataccgccctagttctaaccataaacgatgccagctagcgatccgccgaagttcctccgatgactcggcgggcagcttccgggaaaccaaagcttttgggttccgggggaagtatggttgcaaagctgaaacttaaaggaattgacggaagggcaccaccaggagtggagcctgcggcttaatttgactcaacacgggaaacctcaccaggcccagacaccggaaggattgacagattgatagctctttcttgattcggtgggtggtggtgcatggccgttcttagttggtggagcgatttgtctggttaattccgataacgaacgagactctggcctgctaactaggcgtatattgtggtatcgcgaagg-ccc--ccgg-ctcc---ggccggc-gggtttttactaccaacgtacaaacaaatcttcttagagggacaggcggcttctagccgcacgagattgagcaataacaggtctgtgatgcccttagatgttctgggccgcacgcgcgctacactgaaggaatcagcgtgtgttccctggccgaaaggcccgggtaacccgctgaacctccttcgtgctagggattggggcttgcaattattccccatgaacgaggaattcccagtaagcgcgagtcataagctcgcgttgattacgtccctgccctttgtacacaccgcccgtcgctactaccgattgaatgatttagtgaggtcttcggactggt--gcgcgg-caatgtctc--ggcat--tgccgatgttaccgggaagatgaccaaacttgatcatttagaggaagta-taataagcggaggaaaagaaactaacaaggatttcctcagtagcggcgagcgaacaggaaagagcccagcaccgaatcccgcggtt--ccgccgcagggagttgtggtgttcgggaggatccg--c-ttat---ccct-tggcgtcg-cgccgcgtccaagtccatcttgaacgaggcgattcatccgcagagggtgccagacccgtag-cgaccgat--gc-gcgc-ctcgggaggatctctccttagagtcgggttgcttgagagtgcagctctaagtgggtggtaaactccatctaaggctaaatacaaccacgagaccgatagcgaacaagtaccgtgagggaaagttgaaaagaactttgaagagagagttaaagagtacgtg-aaaccgttcaggggtaaacccgagaaacccaaaagt-tcgaac-ggggagattcatcgtcagcg-ccgctggctt-cgcgt-cggtcg--gcgatgccg-gcgc-ggg-----tccgccgtgtctcgccac--ggctc-------ccg-cg-----ctggcacgccgctg-tgcg-c-cgatgc-ccggcg-cg-cgtcgtcgtgcacttctcccccagt-aggacgtcgcgacccgctgggtgccggtctacggcccggg--ac-ggacggctgcaacgt---------------------------------cg-c-cggt-gaaacg--gc-acg-cgg-caag--cccccgg--t-c--gcccg-gccggctgcccggcggt--a---cggttagaa--ac----------ggtacgaggccgcgccct--------------------------------------------------------------------------------------------------------------------------------cgggcgcgtcg-agcccgtcgcaagcg----ag-cgc-ca-cgg-ta-------------cccggagg-----ctacggaccca-gtgccgtcccc--------g--gtcc-tggcc-cgctgttgg---c--a-------------------------gt-acgg--------------tg---------caccttcgacaggcc-tg-cgaggcgcgcgcgc----gcgcgtgtggtg---tcccgctcgtcctccgtggcgtgagggcccgcgcgcgcgcgcggcggcacataccggtcggcgacgctaccgctttgggtactctcgggacccgtcttgaaacacggaccaaggagtctaacatgtacgcgagtcattggga-c-g-----agcg--atacccagaggcgcaatgaaagtgaaggt--------------------------------cggc---------------------------------------------------------------c--c--------taacccggccgac-cgtgggaggatggg--ccgcgt------------------cgc--g-a--tgcggccccgcactcccggggcgtctcgccct--catc---gcgaggagaggcgcacccagagcgtacacgttgggacccgaaagatggtgaactatgcctggtcaggacgaagtcaggggaaaccctgatggaggtccgtagcgattctgacgtgcaaatcgatcgtcggaactgggtataggggcgaaagactaatcgaaccatctagtagctggttccctccgaagtttccctcaggatagctggcactcggccg------tt-ccc-cg------------------------------------------------------------gc---ggaacg-cgaacgagtctcatccggtaaagcgaatgattagaggccttggggccgaaacgacctcaacctattctcaaactttaaatgggtgagatctctggctttcttgaa-----ca--------gtgaagccac-gag---------------------------------------------aacg----at------cggatcagag-tgccaagtgggccatttttggtaagcagaactggcgctgtgggatgaaccaaacgcagagttaaggcgcccaactcgacgctcatgggacaccatgaaaggcgttggttgcttaagacagcaggacggtggccatggaagtcggaatccgctaaggagtgtgtaacaactcacctgccgaagcaactagccctgaaaatggatggcgctgaagcgtcgagcctatactctgccgtcagcggcaagtggggcggccgccgccgc--------------------------------------------------------------------------------------atccgcgcgcggtg-gtcgtcacgaggccctgacgagtaggagggtcgcggcggtgcgcgcagaagggtc-tgggcgcgagcctgcctggagccgccgtcggtgcagatcttggtggtagtagcaaatactccagcgaggccctggaggactgacgtggagaagggttgatattgctctctggaagttcgagacctctaaatactatgtcacgatcatcgatgccccgggacacagggatttcatcaagaatatgatcactggtacctcgcaagctgattgtgcggtattgatcgttgctgccggtactggtgagtttgaagccggtatctcgaaaaatggccaaacccgtgaacatgccctgctcgcctttacccttggtgtaaagcaactgatcgtcggtgtcaacaagatggactccactgatcccccgtattccgagtctcgtttcgaggaaattaagaaagaagtatcgtcgtacatcaaaaaaattggttataacccggctgcagtcgcgttcgtaccgatctctggttggcatggagataacatgctcgagccttcctccaagatgccttggttcaagggatggaccgtggagcgcaaagaaggcaaaagtgaaggcaaatgcctcattgaagcccttgatgccattctaccacccaccagaccgactgacaaggcc
Aglyptacros_cf_sulcatus_ --tcatatgcttgtctcaaagattaagccatgcatgtctcagtgcatgccgaattaaggtgaaaccgcgaatggctcattaaatcagttatggttcattggactcagcaaacgtttacttggataactgtggcaattctagagctaatacatgcaaatcagagttccgaccagagatgg-gaggaacgcttttattagatcaaaaccaatcggtggcg--gacgggg----aaccg-----ttcgt-ccatcgcttg-ctttggtgactctggataactttgcgccgatcgcacggt--cttcgcgccggcgacggttctttcgaatgtctgccttatcaactgacgatggtaggctccacgcctaccatggttgtaacgggtaacggggaatcagggttcgattccggagagggagcctgagaaacggctaccacatccaaggaaggcagcaggcgcgcaaattacccactcccggcacggggaggtagtgacgaaaaataacgatacgggactcatccgaggccccgtaatcggaatgagtacactttaaatcctttaacgaggatccattggagggcaagtctggtgccagcagccgcggtaactccagctccaatagcgtatattaaagttgttgcggttaaaaagctcgtagttgaatctgtgtcgcaccgtgcgggtccatcgct--cgttcgg--tggcttactcgcatag-gtgcgacgtcctaccggtgggctcgcgtcgcgcgtccta-c-----ggggcgcgcgcgccgtcc-aacat-ac---ctcccatcgcggtgctcttcgctgagtgtcgagttgggccggtacgtttactttgaacaaattagagtgcttaaagcaggccgatctcgcctgaatattctgtgcatggaataatggaataggacctcggttctattttgttggttttcggaaccccgaggtaatgattaatagggacagatgggggcattcgtattgcgacgttagaggtgaaattcttggatcgtcgcaagacggacagaagcgaaagcatttgccaaaaatgttttcattaatcaagaacgaaagttagaggttcgaaggcgatcagataccgccctagttctaaccataaacgatgccagccagcgatccgtcgaagttcctaagatgactcgacgggcagcttccgggaaaccaaagcttttgggttccgggggaagtatggttgcaaagctgaaacttaaaggaattgacggaagggcaccaccaggagtggagcctgcggcttaatttgactcaacacgggaaacctcaccaggcccggacaccggaaggattgacagattgatagctctttcttgattcggtgggtggtggtgcatggccgttcttagttggtggagcgatttgtctggttaattccgataacgaacgagactctagcctgttaaataggcgtaatttatggtatcttgaagg-ctc--tcgg-cttc---ggccggg-tggtttttactaccaacgtatcagcaaatcttcttagagggacaggcggcgtctagccgcacgagattgagcaataacaggtctgtgatgcccttagatgttctgggccgcacgcgcgctacactgaaggaatcagcgtgtcttccctggccgaaaggcccgggtaacccgttgaacctccttcgtgctagggattggagcttgcaattattccccatgaacgaggaattcccagtaagcgcgagtcataagctcgcgttgattacgtccctgccctttgtacacaccgcccgtcgctactaccgattgaatgatttagtgaggtcttcggactggt--gcgcgg-caatgtcttcgggcac--tgccgatgttgccgggaagatgaccaaacttgatcatttagaggaagta-tactaagcggaggaaaagaaactaactaggatttcctcagtagcggcgagcgaagaggaaagagcccagcactgaatcccgcggttcgcagccgtagggaaatgtagtgttcgggaggattcg----ttct---cgcg-agacgtcgtaaccgcgtccaagtccatcttgaatggggccactcacccgtagagggtgccaggcccgtag-agaccggt--ac-gcgt-ctccggaggatctctccttagagtcgggttgcttgagagtgcagccctaagtgggtggtaaactccatctaaggctaaatacgaccacgagaccgatagcgaacaagtaccgtgagggaaagttgaaaagaactttgaagagagagttcaagagtacgtgaaaaccgttcaggggtaagcccgagaaacccgaaaga-tcgaac-gaggagattcatcgtcggcgagcgtcggcct-cgcgcgtggtac--gcgatgtcg-gaga------------------------cgc--cgcgccgtgtgcgcgagcgctccccggcacgctgccgccttgaa-ctattcgccggcc-t--cgccgtcgtgcacttctcctctagt-aggacgtcgcgacccgctgggtgtcggactacggcccggg--tg-acgagtctgccccgcgcggcgtcgacgcgcgcgtgcctcgtgcgcgcgcgcc-cgac-gcgtcg--gc-gcggtgcgcaga--aacccgg--tgt--tcccg-tccggcagcccggcggt--a---cgac---actagaactacccaccggtacagtgccgcat---------------------------------------------------------------------------------------------gacggcctttgaactcatttttgaactacaatcggcctaacgtgcgtcg-agcccgtcgcaagct----cg-gtc-gg-cgc-gc-----ct------cccggcggttt---cgcggatcct-ctgcggtccgccctcgggag--cgtc-cgatc-ggctgctgg--------------------------------cgtacgg--------------t----------gttcttcgactcggc--------------------------------------------------------cactctttacgcggcgcctcgcgcgcccctcgtaccggtcagcgacgctattgctttgggtactctcgggacccgtcttgaaacacggaccaaggagtctaacgtgtgcgcgagtcattggga------cgttacg--aatcctacaggcgcattgaaagagaatgt--------------------------------ctgcgcgcgcgcgcgcgcgcgtgcgtacgcgttgcctctcggggcgctcgcgtgcgtcgcgcgtgtgtcgc--------gcgcg--ttagac-ccagggaagatggg--cggcgt-----------------------aga--tgccgctccgcactcccggggcgtctcgttct--cgccgcggcgagaagaggcgcacctagagcgtacacgttgggacccgaaagatggtgaactatgcctggtcaggacgaagtcaggggaaaccctgatggaggtccgaagcgattctgacgtgcaaatcgatcgtcggaactgggtataggggcgaaagactaatcgaaccatctagtagctggttccctccgaagtttccctcaggatagctggcactcctcgg------tcgacc-gcgcctcccgcgttgcgttctcgcgtccctccggggtcgcgcgagacgcgcgcggtgtaggagcgcggcgacg-cgaacgagtctcatctggtaaagcgaatgattagaggccttggggccgaaacgacctcaacctattctcaaactttaaatgggtgagatctttggcttgctcgaa-----ctaaaagtgaatgaagccac-gag--agtttgcgctctcgaaattgaactatttcgaactactttgaactaaa----at------cggatcagagttgccaagtgggccaattttggtaagcagaactggcgctgtgggatgaaccaaacgcggagttaaggcgcccaagtcgacgctcatgggacaccatgaaaggcgttggttgcttaagacagcaggacggtggccatggaagtcggaatccgctaaggagtgtgtaacaactcacctgccgaagcaactagccctgaaaatggatggcgctgaagcgtcgcgcctatactccgccgtcagcggcaagtggggtacgcgcgcgcgg------------------gcggccttgcggtcgcgtcgtggcgaaggagtctccctcgagtgaccacccacggcgcgccgcatcgttcggctcgtcgcgc-gcggtcaggaagccctgacgagtaggagggtcgcggcggtgtgcgcagaagggtc-tgggcgtgagcctgcctggagccgccgtcggtgcagatcttggtggtagtagcaaatactccagcgaggacctggaggactgatgtggagaagggttgatatcgccttatggaaatttgaaacctcgaaatactatgttaccattattgatgcacctggacacagagactttattaaaaacatgattactggtacttcgcaagctgactgtgccgtgttaatcgtagcagctggtactggagaattcgaagccggtatttcgaaaaatggacaaactcgtgagcatgctttgctcgcattcacccttggtgtaaagcaattgatcgttggtgttaacaagatggattccactgaacccccatactctgagattcgattcgaggaaatcaagaaggaagtatcgtcrtacatcaagaagattggttacaatcctgcagcagttgcgtttgtaccgatctcaggatggaatggagataacatgctggaggcgtccggcaaaatgccttggttcaagggatggtctgtagagcgcaaggaaggaaaagcagacggtaaatgccttattgaagcactcgatgcaattctgcccccgactaggcccacggacaaagca
Amblyopone_mutica_ --tcatatgcttgtctcaaagattaagccatgcatgtctcagtgcatgccgaattaaggtgaaaccgcgaatggctcattaaatcagttatggttcattagattgtacccacatttacttggataactgtggtaattctagagctaatacatgcaacacagagtcccgaccagtgatgg-gagggacgcttttattagatcaaaaccaatcggtggcg--ggtggct---cgcccg-----tccgt-ccaccgttta-ttttggtgactctgaataactttgtgctgatcgcacggt--cttagcaccggcgacgcatctttcaaatgtctgccttatcaactgtcgatggtaggttctgcgcctaccatggttgtaacgggtaacggggaatcagggttcgattccggagagggagcctgagaaacggctaccacatccaaggaaggcagcaggcgcgcaaattacccactcccggcacggggaggtagtgacgaaaaataacgatacgggactcatccgaggccccgtaatcggaatgagtacactttaaatcctttaacgaggatccattggagggcaagtctggtgccagcagccgcggtaattccagctccaatagcgtatattaaagttgttgcggttaaaaagctcgtagttgaatctgtgtcgcacactgtcggttcaccgct--cg--cgg--tgtttaactggcatgatgtgggacgtcctaccggtgggctta--------gcctcg-t-----gaggggcg------gccc-aacta-at---atcccatcgcggtgctctttactgagtgtcgagttgggccggtacgtttactttgaacaaattagagtgcttaaagcaggctaccttcgcctgaatactgtgtgcatggaataatggaataggacctcggttctattttgttggttttcggaaccccgaggtaatgattaatagggacagatgggggcattcgtattgcgacgttagaggtgaaattcttggatcgtcgcaagacggacagaagcgaaagcatttgccaaaaatgttttcattaatcaagaacgaaagttagaggttcgaaggcgatcagataccgccctagttctaaccataaacgatgccagctagcgatccgccgaagttcctccgatgactcggcgggcagcttccgggaaaccaaagcttttgggttccgggggaagtatggttgcaaagctgaaacttaaaggaattgacggaagggcaccaccaggagtggagcctgcggcttaatttgactcaacacgggaaacctcaccaggcccagacaccggaaggattgacagattgatagctctttcttgattcggtgggtggtggtgcatggccgttcttagttggtggagcgatttgtctggttaattccgataacgaacgagactctagcctgctaaataggcgtacattatggtatctcgaagg-ccc--ccgg-cctc---ggccggt-gggtttttactaccaacgtaccaacaaatcttcttagagggacaggcggcttctagccgcacgagattgagcaataacaggtctgtgatgcccttagatgttctgggccgcacgcgcgctacactgaaggaatcagcgtgttttccctggccgaaaggcccgggtaacccgctgaacctccttcgtgctagggattggggcttgcaattgttccccatgaacgaggaattcccagtaagcgcgagtcataagctcgcgttgattacgtccctgccctttgtacacaccgcccgtcgctactaccgattgaatgatttagtgaggtcttcggactggt--gcgcgg-cagtgcctc--ggcac--tgccgatgttgccgggaagatgaccaaacttgatcatttagaggaagta-tattaagcggaggaaaagaaactaaccaggatttccttagtagcggcgagcgaacaggaaagagcccagcaccgaatcccgcggtt--ccgccgcagggaaatgtggtgttcgggagggtccgc---ttat---cccg-agatgtcg-gatcgcgtccaagtccatcttgaatggggccacttacccgcagagggtgccaggcccgtag-cgaccggt--ac-gcgt-ctcgggaggatctctccttagagtcgggttgcttgagagtgcagctctaagtgggtggtaaactccatctaaggctaaatacgaccacgagaccgatagcgaacaagtaccgtgagggaaagttgaaaagaactttgaagagagagttcaagagtacgtg-aaaccgttcaggggtaaacctaagaaacccaaaaga-tcgaac-ggggagattcatcgtcagcg-gcgttggctt-cgcgt-cggtgg--gcgatgact-ctcg-----------------------------agcta---gcc---t-cg-----agtgcacgctgccg-tgcg-c-gcacgt-ccgacg-t--cgtcgtcgtgcacttctcccctagt-aggacgtcgcgactcgctgggtgtcggtctacggcccgag--tg-cggtgtctgtcgcgt---------------------------------cg-c-cggt-aaaacg--gc-acg-cgg-caaa--ccctcgg--t-c--gcccg-gccggctgcccggcggt--a---ct-c---gc--aa----------ggtatcaggccgcgaatta-------------------------------------------------------------------------------------------------------------------------------tcatcgcgtca-agcccgtcgcaagcg----cg-cgc-ca-cgg-t------a-------ctcggagg------cacggaccta-gcgccgtcccc--------g--gtcc-tggtc-cgctgttgg---c--c-------------------------g--acgg--------------tg---------accctttgacaggcc-tt-aaccgagggcgggc-------------------------------------------------ggcgtaagccgctcccctcgataccggtcggcgacrctactgctttgggtactcttaggacccgtcttgaaacacggaccaaggagtctaacatgtgcgcgagtcattggga-c-t-----agca--aaacctaaaggcgaaatgaaagtgaaggt--------------------------------cggc---------------------------------------------------------------c--c--------tgg-c--gccgac-cgagggaggatggg--cagcgt------------------cgc--g-a--tgcggcctcgcactcccggggcgtctcgttct--catt---gcgagaagaggcgcaccaagagcgtacacgttgggacccgaaagatggtgaactatgcctggtcaggacgaagtcaggggaaaccctgatggaggtccgtagcgattctgacgtgcaaatcgatcgtcggaactgggtataggggcgaaagactaatcgaaccatctagtagctggttccctccgaagtttccctcaggatagctggcactcggccg------tt-cc----------------------------------------------------------------ac---ggaacg-cgcgcgagtctcatctggtaaagcgaatgattagaggccttggggccgaaacgacctcaacctattctcaaactttaaatgggtgagatctctggctttcttgaa-----tt--------atgaagccac-gag--c------------------------------------------a--t----ct------cggatcagag-tgccaagtgggccaattttggtaagcagaactggcgctgtgggatgaaccaaacgcagagttaaggcgcctaactcgacgctcatgggacaccatgaaaggcgttggttgcttaagacagcaggacggtggccatggaagtcggaatccgctaaggagtgtgtaacaactcacctgccgaagcaactagccctgaaaatggatggcgctgaagcgtcgagcctatactctgccgtcagcggcaagtggggcgggggtgt------------------------------------------------------------------------------------------------aaacagcc-cccgtcacgaagccctgacgagtaggagggtcgcggcggtgtgcgcagaagggtc-tgggcgcgagcctgcctggagccgccgccggtgcagatcttggtggtagtagcaaatactccagcgaggccctggaggactgacgtggagaagggttgatattgcattgtggaagttcgaaactgcaaaatactatgttaccatcattgacgctcctggacacagagatttcatcaaaaacatgatcactggtacctcacaagctgattgcgcggtattgattgttgccgccggcaccggtgaattcgaagccggtatttcgaagaacgggcagacacgtgaacacgctctgcttgctttcactcttggtgtgaaacaattgatcgtcggtgttaataagatggactccactgaacctccatattctgaggcacgatttgaggaaatcaagaaggaagtttcttcatacattaagaaaattggctacaatccggccgctgttgcgttcgtacctatttctggttggcatggagataatatgttggaagtatcttccaagatgccctggttcaagggatgggccgttgaacgcaaagaaggcaaaggagaaggcaaatgcctcatcgaagctctcgatgctattctaccacccactaggccaactgataaagct
Amblyopone_pallipes_ --tcatatgcttgtctcaaagattaagccatgcatgtctcagtgcatgccgaattaaggtgaaaccgcgaatggctcattaaatcagttatggttcattagattgtacccacatttacttggataactgtggtaattctagagctaatacatgcaaaacagagtcccgaccagtgatgg-gagggacgcttttattagatcaaaaccaatcggtggcg--ggtggct---cgcccg-----tccgt-ccaccgttta-ttttggtgactctgaataactttgtgctgatcgcacggt--cctagcaccggcgacgcatctttcaaatgtctgccttatcaactgtcgatggtaggttctgcgcctaccatggttgtaacgggtaacggggaatcagggttcgattccggagagggagcctgagaaacggctaccacatccaaggaaggcagcaggcgcgcaaattacccactcccggcacggggaggtagtgacgaaaaataacgatacgggactcatccgaggccccgtaatcggaatgagtacactttaaatcctttaacgaggatccattggagggcaagtctggtgccagcagccgcggtaattccagctccaatagcgtatattaaagttgttgcggttaaaaagctcgtagttgaatctgtgtcgcacactgtcggttcaccgct--cg--cgg--tgtttaactggcatgatgtgggacgtcctaccggtgggctta--------gcctcg-c-----gaggggcg------gccc-aacta-at---atcccatcgcggtgctctttactgagtgtcgagttgggccggtacgtttactttgaacaaattagagtgcttaaagcaggctaccttcgcctgaatactgtgtgcatggaataatggaataggacctcggttctattttgttggttttcggaaccccgaggtaatgattaatagggacagatgggggcattcgtattgcgacgttagaggtgaaattcttggatcgtcgcaagacggacagaagcgaaagcatttgccaaaaatgttttcattaatcaagaacgaaagttagaggttcgaaggcgatcagataccgccctagttctaaccataaacgatgccagctagcgatccgccgaagttcctccgatgactcggcgggcagcttccgggaaaccaaagcttttgggttccgggggaagtatggttgcaaagctgaaacttaaaggaattgacggaagggcaccaccaggagtggagcctgcggcttaatttgactcaacacgggaaacctcaccaggcccagacaccggaaggattgacagattgatagctctttcttgattcggtgggtggtggtgcatggccgttcttagttggtggagcgatttgtctggttaattccgataacgaacgagactctagcctgctaaataggcgtacattatggtatctcgaagg-ccc--ccgg-cctc---ggccggt-gggtttttactaccaacgtaccaacaaatcttcttagagggacaggcggcttctagccgcacgagattgagcaataacaggtctgtgatgcccttagatgttctgggccgcacgcgcgctacactgaaggaatcagcgtgttttccctggccgaaaggcccgggtaacccgctgaacctccttcgtgctagggattggggcttgcaattgttccccatgaacgaggaattcccagtaagcgcgagtcataagctcgcgttgattacgtccctgccctttgtacacaccgcccgtcgctactaccgattgaatgatttagtgaggtcttcggactggt--gcgcgg-cagtgtctc--ggcac--tgccgatgttgccgggaagatgaccaaacttgatcatttagaggaagta-tattaagcggaggaaaagaaactaactaggatttccttagtagcggcgagcgaacaggaaagagcccagcaccgaatcccgcggtt--ccgccgcagggaaatgtggtgttcgggagggtccgc---ttat---cccg-agacgtcg-aatcgcgtccaagtccatcttgaatggggccacttacccgcagagggtgccaggcccgtag-cgaccggt--ac-gcgt-ctcgggaggatctctccttagagtcgggttgcttgagagtgcagctctaagtgggtggtaaactccatctaaggctaaatacgaccacgagaccgatagcgaacaagtaccgtgagggaaagttgaaaagaactttgaagagagagttcaagagtacgtg-aaaccgttcaggggtaaacctaagaaacccaaaaga-tcgaac-ggggagattcatcgtcagcg-gcgttggctt-cgcgt-cggtgg--gcgatgtcc-cgcg-----------------------------ggttc---g-c---t-cg-----cgggcacgccgccg-tgcg-c-gcacgt-ccgacg-t--cgtcgtcgtgcacttctccccaagt-aggacgtcgcgactcgctgggtgtcggtctacggcccgag--tg-cggtgtctgtcgcgt---------------------------------cg-c-cggt-aaaacg--gc-acg-cgg-caaa--ccctcgg--t-c--gcccg-gccggctgcccggcggt--a---ct-c---gc--aa----------ggtatcaggccgcgaaaaactctgt-------------------------------------------------------------------------------------------------------------------------ctttcgcgtca-ggcccgtcgcaagcg----cg-cgc-ca-cgg-t------a-------cccggagg------tacggaccta-gcgccgtcccc--------g--gtcc-tggtc-cgctgttgg---c--c-------------------------g--acgg--------------tg---------atcctttgacaggcc-tt-aaacgggggcgggc--------------------------------------------ggtgcctcgcgcgccgctcccctcgataccggtcggcgacgctactgctttgggtactcttaggacccgtcttgaaacacggaccaaggagtctaacatgtgcgcgagtcattggga-c-t-----agca--aaacctaaaggcgaaatgaaagtgaaggt--------------------------------cggc---------------------------------------------------------------c--c--------tgg-c--gccgac-cgagggaggatggg--cagcgt------------------cgc--g-a--tgcggcctcgcactcccggggcgtctcgttct--catc---gcgagaagaggcgcaccaagagcgtacacgttgggacccgaaagatggtgaactatgcctggtcaggacgaagtcaggggaaaccctgatggaggtccgtagcgattctgacgtgcaaatcgatcgtcggaactgggtataggggcgaaagactaatcgaaccatctagtagctggttccctccgaagtttccctcaggatagctggcactcggccg------tt-cc----------------------------------------------------------------ac---ggaacg-cgcgcgagtctcatctggtaaagcgaatgattagaggccttggggccgaaacgacctcaacctattctcaaactttaaatgggtgagatctctggctttcttgaa-----tt--------atgaagccac-gag--c------------------------------------------a--t----ct------cggatcagag-tgccaagtgggccaattttggtaagcagaactggcgctgtgggatgaaccaaacgcagagttaaggcgcctaactcgacgctcatgggacaccatgaaaggcgttggttgcttaagacagcaggacggtggccatggaagtcggaatccgctaaggagtgtgtaacaactcacctgccgaagcaactagccctgaaaatggatggcgctgaagcgtcgagcctatactctgccgtcagcggcaagtggggcgggggtg-------------------------------------------------------------------------------------------------taacagcc-cccgtcacgaagccctgacgagtaggagggtcgcggcggtgtgcgcagaagggtc-tgggcgcgagcctgcctggagccgccgccggtgcagatcttggtggtagtagcaaatactccagcgaggccctggaggactgacgtggagaagggttgatatcgcactgtggaagttcgaaactgcaaagtactatgttaccatcattgacgctcctgggcacagagacttcatcaagaacatgatcaccggtacctcgcaagctgactgtgcagtgttgatcgttgccgccggtactggtgaattcgaagccggtatctcgaagaacggacagacccgcgagcacgctctgcttgccttcaccctcggtgtgaagcaattgatcgtcggtgttaacaagatggactccaccgaacccccgtactccgagactcgattcgaggaaatcaagaaggaggtttcttcctacattaagaaaattggctacaatccggctgcggttgcgttcgtgcccatttctggctggcacggagacaatatgctggaggtgtccgccaagatgccctggttcaagggatggaacgtcgagcgcaaagaaggcaaagcggaaggcaaatgccttatcgaagctcttgacgctattctaccgcctactaggccaactgataaggcc
Aneuretus_simoni_ --tcatatgcttgtctcaaagattaagccatgcatgtctcagtgcatgccgaattaaggtgaaaccgcgaatggctcattaaatcagttatggttcattagattgtacccacatttacttggataactgtggtaattctagagctaatacatgcaaaacagagtcccgaccagtgatgg-aagggacgcttttattagatcaaaaccaatcggtggcg--gacgggt---a-accg-----gccgt-ccaccgttta-ttttggtgactctgaataactttgtgctgatcgcacggt--cctagcaccggcgacgcatctttcaaatgtctgccttatcaactgtcgatggtaggttctgcgcctaccatggttgtaacgggtaacggggaatcagggttcgattccggagagggagcctgagaaacggctaccacatccaaggaaggcagcaggcgcgcaaattacccactcccggcacggggaggtagtgacgaaaaataacgatacgggactcatccgaggccccgtaatcggaatgagtacactttaaatcctttaacgaggatccattggagggcaagtctggtgccagcagccgcggtaattccagctccaatagcgtatattaaagttgttgcggttaaaaagctcgtagttgaatctgtgtcgcacaccgtcggttcaccgct--cg--cgg--tgcctaactggcgtgatgtgggacgtcctaccggtgggctta--------gcctcg-c-----gaggggcg------gccc-aacta-at---atcccgtcgcggtgctctttattgagtgtcgagtcgggccggtacgtttactttgaacaaattagagtgcttaaagcaggctaccttcgcctgaatactgtgtgcatggaataatggaataggacctcggttctattttgttggttttcggaaccccgaggtaatgattaatagggacagatgggggcattcgtattgcgacgttagaggtgaaattcttggatcgtcgcaagacggacagaagcgaaagcatttgccaaaaatgttttcattaatcaagaacgaaagttagaggttcgaaggcgatcagataccgccctagttctaaccataaacgatgccagctagcgatccgccgaagttcctccgatgactcggcgggcagcttccgggaaaccaaagcttttgggttccgggggaagtatggttgcaaagctgaaacttaaaggaattgacggaagggcaccaccaggagtggagcctgcggcttaatttgactcaacacgggaaacctcaccaggcccagacaccggaaggattgacagattgatagctctttcttgattcggtgggtggtggtgcatggccgttcttagttggtggagcgatttgtctggttaattccgataacgaacgagactctagcctgctaaataggcgtaccttatggtatcgcgaagg-ccc--acgg-cctc---ggtcggc-gggtttttactaccaacgtacaaacaaatcttcttagagggacaggcggcttctagccgcacgagattgagcaataacaggtctgtgatgcccttagatgttctgggccgcacgcgcgctacactgaaggaatcagcgtgtgttccctggccgaaaggcccgggtaacccgctgaacctccttcgtgctagggattggggcttgcaattgttccccatgaacgaggaattcccagtaagcgcgagtcataagctcgcgttgattacgtccctgccctttgtacacaccgcccgtcgctactaccgattgaatgatttagtgaggtcttcggactggt--gcgcgg-caatgtctc--ggcat--tgccgatgttgccgggaagatgaccaaacttgatcatttagaggaagta-tactaagcggaggaaaagaaactaactaggatttccttagtagcggcgagcgaacaggaaagagcccagcaccgaatcccgcggtt--ccgccgcagggaaatgtggtgtttgggaggatccg--t-ttat---cccg-aggtgtcg-cgtcgcgtccaagtccatcttgaatggggccacttacccgcagagggtgccaggcccgtag-cgaccggt--gc-gcgc-ctcgtgtggatctctccttagagtcgggttgcttgagagtgcagctctaagtgggtggtaaactccatctaaggctaaatacgaccacgagaccgatagcgaacaagtaccgtgagggaaagttgaaaagaactttgaagagagagttcaagagtacgtg-aaaccgttcaggggtaaacctaagaaacccaaaaga-tcgaac-ggggagattcatcgtcagcg-gcgttggctt-cgcgt-cggtgg--gcgatgttc-cgcg-ggg------cct-----------cac--ggctc---g-c---g-cg-----cgggcacgctaccgttgcg-c-cgatgt-ccgacg-ct-cgtcgtcgtgcacttctcccctagt-aggacgtcgcgacccgctgggtgtcggtctacggcccggg--tg-cggtgactgtcgcgt---------------------------------cg-c-cggt-aaaacg--gc-acg-cgg-caaa--cccccgg--t-c--gcccg-gccggctgcccggcggt--a---ca-c---gt--at----------ggtatcaggccgcacttct--------------------------------------------------------------------------------------------------------------------------------gtgtgcgtcg-agaccgtcgcaagcg----cg-cgc-ca-cgg-ta-------------ctcggagg-t----tacggaccta-gcgccgtcccc--------g--gtcc-tggcc-cgctgttgg---t--c-------------------------gt-acgg------t-------ta---------atccttcgacaggcc-tt-cgaaca---------------------------------------------------------------------------cgataccggtcggcgacgctactgctttgggtactcttaggacccgtcttgaaacacggaccaaggagtctaacatgtacgcgagtcattggga-c-t-----agcg--agacctaaaggcgcaatgaaagtgaaggt--------------------------------cggc---------------------------------------------------------------c--c--------tggtt--gtcgac-cgagggaggatggg--ccgcgt------------------cgc--g-a--tgcggctccgcactcccggggcgtctcgttct--catc---gcgagaagaggcgcacccagagcgtacacgttgggacccgaaagatggtgaactatgcctggtcaggacgaagtcaggggaaaccctgatggaggtccgtagcgattctgacgtgcaaatcgatcgtcggaactgggtataggggcgaaagactaatcgaaccatctagtagctggttccctccgaagtttccctcaggatagctggcactcgcccg------tt-ccg-c-------------------------------------------------------------ca---ggaacg-cgcgcgagtctcatctggtaaagcgaatgattagaggccttggggccgaaacgacctcaacctattctcaaactttaaatgggtgagatctctggctttcttgaa-----ct--------atgaagccac-gag--c------------------------------------------a--t----ct------cggatcagag-tgccaagtgggccatttttggtaagcagaactggcgctgtgggatgaaccaaacgcagagttaaggcgcccaactcgacgctcatgggacaccatgaaaggcgttggttgcttaagacagcaggacggtggccatggaagtcggaatccgctaaggagtgtgtaacaactcacctgccgaagcaactagccctgaaaatggatggcgctgaagcgtcgagcctatactctgccgtcagcggcaagtggggcggccgcgcgc------------------------------------------------------------------------------------------------gagcgc-gccgccataaagccctgacgagtaggagggtcgcggcggtgtgcgcagaagggtc-tgggcgcgagcctgcctggagccgccgtcggtgcagatcttggtggtagtagcaaatactccagcgaggccctggaggactgacgtggagaagggtcgatattgccctgtggaaatttgagacttccaaatactatgttactataattgacgcgcctggacacagagatttcatcaaaaacatgatcaccggtacctcgcaggctgactgcgctgtattgatcgtcgctgctggtactggagagtttgaagctggtatctctaagaacggacagacccgtgagcatgccctgctcgccttcaccctcggcgtcaaacaactgattgtcggcgttaacaaaatggactccactgagcccccgtattcggaaacacgttttgaagaaatcaaaaaagaggtgtcatcatacattaagaagatcggctacaacccagctgctgtcgcgtttgtgcccatctctggttggcatggagacaacatgttggaggtgtcctccaagatgccctggtttaagggatggaacgtggaacgcaaggaaggcaaggctgaaggcaaatgccttattgaagctctcgatgctatcctgccacccaccaggccgaccgacaaagct
Anochetus_madagascarensis_ --tcatatgcttgtctcaaagattaagccatgcatgtctcagtgcatgccgaattaaggtgaaaccgcgaatggctcattaaatcagttatggttcattagattgtacccacatttacttggataactgtggtaattctagagctaatacatgcaaaacagagtcccgaccagcgatgg-gagggacgcatttattagatcaaaaccaatcggtggcg--gatgggc---g-acca-----tccgt-ccgccgttta-ttttggtgactctgaataactttgtgctgatcgcacggt--cttcgcaccggcgacgcatctttcaaatgtctgccttatcaactgtcgatggtaggttctgcgcctaccatggttgtaacgggtaacggggaatcagggttcgattccggagagggagcctgagaaacggctaccacatccaaggaaggcagcaggcgcgcaaattacccactcccggcacggggaggtagtgacgaaaaataacgatacgggactcatccgaggccccgtaatcggaatgagtacactttaaatcctttaacgaggatccattggagggcaagtctggtgccagcagccgcggtaattccagctccaatagcgtatattaaagttgttgcggttaaaaagctcgtagttgaatctgtgtcgcacactgtcggttcaccgct--cg--cgg--tgtttaactggcatgatgtgggacgtcctaccggtgggctta--------gcctcg-c-----aaggggcg------gccc-aaata-at---atcccatcgcggtgctctttactgagtgtcgagttgggccggtacgtttactttgaacaaattagagtgcttaaagcaggctaccttcgcctgaatactgtgtgcatggaataatggaataggacctcggttctattttattggttttcggaaccccgaggtaatgattaatagggacagatgggggcattcgtattgcgacgttagaggtgaaattcttggatcgtcgcaagacggacagaagcgaaagcatttgccaaaaatgttttcattaatcaagaacgaaagttagaggttcgaaggcgatcagataccgccctagttctaaccataaacgatgccagctagcgatccgccgaagttcctccgatgactcggcgggcagcttccgggaaaccaaagcttttgggttccgggggaagtatggttgcaaagctgaaacttaaaggaattgacggaagggcaccaccaggagtggagcctgcggcttaatttgactcaacacgggaaacctcaccaggcccagacaccggaaggattgacagattgatagctctttcttgattcggtgggtggtggtgcatggccgttcttagttggtggagcgatttgtctggttaattccgataacgaacgagactctagcctgctaaataggcgtaccttatggtatcgcgaagg-ccc--acgg-cttc---ggccggc-gggtttttactaccaacgtacaaacaaatcttcttagagggacaggcggcttctagccgcacgagattgagcaataacaggtctgtgatgcccttagatgttctgggccgcacgcgcgctacactgaaggaatcagcgtgttttccctggccgaaaggcccgggtaacccgctgaacctccttcgtgctagggattggggcttgcaattgttccccatgaacgaggaattcccagtaagcgcgagtcataagctcgcgttgattacgtccctgccctttgtacacaccgcccgtcgctactaccgattgaatgatttagtgaggtcttcggactggt--gcgcgg-cagtgcctc--ggcac--tgccgatgttgccgggaagatgaccaaacttgatcatttagaggaagta-tattaagcggaggaaaagaaactaaccaggatttccttagtagcggcgagcgaacaggaaggagcccagcaccgaatcccgcggtt--ccgccgcagggaaatgtggtgttcgggagggtccga---ctat---cccg-aggtgtcg-catcgcgtccaagtccatcttgaatggggccacttacccgcagagggtgccaggcccgtag-cgaccggt--ac-gcgc-ctcgggaggatctctccttagagtcgggttgcttgagagtgcagctctaagtgggtggtaaactccatctaaggctaaatacgaccacgagaccgatagcgaacaagtaccgtgagggaaagttgaaaagaactttgaagagagagttcaagagtacgtg-aaaccgttcaggggtaaacctaagaaacccaaaaga-tcgaac-ggggagattcatcgtcagcg-ccgtcggctt-cgcgt-cggtgg--gcgatgcgcgcgc------------------------------ggttt---c-c---g-cg-----cgcgcacgctgccg-tgcg-c-gcatga-ccggtg-t--cgtcgtcgtgcacttctcccctagt-agaacgtcgcgacccgctgggtgtcggtctacggcccggg--tg-cggtggctgccgcgt---------------------------------cg-c-cggt-aaaacg--gc-acg-cga-caaa--cccccgg--a-c--gcccg-gccggctgcccggcggt--a---ct-c---gc--ac----------ggtatcaggccgcagtcttctctacg------------------------------------------------------------------------------------------------------------------------agtctgcgtca-agcccgtcgcaagcg----cg-cgc-ca-cgg-tt-----a-------ctcggagg------tacggaccca-gcgccgtcccc--------g--gtcc-tggcc-cgctgttgg---c--c-------------------------g--acgg--------------tg---------accctttgacaggcc-tt-acacggggcgacgc------------------------------gcggccggcgttcccacgccgtttcgcgcgtccgcctcgataccggtcggcgacgctactgctttgggtactcttaggacccgtcttgaaacacggaccaaggagtcnaacatgtgcgcgagtcattggga-c-t-----agca--aaacccaaaggcgcaatgaaagtgaaggt--------------------------------cggc---------------------------------------------------------------c--c--------tgg-c--gccgac-cgagggaggatggg--ccgcgt------------------cgc--g-a--tgcggcctcgcactcccggggcgtctcgttct--catc---gcgagaagaggcgcaccaagagcgtacacgttgggacccgaaagatggtgaactatgcctggtcaggacgaagtcaggggaaaccctgatggaggtccgtagcgattctgacgtgcaaatcgatcgtcggaactgggtataggggcgaaagactaatcgaaccatctagtagctggttccctccgaagtttccctcaggatagctggcactcggccg------tt-cc----------------------------------------------------------------ac---ggaacg-cgcgcgagtctcatctggtaaagcgaatgattagaggccttggggccgaaacgacctcaacctattctcaaactttaaatgggtgagatctctggctttcttgaa-----ct--------atgaagccac-gag--a------------------------------------------a--t----ct------cggatcagag-tgccaagtgggccatttttggtaagcagaactggcgctgtgggatgaaccaaacgcagagttaaggcgcctaactcgacgctcatgggacaccatgaaaggcgttggttgcttaagacagcaggacggtggccatggaagtcggaatccgctaaggagtgtgtaacaactcacctgccgaagcaactagccctgaaaatggatggcgctgaagcgtcgagcctatactctgccgtcagcggcaagtggggcggaggccggtgt------------------------------------------------------------------cgggcgtcgcggaaacgcgtgcgcgcgctcggtc-gccgtcacgaagccctgacgagtaggagggtcgcggcggtgtgcgcagaagggtc-tgggcgcgagcctgcctggagccgccgccggtgcagatcttggtggtagtagcaaatactccagcgaggccctggaggactgacgtggagaanggtcgatattgctctgtggaagttcgagactgccaagtactacgtcaccatcattgatgctcccggacatagggactttatcaaaaacatgattactggcacatcgcaagccgattgtgctgtattgattgtcgccgcgggcaccggagaattcgaagccggtatttccaagaatggacagacccgcgagcacgctctgctcgcttttacactgggtgtaaaacaattgatcgtcggagttaataaaatggactcgacggaaccgccttactctgagcctcgctttgaagaaatcaagaaggaagtttcttcctacattaagaaaattggctacaacccagccgctgtagccttcgtacctatttccggctggcatggagacaacatgctggaggtttccgccaaaatgccctggttcaagggctggacagtggagcgcaaggagggtaaggctgaaggcaaatgccttattgaggccttagacgctatattgccacccaccaggccgaccgacaaggcc
Anonychomyrma_gilberti_ --tcatatgcttgtctcaaagattaagccatgcatgtctcagtgcatgccgaattaaggtgaaaccgcgaatggctcattaaatcagttatggttcattagattgtacccacatttacttggataactgtggtaattctagagctaatacatgcaaaacagagtcccgaccagtgatgg-aagggacgcttttattagatcaaaaccaatcggtggcg--gacgggt---a-accg-----cccgt-ccaccgttta-ctttggtgactctgaataactttgtgctgatcgcagggt--cctcgtaccggcgacgcatctttcaaatgtctgccttatcaactgtcgatggtaggttctgcgcctaccatggttgtaacgggtaacggggaatcagggttcgattccggagagggagcctgagaaacggctaccacatccaaggaaggcagcaggcgcgcaaattacccactcccggcacggggaggtagtgacgaaaaataacgatacgggactcatccgaggccccgtaatcggaatgagtacactttaaatcctttaacgaggatccattggagggcaagtctggtgccagcagccgcggtaattccagctccaatagcgtatattaaagttgttgcggttaaaaagctcgtagttgaatctgtgtcgcacaccgtcggttcaccgct--cg--cgg--tgtctaactggcgtgatgtgggacgtcctaccggtgggctta--------accccg-c-----aaggggca------gccc-aacta-at---atcccgtcgcggtgctctttactgagtgtcgagtcgggccggtacgtttactttgaacaaattagagtgcttaaagcaggctaccttcgcctgaatactgtgtgcatggaataatggaataggacctcggttctattttgttggttttcggaaccccgaggtaatgattaatagggacagatgggggcattcgtattgcgacgttagaggtgaaattcttggatcgtcgcaagacggacagaagcgaaagcatttgccaaaaatgttttcattaatcaagaacgaaagttagaggttcgaaggcgatcagataccgccctagttctaaccataaacgatgccagctagcgatccgccgaagttcctccgatgactcggcgggcagcttccgggaaaccaaagcttttgggttccgggggaagtatggttgcaaagctgaaacttaaaggaattgacggaagggcaccaccaggagtggagcctgcggcttaatttgactcaacacgggaaacctcaccaggcccagacaccggaaggattgacagattgatagctctttcttgattcggtgggtggtggtgcatggccgttcttagttggtggagcgatttgtctggttaattccgataacgaacgagactctagcctgctaaataggcgtaccttatggtatcgcgaagg-ccc--ccgg-cttc---ggccggt-gggtttttactaccaacgtacaaacaaatcttcttagagggacaggcggcttctagccgcacgagattgagcaataacaggtctgtgatgcccttagatgttctgggccgcacgcgcgctacactgaaggaatcagcgtgtgttccctggccgaaaggcccgggtaacccgctgaacctccttcgtgctagggattggggcttgcaattgttccccatgaacgaggaattcccagtaagcgcgagtcataagctcgcgttgattacgtccctgccctttgtacacaccgcccgtcgctactaccgattgaatgatttagtgaggtcttcggactggt--gcgcgg-caatgtctc--ggcat--tgccgatgttgccgggaagatgaccaaacttgatcatttagaggaagta-tactaagcggaggaaaagaaactaaccaggatttccttagtagcggcgagcgaacaggaaagagcccagcaccgaatcccgcggtt--ccgccgcagggaaatgtggtgtttgggaggatccg--g-tgat---cccg-aggtgtcg-cgtcgcgtccaagtccatcttgaatggggccacttacccgcagagggtgccaggcccgtag-cgaccggt--gc-gcgcactcgggaggatctctccttagagtcgggttgcttgagagtgcagctctaagtgggtggtaaactccatctaaggctaaatacgaccacgagaccgatagcgaacaagtaccgtgagggaaagttgaaaagaactttgaagagagagttcaagagtacgtg-aaaccgttcaggggtaaacctaagaaacccaaaaga-tcgaac-ggggagattcatcgtcagcg-gcgctggctt-cgcgt-cggtgg--gcgatgttc-cgcg-gag-----ccct-----------tgc-ggatcc---t-a---c-cg-----tggacacgctaccg-tgcg-t-cgatgt-ccggcg-ct-cgtcgtcgtgcacttctcccctagt-aggacgtcgcgacccgctgggtgtcggtctacggcccggg--tg-cggtgactgccgcgt---------------------------------cg-c-cgat-aaaacg--gc-acg-cgg-caaa--ccctcgg--t-a--gcccg-gccggctgcccggcggt--a---ca-c---gc--at----------ggtatcaggccgcactctt---------------------------------------------------------------------------------------------------------------------------ctcacgtgtgcgtcg-ggaccgtcgcaagcg----cg-cgc-ca-tgg-ta-------------ctcggagg------tacggaccta-gcgccgtcccc--------g--gtcc-tggcc-cgctgttgg---t--c-------------------------gt-acgg------a-------a----------ctccttcgacaggcc-tg-caaacga---------------------------------------------------------------------------tataccggtcggcgacgctactgctttgggtactcttaggacccgtcttgaaacacggaccaaggagtctaacatgtacgcgagtcattggga-c-t-----agcg--agacctaaaggcgcaatgaaagtgaaggt--------------------------------cggc---------------------------------------------------------------c--c--------tggtt--gtcgac-cgagggaggatggg--ccgcgt------------------cgc--g-a--tgcggctccgcactcccggggcgtctcgttct--catc---gcgagaagaggcgcacccagagcgtacacgttgggacccgaaagatggtgaactatgcctggtcaggacgaagtcaggggaaaccctgatggaggtccgtagcgattctgacgtgcaaatcgatcgtcggaactgggtataggggcgaaagactaatcgaaccatctagtagctggttccctccgaagtttccctcaggatagctggcactcggccg------tt-ccg-c-------------------------------------------------------------ca---ggaacg-cgcgcgagtctcatctggtaaagcgaatgattagaggccttggggccgaaacgacctcaacctattctcaaactttaaatgggtgagatctctggctttcttgaa-----tt--------atgaagccac-gag--c------------------------------------------a--t----ct------cggatcagag-tgccaagtgggccatttttggtaagcagaactggcgctgtgggatgaaccaaacgcagagttaaggcgcccaactcgacgctcatgggacaccatgaaaggcgttggttgcttaagacagcaggacggtggccatggaagtcggaatccgctaaggagtgtgtaacaactcacctgccgaagcaactagccctgaaaatggatggcgctgaagcgtcgagcctatactctgccgtcagcggcaagtggggcggccgcgcgc------------------------------------------------------------------------------------------------aagcgc-gccgtcacgaagccctgacgagtaggagggtcgcggcggtgtgcgcagaagggtc-tgggcgtgagcctgcctggagccgccgtcggtgcagatcttggtggtagtagcaaatactccagcgaggccctggaggactgacgtggagaagggttgacatcgccttatggaagtttgagacttccaaatactatgtcaccattattgacgctcctggacacagagattttattaaaaatatgatcactggtacttcacaagctgattgtgccgtactgattgtcgctgctggtaccggtgaattcgaggctggtatctcgaagaatggacagactcgtgagcacgctctgctcgcttttacactcggtgtcaaacaactgattgtcggcgttaataaaatggactccaccgaacccccatactccgagacccgatttgaggaaattaagaaggaagtctcgtcgtacatcaaaaagatcggctataatccggccgcagtcgcgtttgtgcccatctccggctggcatggagacaacatgttggaagtatccgccaagatgccctggttcaagggatggaacgtggagcgcaaagaaggcaaggccgaaggcaaatgccttatcgaagctcttgatgccattctgccacccactaggccgaccgacaaggct
Anoplolepis_gracilipes_ --tcatatgcttgtctcaaagattaagccatgcatgtctcagtgcatgccgaattaaggtgaaaccgcgaatggctcattaaatcagttatggttcattagattgtacccacatttacttggataactgtggtaattctagagctaatacatgcaaaacagagtcccgaccagtgatgg-aagggacgcttttattagatcaaaaccaatcggtggcg--ggcggct---c-gccg-----ttcgt-ccaccgttta-ttttggtgactctgaataactttgtgctgatcgcacggt--cctagcaccggcgacgcatctttcaaatgtctgccttatcaactgtcgatggtaggttctgcgcctaccatggttgtaacgggtaacggggaatcagggttcgattccggagagggagcctgagaaacggctaccacatccaaggaaggcagcaggcgcgcaaattacccactcccggcacggggaggtagtgacgaaaaataacgatacgggactcatccgaggccccgtaatcggaatgagtacactttaaatcctttaacgaggatccattggagggcaagtctggtgccagcagccgcggtaattccagctccaatagcgtatattaaagttgttgcggttaaaaagctcgtagttgaatctgtgtcgcacaccgtcggttcaccgct--cg--cgg--tgtttaactggcgtgatgtgggacgtcctaccggtgggctta--------gcctcg-c-----gaggggcg------gccc-aacta-at---atcccgtcgcggtgctctttactgagtgtcgagtcgggccggtacgtttactttgaacaaattagagtgcttaaagcaggctaccttcgcctgaatactgcgtgcatggaataatggaataggacctcggttctattttgttggttttcggaaccccgaggtaatgattaatagggacagatgggggcattcgtattgcgacgttagaggtgaaattcttggatcgtcgcaagacggacagaagcgaaagcatttgccaaaaatgttttcattaatcaagaacgaaagttagaggttcgaaggcgatcagataccgccctagttctaaccataaacgatgccagctagcgatccgccgaagttcctccgatgactcggcgggcagcttccgggaaaccaaagcttttgggttccgggggaagtatggttgcaaagctgaaacttaaaggaattgacggaagggcaccaccaggagtggagcctgcggcttaatttgactcaacacgggaaacctcaccaggcccagacaccggaaggattgacagattgatagctctttcttgattcggtgggtggtggtgcatggccgttcttagttggtggagcgatttgtctggttaattccgataacgaacgagactctagcctgctaaataggcgtaccttatggtatcgcgaagg-ccc--ccgg-cttc---ggctggc-gggtttttactaccaacgtacaaacaaatcttcttagagggacaggcggcttctagccgcacgagattgagcaataacaggtctgtgatgcccttagatgttctgggccgcacgcgcgctacactgaaggaatcagcgtgtgttccctggccgaaaggcccgggtaacccgctgaacctccttcgtgctagggattggggcttgcaattgttccccatgaacgaggaattcccagtaagcgcgagtcataagctcgcgttgattacgtccctgccctttgtacacaccgcccgtcgctactaccgattgaatgatttagtgaggtcttcggactggt--gcgcgg-caatgtctc--ggcat--tgccgatgttgccgggaagatgaccaaacttgatcatttagaggaagta-tattaagcggaggaaaagaaactaaccaggatttccttagtagcggcgagcgaacaggaaagagcccagcaccgaatcccgcggtt--ccgccgcagggaaatgtggtgtttgggaggatccg--c-ttat---cccg-agttgtcg-cgtcgcgtccaagtccatcttgaatggggccacttacccgtagagggtgccaggcccgtag-cgaccggt--gc-gcgt-ctcgggaggatctctccttagagtcgggttgcttgagagtgcagctctaagtgggtggtaaactccatctaaggctaaatacgaccacgagaccgatagcgaacaagtaccgtgagggaaagttgaaaagaactttgaagagagagttcaagagtacgtg-aaaccgttcaggggtaaacctaagaaacccaaaaga-tcgaac-ggggagattcatcgtcagcg-gcgctggctt-cgcgt-cggtgg--gcgatgtcc-cgcg-gag-----tcct-----------cgc--ggctc---c-c---g-cg-----cgggcacgctaccg-tgcg-t-cgatgt-ccggcg-ct-cgtcgtcgtgcacttctccccaagt-agaacgtcgcgacccgctgggtgtcggtctacggcccggg--tg-tgtcgactgtcgcgt---------------------------------cg-c-cggt-aaaacg--gc-acg-cga-caaa--cccccgg--t-c--gcccg-gccggctgctcggcggt--a---cg-c---gc--at----------ggtatcaggccgcactt----------------------------------------------------------------------------------------------------------------------------------yggtgcgtcg-aggccgtcgcaagcg----cg-cgc-ca-cgg-ta-------------cccggaggtt----tgcggacttt-gcgccgtcccc--------g--gtcc-tggcc-cgctgttgg---t--t------aaa----------------gt-acggat------------t----------caccttcgacaggcc-cg-agaacgtctcgccg------------------------------cgcgcgctccccgcaaggggtgcsscgcgcggcagaccgataccggtcggcgacgctactgctttgggtactcttaggacccgtcttgaaacacggaccaaggagtctaacatgtacgcgagtcattggga-c-t--tgtcgcg--agacctaaaggcgcaatgaaagtgaaggt--------------------------------cggc---------------------------------------------------------------c--c--------tggcc--gtcgac-cgagggaggatggg--ccgcgt------------------cgc--g-a--tgcggcctcgcactcccggggcgtctcgttct--catc---gcgagaagaggcgcacccagagcgtacacgttgggacccgaaagatggtgaactatgcctggtcaggacgaagtcaggggaaaccctgatggaggtccgtagcgattctgacgtgcaaatcgatcgtcggaactgggtataggggcgaaagactaatcgaaccatctagtagctggttccctccgaagtttccctcaggatagctggcactcggccg------tt-ccg-c-------------------------------------------------------------ac---ggaacg-cgcgcgagtctcatctggtaaagcgaatgattagaggccttggggccgaaacgacctcaacctattctcaaactttaaatgggtgagatctctggctttcttgaa-----tt--------atgaagccac-gag--c------------------------------------------a--t----ctt-----cggatcagag-tgccaagtgggccatttttggtaagcagaactggcgctgtgggatgaaccaaacgcagagttaaggcgcccaactcgacgctcatgggacaccatgaaaggcgttggttgcttaagacagcaggacggtggccatggaagtcggaatccgctaaggagtgtgtaacaactcacctgccgaagcaactagccctgaaaatggatggcgctgaagcgtcgagcctatactctgccgtcagcggcaagtggggcggcaacgggcagcgcgcggcgaggcctcgcgcc--------------------------------------------------------------gaaccgcgcc-tctcgc-gtcgtcacgaagccctgacgagtaggagggtcgcgacggtgagcgcagaagggtc-tgggcgtgagcctgcctggagccgccgtcggtgcagatcttggtggtagtagcaaatactccagcgaggccctggaggactgacgtggagaagggtcgatatcgccttgtggaagtttgaaacatcgaaatactatgttaccattatcgatgctcctggacacagagattttattaagaacatgatcactggtacctcgcaagctgattgtgctgtactaattgtcgccgctggtactggcgagttcgaggctggtatctcgaagaacggacaaacccgtgaacatgccttgctcgcctttaccctcggcgtcaagcaactgatcgtcggagttaacaagatggattccaccgagcctccgtactctgagacccgattcgaggaaatcaagaaggaagtatcgtcgtacatcaaaaagatcggctacaacccggctgcagtcgcgtttgttcccatttccggctggcatggagataacatgttggagccgtcctccaagatgccctggttcaaaggatgggctgtggagcgcaaggaaggcaaagctgacggcaaatgccttatcgaagccctcgatgccatcttgccacccaccagaccgactgataaagcc
Aphaenogaster_albisetosa_ --tcatatgcttgtctcaaagattaagccatgcatgtctcagtgcatgccgaattaaggtgaaaccgcgaatggctcattaaatcagttatggttcattagattgtacccacatttacttggataactgtggtaattctagagctaatacatgcaaaacagagtcccgaccagtgatgg-aagggacgcttttattagatcaaaaccaatcggtggcg--cgcggtc-----tccg-----tgcgt-ccaccgttta-tcttggtgactctgaataactttgtgctgatcgcacggt--cctagcaccggcgacgcatctttcaaatgtctgccttatcaactgtcgatggtaggttctgcgcctaccatggttgtaacgggtaacggggaatcagggttcgattccggagagggagcctgagaaacggctaccacatccaaggaaggcagcaggcgcgcaaattacccactcccggcacggggaggtagtgacgaaaaataacgatacgggactcatccgaggccccgtaatcggaatgagtacactttaaatcctttaacgaggatccattggagggcaagtctggtgccagcagccgcggtaattccagctccaatagcgtatattaaagttgttgcggttaaaaagctcgtagttgaatctgtgtcgcacaccgtcggttcaccgct--cg--cgg--tgtttaactggcgtgatgtgggacgtcctaccggtgggctta--------gcctcg-c-----gaggggcg------gccc-aacta-at---atcccgtcgcggtgctctttactgagtgtcgagtcgggccggtacgtttactttgaacaaattagagtgcttaaagcaggctatcctcgcctgaatactgcgtgcatggaataatggaataggacctcggttctattttgttggttttcggaaccccgaggtaatgattaatagggacagatgggggcattcgtattgcgacgttagaggtgaaattcttggatcgtcgcaagacggacagaagcgaaagcatttgccaaaaatgttttcattaatcaagaacgaaagttagaggttcgaaggcgatcagataccgccctagttctaaccataaacgatgccagctagcgatccgccgaagttcctccgatgactcggcgggcagcttccgggaaaccaaagcttttgggttccgggggaagtatggttgcaaagctgaaacttaaaggaattgacggaagggcaccaccaggagtggagcctgcggcttaatttgactcaacacgggaaacctcaccaggcccagacaccggaaggattgacagattgatagctctttcttgattcggtgggtggtggtgcatggccgttcttagttggtggagcgatttgtctggttaattccgataacgaacgagactctagcctgctaaataggcgtaccttatggtatctcgaagg-ccc--ccgg-cttc---ggccggc-gggtttttactaccaacgtacaaacaaatcttcttagagggacaggcggcttctagccgcacgagattgagcaataacaggtctgtgatgcccttagatgttctgggccgcacgcgcgctacactgaaggaatcagcgtgtgttccctggccgaaaggcccgggtaacccgctgaacctccttcgtgctagggattggggcttgcaattgttccccatgaacgaggaattcccagtaagcgcgagtcataagctcgcgttgattacgtccctgccctttgtacacaccgcccgtcgctactaccgattgaatgatttagtgaggtcttcggactggt--gcgcgg-caatgcgtc--ggcat--tgccgatgttgccgggaagatgaccaaacttgatcatttagaggaagta-tattaagcggaggaaaagaaactaaccaggatttcctcagtagcggcgagcgaacaggaaggagcccagcaccgaatcccgcggtt--ccgccgcagggaaatgtggtgttcgggagggtccg--c-ttat---cccg-aggcgccg-cgtcgcgtccaagtccatcttgaatggggccacttacccgcagagggtgccaggcccgtag-cgaccggt--gc-gcgt-ctcgggaggatctctccttagagtcgggttgcttgagagtgcagctctaagtgggtggtaaactccatctaaggctaaatacgaccacgagaccgatagcgaacaagtaccgtgagggaaagttgaaaagaactttgaagagagagttcaagagtacgtg-aaaccgttcaggggtaaacctaagaaacccaaaaga-ccgaac-ggggagattcatcgtcagcg-acgctggctt-cgcgt-cggtgg--gcgatgtcc-cgcg-ggg-----ccct-----------cgc--ggctc---g-c---g-cg-----cgggcacgccgccg-tgcg-t-cgacgt-ccggcg-tt-cgtcgtcgtgcacttctcccctagt-agaacgtcgcgacccgctgggtgtcggtctacggcccggg--tg-cggtgactgacgcgc---------------------------------cg-c-cggt-aaaacg--gc-gcg-cgt-caaa--cccccgg--t-c--gcccg-gccggctgcccggcggt--a---ca-c---gc--at----------ggtatcaggccgcaactcgt--------------------------------------------------------------------------------------------------------------------------cccgagggtgcgtcg-aggccgtcgcaagcg----cg-cgc-ca-cgg-ta-------------cacggagg-ct---aacggaccta-gcgccgtcacc--------g--gtcc-tggcc-cgctgttgg---t--c-------------------------gt-acgg------t-------t----------aaccttcgacaggcctta-cgagcgtgtccccg------------------------------------tcgcgcggggcgactcgcgcgcgcggggaccggataccggtcggcgacgctactgctttgggtactctcaggacccgtcttgaaacacggaccaaggagtctaacatgtacgcgagtcattggga-c-t-----agcgatatacctaaaggcgcaatgaaagtgaaggt--------------------------------cggc---------------------------------------------------------------c--c--------tggtt--gtcgac-cgagggaggatggg--ccgcgt------------------cgc--g-a--cgcggctccgcactcccggggcgtctcgttct--catc---gcgagaagaggcgcacccagagcgtacacgttgggacccgaaagatggtgaactatgcctggtcaggacgaagtcaggggaaaccctgatggaggtccgtagcgattctgacgtgcaaatcgatcgtcggaactgggtataggggcgaaagactaatcgaaccatctagtagctggttccctccgaagtttccctcaggatagctggcactcggccg------tt-ccg-c-------------------------------------------------------------ac---ggaacg-cgcgcgagtctcatctggtaaagcgaatgattagaggccttggggccgaaacgacctcaacctattctcaaactttaaatgggtgagatctctggctttcttgaa-----ct--------atgaagccac-gag--c------------------------------------------a--t----ct------cggatcagag-tgccaagtgggccatttttggtaagcagaactggcgctgtgggatgaaccaaacgcagagttaaggcgcccaactcgacgctcatgggacaccatgaaaggcgttggttgcttaagacagcaggacggtggccatggaagtcggaatccgctaaggagtgtgtaacaactcacctgccgaagcaactagccctgaaaatggatggcgctgaagcgtcgagcctatactccgccgtcagcggcaagtggggcggggccgtgcgc---------------------------------------------------------------------------------gttaccacgcgc-gtacgc-gccgccacgaagccctgacgagtaggagggtcgcggcggtgtgcgcagaagggtc-tgggcgcgagcctgcctggagccgccgtcggtgcagatcttggtggtagtagcaaatactccagcgaggccctggaggactgacgtggagaagggttgacatcgccttgtggaaatttgaaacctcgaaatactacgtaacaatcatcgatgcccctggacatagagattttatcaaaaacatgatcactggtacgtcgcaggctgattgcgcagtgctgattgtcgccgctggtactggtgaattcgaagctggtatttcgaagaatggacagacccgcgaacacgctcttctcgcgtttacccttggcgtcaaacagcttattgtcggagttaacaaaatggattccactgagcccccgtattccgagacccgattcgaggaaatcaagaaggaagtctcgtcttacatcaagaagatcggttataacccagccgctgttgcgttcgtgccaatctccggctggcatggagacaacatgctggaggtgtcctccaagatgccctggttcaagggatggaccgtggagcgtaaggagggcaaggccgaaggtaaatgtcttatcgaagctctggatgccatcctgccacccaccaggccgactgacaaggct
Aphaenogaster_occidentalis_ --tcatatgcttgtctcaaagattaagccatgcatgtctcagtgcatgccgaattaaggtgaaaccgcgaatggctcattaaatcagttatggttcattagattgtacccacatttacttggataactgtggtaattctagagctaatacatgcaaaacagagtcccgaccagtgatgg-aagggacgcttttattagatcaaaaccaatcggtggcg--tgcggtc-----tccg-----tgcgt-ccaccgttta-ttttggtgactctgaataactttgtgctgatcgcacggt--cctagcaccggcgacgcatctttcaaatgtctgccttatcaactgtcgatggtaggttctgcgcctaccatggttgtaacgggtaacggggaatcagggttcgattccggagagggagcctgagaaacggctaccacatccaaggaaggcagcaggcgcgcaaattacccactcccggcacggggaggtagtgacgaaaaataacgatacgggactcatccgaggccccgtaatcggaatgagtacactttaaatcctttaacgaggatccattggagggcaagtctggtgccagcagccgcggtaattccagctccaatagcgtatattaaagttgttgcggttaaaaagctcgtagttgaatctgtgtcgcacaccgtcggttcaccgct--cg--cgg--tgtttaactggcgtgatgtgggacgtcctaccggtgggccta--------gcctcg-c-----gaggggcg------gccc-aacta-at---atcccgtcgcggtgctctttactgagtgtcgagtcgggccggtacgtttactttgaacaaattagagtgcttaaagcaggctatcctcgcctgaatactgcgtgcatggaataatggaataggacctcggttctattttgttggttttcggaaccccgaggtaatgattaatagggacagatgggggcattcgtattgcgacgttagaggtgaaattcttggatcgtcgcaagacggacagaagcgaaagcatttgccaaaaatgttttcattaatcaagaacgaaagttagaggttcgaaggcgatcagataccgccctagttctaaccataaacgatgccagctagcgatccgccgaagttcctccgatgactcggcgggcagcttccgggaaaccaaagcttttgggttccgggggaagtatggttgcaaagctgaaacttaaaggaattgacggaagggcaccaccaggagtggagcctgcggcttaatttgactcaacacgggaaacctcaccaggcccagacaccggaaggattgacagattgatagctctttcttgattcggtgggtggtggtgcatggccgttcttagttggtggagcgatttgtctggttaattccgataacgaacgagactctagcctgctaaataggcgtaccttatggtatctcgaagg-ccc--ccgg-cttc---ggccggc-gggtttttactaccaacgtacaaacaaatcttcttagagggacaggcggcttctagccgcacgagattgagcaataacaggtctgtgatgcccttagatgttctgggccgcacgcgcgctacactgaaggaatcagcgtgtgttccctggccgaaaggcccgggtaacccgctgaacctccttcgtgctagggattggggcttgcaattgttccccatgaacgaggaattcccagtaagcgcgagtcataagctcgcgttgattacgtccctgccctttgtacacaccgcccgtcgctactaccgattgaatgatttagtgaggtcttcggactggt--gcgcgg-caatgcgtc--ggcat--tgccgatgttgccgggaagatgaccaaacttgatcatttagaggaagta-tattaagcggaggaaaagaaactaaccaggatttccttagtagcggcgagcgaacaggaaagagcccagcaccgaatcccgcggtt--ccgccgcagggaaatgtggtgttcgggagggtccg--c-ttat---cccg-aggcgtcg-cgccgcgtccaagtccatcttgaatggggccacttacccgcagagggtgccaggcccgtag-cgaccggt--gc-gcgt-ctcgggaggatctctccttagagtcgggttgcttgagagtgcagctctaagtgggtggtaaactccatctaaggctaaatacgaccacgagaccgatagcgaacaagtaccgtgagggaaagttgaaaagaactttgaagagagagttcaagagtacgtg-aaaccgttcaggggtaaacctaagaaacccaaaaga-tcgaac-ggggagattcatcgtcagcg-acgctggctt-cgcgt-cggtgg--gcgatgtcc-cgcg-ggg------cct-----------cgc--ggccc---g-c---g-cg-----cgggcacgctgccg-tgcg-t-cgatgt-ccggcg-tt-cgtcgtcgtgcacttctcccctagt-agaacgtcgcgacccgctgggtgtcggtctacggcccggg--tg-cggtgactgacgcgt---------------------------------cg-c-cggt-aaaacg--gc-acg-cgt-caaa--cccccga--t-c--gcccg-gccggctgcccggcggt--a---ca-c---gc--aa----------ggtatcaggccgcacatcac-----------------------------------------------------------------------------------------------------------------------ttaacgcgaagtgcgtcg-aggccgtcgcaagcg----cg-cgc-ca-cgg-ta-------------cccggagg-ta---aacggaccta-gcgccgtcacc--------g--gtcc-tggcc-cgctgttgg---t--c-------------------------gt-acgg------t-------t----------aaccttcgacaggcc-tg-caaacgtcccgcgg----------------------------------------cggcccctcgtgggtcgtcgcggtgaccgataccggtcggcgacgctactgctttgggtactcttaggacccgtcttgaaacacggaccaaggagtctaacatgtacgcgagtcattggga-c-t-----agcg--atacctaaaggcgcaatgaaagtgaaggt--------------------------------cggc---------------------------------------------------------------c--c--------tggtt--gtcgac-cgagggaggatggg--ccgcgc------------------aac--g-a--tgcggctccgcactcccggggcgtctcgttct--catc---gcgagaagaggcgcacccagagcgtacacgttgggacccgaaagatggtgaactatgcctggtcaggacgaagtcaggggaaaccctgatggaggtccgtagcgattctgacgtgcaaatcgatcgtcggaactgggtataggggcgaaagactaatcgaaccatctagtagctggttccctccgaagtttccctcaggatagctggcactcggccg------tt-ccg-c-------------------------------------------------------------ct---ggaacg-cgcgcgagtctcatctggtaaagcgaatgattagaggccttggggccgaaacgacctcaacctattctcaaactttaaatgggtgagatctctggctttcttgaa-----ct--------atgaagccac-gag--c------------------------------------------a--t----ct------cggatcagag-tgccaagtgggccatttttggtaagcagaactggcgctgtgggatgaaccaaacgcagagttaaggcgcccaactcgacgctcatgggacaccatgaaaggcgttggttgcttaagacagcaggacggtggccatggaagtcggaatccgctaaggagtgtgtaacaactcacctgccgaagcaactagccctgaaaatggatggcgctgaagcgtcgagcctatactctgccgtcagcggcaagtggggcggccgtgggcgg---------------------------------------------------------------------------gcgt-ttaacgcgctcgc-ctacgc-gccgccacgaagccctgacgagtaggagggtcgcggcggtgtgcgcagaagggtc-tgggcgcgagcctgcctggagccgccgtcggtgcagatcttggtggtagtagcaaatactccagcgaggccctggaggactgacgtggagaagggttgatatcgccttgtggaaattcgaaaccgccaaatactacgtgacaattatcgatgctcccggacatagagattttatcaagaacatgatcaccggtacgtcgcaggctgattgcgcagtgctgatcgtcgccgctggtactggtgaattcgaggctggaatttcaaagaacggacagacccgcgagcacgctcttctcgcgttcaccctcggtgttaaacagctgattgtcggagttaacaaaatggattccaccgagcccccgtattccgaaacccgattcgaggaaattaagaaggaagtatcgtcctacatcaagaagattggttataacccggccgctgttgcgttcgtgccaatctccggctggcacggagacaatatgctggaggtatcctccaagatgccctggttcaagggatggactgtggagcgtaaggagggtaagggcgaaggtaaatgtcttatcgaagctctggatgccatcctgccacccaccaggccgactgacaaggct
Aphaenogaster_swammerdami_ --tcatatgcttgtctcaaagattaagccatgcatgtctcagtgcatgccgaattaaggtgaaaccgcgaatggctcattaaatcagttatggttcattagattgtacccacatttacttggataactgtggtaattctagagctaatacatgcaaaacagagtcccgaccagtgatgg-aagggacgcttttattagatcaaaaccaatcggtggcg--tgcggat-----tccg-----tgcgt-ccaccgttta-ttttggtgactctgaataactttgtgctgatcgcacggt--cttagcaccggcgacgcatctttcaaatgtctgccttatcaactgtcgatggtaggttctgcgcctaccatggttgtaacgggtaacggggaatcagggttcgattccggagagggagcctgagaaacggctaccacatccaaggaaggcagcaggcgcgcaaattacccactcccggcacggggaggtagtgacgaaaaataacgatacgggactcatccgaggccccgtaatcggaatgagtacactttaaatcctttaacgaggatccattggagggcaagtctggtgccagcagccgcggtaattccagctccaatagcgtatattaaagttgttgcggttaaaaagctcgtagttgaatctgtgtcgcacaccgtcggttcaccgct--cg--cgg--tgtttaactggcgtgatgtgggacgtcctaccggtgggctta--------gcctcg-c-----gaggggcg------gccc-aacta-at---atcccgtcgcggtgctctttactgagtgtcgagtcgggccggtacgtttactttgaacaaattagagtgcttaaagcaggctatcctcgcctgaatactgcgtgcatggaataatggaataggacctcggttctattttgttggttttcggaaccccgaggtaatgattaatagggacagatgggggcattcgtattgcgacgttagaggtgaaattcttggatcgtcgcaagacggacagaagcgaaagcatttgccaaaaatgttttcattaatcaagaacgaaagttagaggttcgaaggcgatcagataccgccctagttctaaccataaacgatgccagctagcgatccgccgaagttcctccgatgactcggcgggcagcttccgggaaaccaaagcttttgggttccgggggaagtatggttgcaaagctgaaacttaaaggaattgacggaagggcaccaccaggagtggagcctgcggcttaatttgactcaacacgggaaacctcaccaggcccagacaccggaaggattgacagattgatagctctttcttgattcggtgggtggtggtgcatggccgttcttagttggtggagcgatttgtctggttaattccgataacgaacgagactctagcctgctaaataggcgtaccttatggtatctcgaagg-ccc--ccgg-cttc---ggccggc-gggtttttactaccaacgtacaaacaaatcttcttagagggacaggcggcttctagccgcacgagattgagcaataacaggtctgtgatgcccttagatgttctgggccgcacgcgcgctacactgaaggaatcagcgtgtgttccctggccgaaaggcccgggtaacccgctgaacctccttcgtgctagggattggggcttgcaattgttccccatgaacgaggaattcccagtaagcgcgagtcataagctcgcgttgattacgtccctgccctttgtacacaccgcccgtcgctactaccgattgaatgatttagtgaggtcttcggactggt--gcgcgg-caatgcgtc--agcat--tgccgatgttgccgggaagatgaccaaacttgatcatttagaggaagta-tattaagcggaggaaaagaaactaaccaggatttccttagtagcggcgagcgaacaggaaagagcccagcaccgaatcccgcggtt--ccgccgcagggaaatgtggtgttcgggagggtccg--c-ttat---cccg-aggcgtcg-cgtcgcgtccaagtccatcttgaatggggccacttacccgcagagggtgccaggcccgtag-cgaccggt--gc-gcgt-ctcgggaggatctctccttagagtcgggttgcttgagagtgcagctctaagtgggtggtaaactccatctaaggctaaatacgaccacgagaccgatagcgaacaagtaccgtgagggaaagttgaaaagaactttgaagagagagttcaagagtacgtg-aaaccgttcaggggtaaacctaagaaacccaaaaga-tcgaac-ggggagattcatcgtcagcg-acgctggctt-cgcgt-cggtgg--gcgatgtcc-cgcg-ggg------cct-----------cgc--ggctc---g-c---g-cg-----cgggcacgctgccg-tgcg-t-cgatgt-ccggcg-tt-cgtcgtcgtgcacttctcccctagt-agaacgtcgcgacccgctgggtgtcggtctacggctcggg--tg-cggtgactgacgcgc---------------------------------cg-c-cggt-gaaacg--gc-acg-cgt-caaa--cccccga--t-c--gcccg-gccggctgcccggcggt--a---ca-c---gc--aa----------ggtatcaggccgcacatct------------------------------------------------------------------------------------------------------------------------cactcgcgaagtgcgtcg-aggccgtcgcaagcg----cg-cgc-ca-cgg-ta-------------cccggagg-ta---aacggaccta-gcgccgtcacc--------g--gtcc-tggcc-cgctgttgg---t--c-------------------------gt-acgg------t-------t----------aaccttcgacaggcc-ta-cgaacgtcccgcgg---------------------------------------------ggtctcacggcctcgccgggaccgataccggtcggcgacgctactgctttgggtactcttaggacccgtcttgaaacacggaccaaggagtctaacatgtacgcgagtcattggga-c-t----gagcg--atacctaaaggcgtaatgaaagtgaaggt--------------------------------cggc---------------------------------------------------------------c--c--------tggtt--gtcgac-cgagggaggatggg--ccgcgc------------------aac--g-a--tgcggctccgcactcccggggcgtctcgttct--catc---gcgagaagaggcgcacccagagcgtacacgttgggacccgaaagatggtgaactatgcctggtcaggacgaagtcaggggaaaccctgatggaggtccgtagcgattctgacgtgcaaatcgatcgtcggaactgggtataggggcgaaagactaatcgaaccatctagtagctggttccctccgaagtttccctcaggatagctggcactcggccg------tt-ccg-c-------------------------------------------------------------ac---ggaacg-cgcgcgagtctcatctggtaaagcgaatgattagaggccttggggccgaaacgacctcaacctattctcaaactttaaatgggtgagatctctggctttcttgaa-----ct--------atgaagccac-gag--c------------------------------------------a--t----ct------cggatcagag-tgccaagtgggccatttttggtaagcagaactggcgctgtgggatgaaccaaacgcagagttaaggcgcccaactcgacgctcatgggacaccatgaaaggcgttggttgcttaagacagcaggacggtggccatggaagtcggaatccgctaaggagtgtgtaacaactcacctgccgaagcaactagccctgaaaatggatggcgctgaagcgtcgagcctatactctgccgtcagcggcaagtggggcggccgtgcgcga---------------------------------------------------------------------------gcgcattgttgcgcgcga-gcacgc-gccgccacgaagccctgacgagtaggagggtcgcggcggtgtgcgcagaagggtc-tgggcgcgagcctgcctggagccgccgtcggtgcagatcttggtggtagtagcaaatactccagcgaggccctggaggactgacgtggagaagggttgatatcgccctgtggaaatttgaaacagccaaatattacgtgacgattattgatgctcccggacatagggatttcatcaagaacatgattactggtacatcacaggctgattgtgcagtgttgattgtcgctgctggtactggtgaatttgaggcaggaatttcgaagaacggacagacccgcgagcacgcccttctcgcgttcacccttggtgttaaacagctgattgtcggagttaacaaaatggactccaccgagcctccgtattccgagacccgattcgaggaaatcaagaaagaagtctcgtcctatatcaagaagattggttacaacccggctgctgttgcatttgtgccaatttctggctggcatggagacaacatgctggaggtgtcctctaaaatgccctggttcaagggatggactgtggaacgtaaggagggtaaggccgaaggtaaatgtctcatcgaagctttggatgccatcctgccacccaccaggccgactgacaaggct
Apis_mellifera_ --tcatatgcttgtctcaaagattaagccatgcatgtctcagtacatgccgaattaaggtgaaaccgcgaatggctcattaaatcagttatggttcattagatcgtggacacatttacttggataactgtggtaattctagagctaatacatgcaaa-cagaattcctctcagagatgg-gaggaatgcttttattagatcaaaaccaatcggtggcg--gacggct---cgtccg-----ttcgt-ccatcgtttg-ttttggtgactctgaataactttgtgctgatcgcatggtcatctagcaccggcgacgcatctttcaaatgtctgccttatcaactgtcgatggtaggttctgcgcctaccatggttgtaacgggtaacggggaatcagggttcgattccggagagggagcctgagaaacagctaccacatccaaggaaggcagcaggcgcgcaaattacccactcccggcacggggaggtagtgacgaaaaataacgatacgggactcatccgaggccccgtaatcggaatgagtacactttaaatcctttaacgaggaccaattggagggcaagtctggtgccagcagccgcggtaattccagctccaatagcgtatattaaagttgttgcggttaaaaagctcgtagttgaatctgtgtgtcacagtgtcggttcaccgct--cg--cgg--tgtttaactggcattatgtggtacgtcctatcggtgggctta--------gctcct-t------gcgggcg------gtcc-aacta-at---atcccatcgcggtgctcttcactgagtgtcgaggtgggccgatacgtttactttgaaaaaattagagtgcttaaagcaggctacctttgcctgaatactgtgtgcatggaataatggaataggacctcggttctattttgttggttttcggaaccccgaggtaatgattaatagggacagatgggggcattcgtattgcgacgttagaggtgaaattcttggatcgtcgcaagacggacagaagcgaaagcatttgccaaaaatgttttcattaatcaagaacgaaagttagaggttcgaaggcgatcagataccgccctagttctaaccataaacgatgccagccagcgatccgccgaagttcctccgatgactcggcgggcagcttccgggaaaccaaagcttttgggttccgggggaagtatggttgcaaagctgaaacttaaaggaattgacggaagggcaccaccaggagtggagcctgcggcttaatttgactcaacacgggaaacctcaccaggcccggacaccggaaggattgacagattgatagctctttcttgattcggtgggtggtggtgcatggccgttcttagttggtggagcgatttgtctggttaattccgataacgaacgagactctagcctgctaaatagacgtaacttatggtatctcgaagg-ccc--tcgg-cttc---ggtcggt-gggtttttactaccaacgtacaaacaaatcttcttagaggaacaggcggcttctagccgcacgagattgagcaataacaggtctgtgatgcccttagatgttctgggccgcacgcgcgctacactgaaggaatcagcgtgttttccctggccgaaaggcccgggtaacccgctgaacctccttcgtgctagggattggggcttgcaattattccccatgaacgaggaattcccagtaagcgcgagtcataagctcgcgttgattacgtccctgccctttgtacacaccgcccgtcgctactaccgattgaatgatttagtgaggtcttcggactggt--gcgcggccaatgtctc--ggcat--tgccgatgttaccgggaagatgaccaaacttgatcatttagaggaagta-taataagcggaggaaaagaaactaacaaggatttccttagtagcggcgagcgaacaggaatgagcccagcactgaatcccgcggta--ccgccgctgggaaatgtagtgttcgggaggatccg--t-ttat---cccg-tgatgtcg-aactgcgtccaagtccatcttgaatggggccatttacccgtagagggtgccaggcccgtag-tgaccggt--ac-gcgt-ttcgggaggatctctccttagagtcgggttgcttgagagtgcagccctaagtgggtggtaaactccatctaaggctaaatactaccacgagaccgatagcgaacaagtaccgtgagggaaagttgaaaagaactttgaagagagagttcaagagtacgtg-aaaccgttcaggggtaaacctgagaaacccaaaaga-tcgaat-ggggagattcatcggcaacg-gtgctggctc-c-cgt-tggtgc--gcgatgctc-cggatgaatcct----------------cgt--ggttcatcgg------cg-----agggcacaccaccttcggctc-gaatgttccggca-t--cgtagtcgtgcacttctcccctagt-agaacgtcgcgacccgttgtgtgtcggtctacggcccgag--ag--ggcgcctgtcgcgt---------------------------------cgct------tcgcgc--gc-acg-cgg-caga--ccctcgg--t-c--gcctg-gccggctgcacgacggt--a---ct-c---gc--ac----------ggtatcgggccgcaaccaatccatttttt---------------------------------------------------------------------------------------------------------------cgaatgtgtgtgcgtca-ggcccgccgcaagct----cg-gtc-ag-ttc-tt-----a-------cccggagg------cacggacctg-gtgccgtcccc--------g--ggcc-tggcc-agctgttag---c--a---------------------------ggcgg--------------t----------gtccttggactggcc-----------------------------------------------------------------------------aagactcgaattaccggtcggcgacgctattgctttgggtactctcaggacccgtcttgaaacacggaccaaggagtctaacatgtgcgcgagtcattggga-------tgcaa---aaacctaaaggcgaaatgaaagtgaagat--------------------------------cgga---------------------------------------------------------------c-----------tttgt--gccgat-cgagggaggatggg--ccgcgt------------------aac--tta--tgcggccccgcactcccggggcgtctcgttct--catt---gcgagaagaggcgcacctagagcgtacacgttgggacccgaaagatggtgaactatgcctggtcaggacgaagtcaggggaaaccctgatggaggtccgtagcgattctgacgtgcaaatcgatcgtcggaactgggtataggggcgaaagactaatcgaaccatctagtagctggttccctccgaagtttccctcaggatagctggcactcgaccg------tt-tct-c-------------------------------------------------------------at---cgaacg-cgtacgagtctcatctggtaaagcgaatgattagaggccttggggccgaaacgacctcaacctattctcaaactttaaatgggtgagatctctggcttgcttgga-----tc--------atgaagccac-gag-----------------------------------------------at----tt------tggatcagag-tgccaagtgggccaattttggtaagcagaactggcgctgtgggatgaaccaaacgcagagttaaggcgcctaagtcgacgcttatgggataccatgaaaggcgttggttgcttaagacagcaggacggtggccatggaagtcggaatccgctaaggagtgtgtaacaactcacctgccgaagcaactagccctgaaaatggatggcgctgaagcgtcgcgcctatactccgccgtcagcggcaagtggggaggcacgtgagtc---------------------------------------------------------------------------------ccgctctcgggcgggaccg-tcctccatgaagccctgacgagtaggagggtcgcggcggtgtgcgcagaagggtc-tgggcgtgagcctgcctggagccgccgtcggtgcagatcttggtggtagtagcaaatactccagcgaggccctggaggactgacgtggagaagggttgatattgctttgtggaaattcgaaacgtcaaaatactatgttactattattgatgctcctggacacagagatttcatcaaaaacatgattactggtacctctcaggctgattgtgctgtattaattgttgctgctggtactggagagttcgaagcaggcatttcaaagaatggacaaactcgtgagcatgctttgctcgcttttactcttggtgtgaaacaattgattgttggtgttaataagatggactccactgaaccaccgtattctgaaacccgatttgaagaaattaaaaaagaagtgtcatcttacattaaaaaaattggttataatccagctgcagttgcatttgtgccaatttctggttggcatggagataatatgttggaagtttcttcaaaaatgccttggtttaagggatggacggttgaacgtaaagaaggaaaagttgaaggaaaatgtctcattgaagcgcttgatgctattcttccacctactagacctacagacaaggct
Apomyrma_stygia_ --tcatatgcttgtctcaaagattaagccatgcatgtctcagtgcatgccgcattaaggtgaaaccgcgaatggctcattaaatcagttatggttcattagattgtaccaacatttacttggataactgtggtaattctagagctaatacatgcaaaacagagtcccgaccagtgatgg-gaaggacgcttttattagatcaaaaccaatcggtggcg--ggtggct---cgtccg-----tccgt-ccaccgttca-ttttggtgactctgaataactttgtgctgatcgcacggt--cctagcaccggcgacgcatctttcaaatgtctgacttatcaactgtcgatggtaggttctgcgcctaccatggttgtaacgggtaacggggaatcagggttcgattccggagagggagcctgagaaacggctaccacatccaaggaaggcagcaggcgcgcaaattacccactcccggcacggggaggtagtgacgaaaaataacgatacgggactcatccgaggccccgtaatcggaatgagtacactttaaatcctttaacgaggatccattggagggcaagtctggtgccagcagccgcggtaattccagctccaatagcgtatattaaagttgttgcggttaaaaagctcgtagttgaatctgtgtcgcacactgtcggttcaccgct--cg--cgg--tgtttaactggcatgatgtgggacgtcctaccggtgggctta--------gccccg-c-----gaggggcg------gccc-aacta-at---atcccatcgcggtgctctttactgagtgccgagttgggccggtacgtttactttgaacaaattagagtgcttaaagcaggctaccttcgcctgaatactgcgtgcatggaataatggaataggacctcggttctattttgttggttttcggaaccccgaggtaatgattaatagggacagatgggggcattcgtattgcgacgttagaggtgaaattcttggatcgtcgcaagacggacagaagcgaaagcatttgccaaaaatgttttcattaatcaagaacgaaagttagaggttcgaaggcgatcagataccgccctagttctaaccataaacgatgccagctagcgatccgccgaagttcctccgatgactcggcgggcagcttccgggaaaccaaagcttttgggttccgggggaagtatggttgcaaagctgaaacttaaaggaattgacggaagggcaccaccaggagtggagcctgcggcttaatttgactcaacacgggaaacctcaccaggcccagacaccggaaggattgacagattgatagctctttcttgattcggtgggtggtggtgcatggccgttcttagttggtggagcgatttgtctggttaattccgataacgaacgagactctagcctgctaaataggcgtaccttatggtatctcgaaggcccc--ccgg-cttc---ggccggc-gggtttttactaccaacgtaccaacaaatcttcttagagggacaggcggcttctagccgcacgagattgagcaataacaggtctgtgatgcccttagatgttctgggccgcacgcgcgctacactgaaggaatcagcgtgttttccctggccgaaaggcccgggtaacccgctgaacctccttcgtgctagggattggggcttgcaattgttccccatgaacgaggaattcccagtaagcgcgagtcataagctcgcgttgattacgtccctgccctttgtacacaccgcccgtcgctactaccgattgaatgatttagtgaggtcttcggactggt--gcgcgg-cagtgtctc--ggcac--tgccgatgttgccgggaagatgaccaaacttgatcatttagaggaagta-tactaagcggaggaaaagaaactaaccaggatttccttagtagcggcgagcgaacaggaaggagcccagcaccgaatcccgcggtt--ccgccgcagggaaatgtggtgttcgggagggtccgg-t-ttat---cccg-aggcgtcg-gatcgcgtccaagtccatcttgaatggggccacttacccgcagagggtgccaggcccgtag-cgaccggt--gc-gcgc-ctcgggtggatctctccttagagtcgggttgcttgagagtgcagctctaagcgggtggtaaactccatctaaggctaaatacgaccacgagaccgatagcgaacaagtaccgtgagggaaagttgaaaagaactttgaagagagagttcaagagtacgtg-aaaccgttcaggggtaaacctaagaaacccaaaaga-tcgaac-ggggagattcatcgacagcg-acgctggctt-cgcgt-cggtcg--gcgatgtta-cgcg-ggc-------------------------gcttc---gcg-----cgcccgccgtgcacgctaccg-cgcg-c-gcacgt-ccggcg-t--cgtcgttgtgcacttctcccctagt-aggacgtcgcgacccgctgggtgtcggtctacggcccggg--tg-tggtgcctgccgcgt---------------------------------cg-c-cggt-aaaacg--gc-acg-cgg-caaa--cccccgg--t-c--gcccg-gccggctgcccggcggt--a---cc-c---gc--aa----------ggtatcaggccgcacgagcgggcgacggcgagtctattt--------------------------------------------------------------------------------------------cgcgccgtcgccgcaacgatgcgtcg-agcccgtcgcaagcg----cg-cgc-ca-cgg-ttaa---a-------accggagg-----ctacggaccta-gcgccgtcccc--------g--gtcc-tggcc-cgctgttgg---c--c-------------------------g--acgg--------------tg---------atccttcgacaggct-tt------------------------------------------------------acgcgcgaggcgccctcgcggcgtctcgcgataccggtcggcgacgctactgctttgggtactcttaggacccgtcttgaaacacggaccaaggagtctaacatgtgcgcgagtcattgggt-g-t-----agcg--aagcctaaaggcgcaatgaaagtgaaggt--------------------------------cggt---------------------------------------------------------------t--t--------cga-c--gccgac-cgagggaggatggg--ccgcgt------------------cgc--g-a--tgcggccccgcactcccggggcgtctcgctct--catc---gcgagaggaggcgcaccaagagcgtacacgttgggacccgaaagatggtgaactatgcctggtcaggacgaagtcaggggaaaccctgatggaggtccgtagcgattctgacgtgcaaatcgatcgtcggaactgggtataggggcgaaagactaatcgaaccatctagtagctggttccctccgaagtttccctcaggatagctggcactcgcacg------tt-cc----------------------------------------------------------------ccctaggaacg-cgagcgagtctcatctggtaaagcgaatgattagaggccttggggccgaaacgacctcaacctattctcaaactttaaatgggtgagatctctggctttcttgaa-----ac--------atgaagccac-gag---------------------------------------------tgat----ca------cggatcagag-tgccaagtgggccaattttggtaagcagaactggcgctgtgggatgaaccaaacgcagagttaaggcgcccaactcgacgctcatgggacaccatgaaaggcgttggttgcttaagacagcaggacggtggccatggaagtcggaatccgctaaggagtgtgtaacaactcacctgccgaagcaactagccctgaaaatggatggcgctgaagcgtcgagcctatactctgccgtcagcggcaagtgggacgggggcgtcggt------------------------------------------------------------------------------cctcgcggccggcggcaagccc-cccgtcacgaagccctgacgagtaggagggtcgcggcggtgcgcgcagaagggtc-tgggcgcgagcctgcctggagccgccgccggtgcagatcttggtggtagtagcaaatactccagcgaggccctggaggactgacgtggagaagggttgatattgctttatggaagtttgagacggcaaaatattacgttacaatcattgacgctcctggacacagagattttattaaaaacatgattactggcacttcacaagccgattgtgcagtattgatcgttgctgccggtacaggtgaatttgaagccggtatctcgaagaatggacaaactcgtgagcatgcccttctcgcttttactcttggagtaaaacaattgattgttggtgtcaacaagatggactcgactgaacccccatattcggaaactcgattcgaagaaataaagaaggaagtctcatcgtatatcaaaaagatcggttacaatccagcagcagttgcatttgtgcccatctctggttggcacggagacaacatgttggaaatgtcctctaaaatgccttggttcaagggatgggccgtagagcgtaaagaaggtaaagcggaaggcaaatgccttattgaagcccttgatgccatcctcccccctaccaggccgactgacaaagct
Aporus_niger_ --tcatatgcttgtctcaaagattaagccatgcatgtctcagtgcatgccgaattaaggtgaaaccgcgaatggctcattaaatcagttatggttccttggatcctacaaaaatttacttggataactgtggtaattctagagctaatacatgcaaactagagttcctctcagagatga-ggggaatgcttttattagatcaaaaccaatcggtggcg--gatggcg--tgagccg-----ttcgt-ccatcgtttg-ctttggtgactctgaataactttttgctgatcgcatggt--ctttgtaccggcgacgcatctttcaaatgtctgccttatcaactgtcgatggtaggttctgcgcctaccatggttgtaacgggtaacggggaatcagggttcgattccggagagggagcctgagaaacggctaccacatccaaggaaggcagcaggcgcgcaaattacccactcccggcacggggaggtagtgacgaaaaataacgatacgggactcatccgaggccccgtaatcggaatgagtacactttaaatcctttaacaaggatccattggagggcaagtctggtgccagcagccgcggtaattccagctccaatagcgtatattaaagttgttgcggttaaaaagctcgtagttgaatctgtgtgccacactgtcggtacaccgct--cg--tcg--gtgcttactgacacgatgggggacgtcctaccggtgggcttt--------gcttcg-ccttgtgcgtggcg------gtcc-aactatac---atcccatcgcggtgctcttcactgagtgtcgaggtgggccggtacgtttactttgaacaaattaaagtgcttaaagcaggctactttcgcctgaatattctgtgcatggaataatggaataggacctcggttctattttgttggttttcggaaccccgaggtaatgattaatagggacagatgggggcattcgtattgcgacgttagaggtgaaattcttggatcgtcgcaagacggacagaagcgaaagcatttgccaaaaatgttttcattaatcaagaacgaaagttagaggttcgaaggcgatcagataccgccctagttctaaccataaacgatgccagccagcgatccgccgaagttcctccgatgactcggcgggcagcttccgggaaaccaaagcttttgggttccgggggaagtatggttgcaaagctgaaacttaaaggaattgacggaagggcaccaccaggagtggagcctgcggcttaatttgactcaacacgggaaacctcaccaggcccggacaccggaaggattgacagattgatagctctttcttgattcggtgggtggtggtgcatggccgttcttagttggtggagcgatttgtctggttaattccgataacgaacgagactctagcctgctaaatagtcgtaattt-tgaaatctcgaagg-ctc--ccga-cttc---ggtcggt-gagtttttactatcaacg-acaaacaaatcttcttagagggacaggcggcttctagccgcacgagattgagcaataacaggtctgtgatgcccttagatgttctgggccgcacgcgcgctacactgaaggaatcagcgtgtcttccctggccgaaaggcccgggtaacccgttgaacctccttcgtgctagggattggggcttgcaattattccccatgaacgaggaattcccagtaagcgcgagtcataagctcgcgttgattacgtccctgccctttgtacacaccgcccgtcgctactaccgattgaatgatttagtgaggtcttcggactggt--gcgcgg-aaatgttca--ggcat--tgccgatgttgccgggaagatgaccaaacttgatcatttagaggaagta-tactaagcggaggaaaagaaactaacaaggatttccttagtagcggcgagcgaacaggaattagcccagcactgaatcccgcggtt--ccgccgcagggaaatgtagtgttcaggagtgttcg--a-ttat---cccg-agacatcg-aactgcgtccaagtccatcttgaatggggccacttacccatagagggtgccaggcccgtag-tgaccggg--ac-gtgt-ctcgggagaacatctccttagagtcgggttgcttgagagtgcagctctaagtgggtggtaaactccatctaaggctaaatataaccacgagaccgatagcgaacaagtaccgtgagggaaagttgaaaagaactttgaagagagagttcaagagtacgtg-aaaccgttcaggggtaaacctgagaaacccgaaagt-tcgaat-ggggagattcatctgcagtg-acactggctt-cgctg-tggctttggcgatgctg-ggta------------------------ctt--cggtt-----------cc-----atggcacgtcgtcg-cggt-g-ttatgt-ccggtg-t--cgtcgtggtgcacttctcccctagt-aggacgtcgcgacccgctgggtgtcggactacggcctggg--ag--gttgtccgtcgcg-------------------------------------g-cgat-ttatcg--cc-a---tga-caga--cccccggtgt-ctttcccg-tccgactgctcggcggt--a---tt-g---gt--gcgat-------ggtattcggccgcaatctattc----------------------------------------------------------------------------------------------------------------------gaacgaaatgcgtcata-ggctcgtcgcaagcg----cg-gtt-ag-tgt--c-------------ccgtgtgg------tacggactta-gtgccgtcccc--------g--ggcc-tgacc-agctgttgg---c--t-------------------------g--acgg--------------t----------gtcctctgactggccgct-------------------------------------------------------------------------------------tacttgtttgcgacgcttttgctttgggtactctcaggacccgtcttgaaacacggaccaaggagtctaacatgtgcgcgagtcattggga------t--aaca--aaacctaaaggcgaaatgaaagtgaatgt--------------------------------cgac---------------------------------------------------------------c--t--------tg--c--gtcgac-agagggaggatgga--ttgcg---------------------c--a-a--agcagtctcgcactcccggggcgtctcgttct--catt---gcgaggagaggcgcacctagagcgtacacgttgggacccgaaagatggtgaactatgcctggtcaggacgaagtcaggggaaaccctgatggaggtccgtagcgattctgacgtgcaaatcgatcgtcggaactgggtataggggcgaaagactaatcgaaccatctagtagctggttccctccgaagtttccctcaggatagctggcactcgaatg------tt-tt----------------------------------------------------------------------gaacg-tatgcgagtctcatctggtaaagcgaatgattagaggccttggggccgaaacgacctcaacctattctcaaactttaaatgggtgagatctctggcttgcttgaa-----tg--------gtgaagccat-gag--a---------------------------------------------t----tg------aggatcagagatgccaagtgggccatttttggtaagcagaactggcgctgtgggatgaaccaaacgctgagttaaggcgcctaagtcgacgcttatgggataccatgaaaggcgttggttgcttaagacagcaggacggtggccatggaagtcggaatccgctaaggagtgtgtaacaactcacctgccgaagcaactagccctgaaaatggatggcgctgaagcgtcgcgcctatactcggccgtcagtggcaagagagggcg------------------------------------------------------------------------------------------gtcgtcgcatttatgtgact-ccgctcacgaagccctgacgagtaggagggtcgcggcggtgtgcgcagaagggtc-tgggcgtgagcctgcctggagccgccgtcggtgcagatcttggtggtagtagcaaatactccagcgaggccctggaggactgacgtggagaagggtcgatatcgccctgtggaaattcgaaacttccaaatactatgtcactattattgacgcgcctggccacagagatttcatcaagaacatgatcaccggtacgtcgcaggctgactgcgccgtgttgatcgtggcagctggtactggcgagttcgaagctggtatttcgaaaaatggacaaacccgtgagcatgctctgctcgcttttactctcggtgtcaagcaattgatcgttggcgttaacaagatggactccactgagccagcatactccgaggccagatttgaggaaattaagaaagaagtatcgtcgtatattaagaagatcggttacaatcccgcggcagtcgcattcgtgccaatttccggatggcacggagacaacatgctggaaacttccagcaagatgccctggttcaagggatgggcggttgagcgcaaggaaggcaaggccgaaggcaagtgccttatcgaagcccttgacgccattcttccacccaccaggcccacagacaaggca
Apterostigma_auriculatum_ --tcatatgcttgtctcaaagattaagccatgcatgtctcagtgcatgccgaattaaggtgaaaccgcgaatggctcattaaatcagttatggttcattagattgtaccta-acttacttggataactgtggtaattctagagctaatacatgcaaaacagagtcccgaccagtgatgg-aagggacgcttttattagatcaaaaccaatcggtggcg--ggcggtc-----tccg-----ttcgt-ccaccgttta-ttttggtgactctgaataactttgtgctgatcgcacggt--cttagcaccggcgacgcatctttcaaatgtctgccttatcaactgtcgatggtaggttctgcgcctaccatggttgtaacgggtaacggggaatcagggttcgattccggagagggagcctgagaaacggctaccacatccaaggaaggcagcaggcgcgcaaattacccactcccggcacggggaggtagtgacgaaaaataacgatacgggactcatccgaggccccgtaatcggaatgagtacactttaaatcctttaacgaggatccattggagggcaagtctggtgccagcagccgcggtaattccagctccaatagcgtatattaaagttgttgcggttaaaaagctcgtagttgaatctgtgtcgcacaccgtcggttcaccgct--cg--cgg--tgtttaactggcgtgatgtgggacgtcctaccggtgggctta--------gcctcgtc-----gaggggcg------gccc-aacta-at---atcccgtcgcggtgctctttattgagtgtcgagtcgggccggtacgtttactttgaacaaattagagtgcttaaagcaggctatcctcgcctgaatactgcgtgcatggaataatggaataggacctcggttctattttgttggttttcggaaccccgaggtaatgattaatagggacagatgggggcattcgtattgcgacgttagaggtgaaattcttggatcgtcgcaagacggacagaagcgaaagcatttgccaaaaatgttttcattaatcaagaacgaaagttagaggttcgaaggcgatcagataccgccctagttctaaccataaacgatgccagctagcgatccgccgaagttcctccgatgactcggcgggcagctttcgggaaaccaaagcttttgggttccgggggaagtatggttgcaaagctgaaacttaaaggaattgacggaagggcaccaccaggagtggagcctgcggcttaatttgactcaacacgggaaacctcaccaggcccagacaccggaaggattgacagattgatagctctttcttgattcggtgggtggtggtgcatggccgttcttagttggtggagcgatttgtctggttaattccgataacgaacgagactctagcctgctaaataggcgtaccttatggtatcgcgaagg-ccc--tcgg-cttc---ggtcggc-gggtttttactaccaacgtacaaacaaatcttcttagagggacaggcggcttctagccgcacgagattgagcaataacaggtctgtgatgcccttagatgttctgggccgcacgcgcgctacactgaaggaatcagcgtgtgttccctggccgaaaggcccgggtaacccgctgaacctccttcgtgctagggattggggcttgcaattgttccccatgaacgaggaattcccagtaagcgcgagtcataagctcgcgttgattacgtccctgccctttgtacacaccgcccgtcgctactaccgattgaatgatttagtgaggtcttcggactggt--gcgcgg-caatgcgtc--ggcat--tgccgatgttgccgggaagatgaccaaacttgatcatttagaggaagta-tattaagcggaggaaaagaaactaaccaggatttccttagtagcggcgagcgaacaggaaagagcccagcaccgaatcccgcggtt--ccgccgcagggaaatgtggtgtttaggagggtccg--c-ttat---cccg-aggtgtcg-cgccgcgtccaagtccatcttgaatggggccacttacccgcagagggtgccaggcccgtag-cgactggt--gc-gcgt-ctcgggaggatctctccttagagtcgggttgcttgagagtgcagctctaagtgggtggtaaactccatctaaggctaaatacgaccacgagaccgatagcgaacaagtaccgtgagggaaagttgaaaagaactttgaagagagagttcaagagtacgtg-aaaccgttcaggggtaaacctaagaaacccaaaaga-acgaac-ggggagattcatcgtcagcg-acgttggctt-cgcgt-cggtgg--gcgatgtcc-cgcg-gag------cct-----------cgc--ggttc---gca---g-cg-----cggacacgctaccg-cgcg-t-cgatgt-ccgacg-ta-cgtcgtcgtgcacttctcccctagt-agaacgtcgcgacccgctgggtgtcggtctacggcacggg--tg-tggcgactgacgcgt---------------------------------cg-c-ccgg-taaaacgggc-acgccgt-caaa--ctcccgt--t-c--gcccg-gccggctgcccggcggt--a---ca-c---gc--aa----------ggtatcaggccgcagctcgtaa------------------------------------------------------------------------------------------------------------------------cgcacgagtgcgtcg-aggccgtcgcaagcg----cg-cgc-ca-cgg-ta-------------caccggag-----gcacggaccta-gcgccgtcacc--------g--gacc-tggcc-cgctgttgg---t--c-------------------------gt-acgg------t-------t----------taccttcgacaggct---------------------------------------------------------------------gtcgcttcacggcgatcgatatcggtcggcgacgctactgctttgggtactcttaggacccgtcttgaaacacggaccaaggagtctaacatgtacgcgagtcattggga-c-t-----agcg--atacctaaaggcgcaatgaaagtgaaggt--------------------------------cgtc---------------------------------------------------------------c--c--------tggtt--gtcgac-cgagggaggatggg--ccgcgt------------------cgc--g-a--tgcggctccgcactcccggggcgtctcgttct--catt---gcgagaagaggcgcacccagagcgtacacgttgggacccgaaagatggtgaactatgcctggtcaggacgaagtcaggggaaaccctgatggaggtccgtagcgattctgacgtgcaaatcgatcgtcggaactgggtataggggcgaaagactaatcgaaccatctagtagctggttccctccgaagtttccctcaggatagctggcactcggccg------tt-cca-c-------------------------------------------------------------ag---ggaacg-cgcgcgagtctcatctggtaaagcgaatgattagaggccttggggccgaaacgacctcaacctattctcaaactttaaatgggtgagatctctggctttcttgaa-----ct--------atgaagccac-gag--ta-----------------------------------------a--t----ct------cggatcagag-tgccaagtgggccatttttggtaagcagaactggcgctgtgggatgaaccaaacgcagagttaaggcgcccaactcgacgctcatgggacaccatgaaaggcgttggttgcttaagacagcaggacggtggccatggaagtcggaatccgctaaggagtgtgtaacaactcacctgccgaagcaactagccctgaaaatggatggcgctgaagcgtcgagcctatactctgccgtcagcggcaagtgggacggc------------------------------------------------------------------------------------------------gcgcct-tggtgt-gccgtcacgaggccctgacgagtaggagggtcgcgacggtgagcgcagaagggtc-tgggcgtgagcctgcctggagccgccgtcggtgcagatcttggtggtagtagcaaatactccagcgaggccctggaggactgacgtggagaagggttgatatcgccttgtggaagttcgaaacctccaaatactatgtgacgattatcgacgctcctggacatagagatttcatcaagaacatgatcactggtacctcacaggctgattgcgcggtgctgatcgtcgccgctggtactggtgaatttgaggctggaatttcgaagaacggacagacccgtgagcacgctcttctcgcgttcaccctcggtgtcaagcagttgatcgttggtgtcaacaaaatggattccactgagcccccgtattccgaaacccgattcgaggaaattaagaaggaagtgtcgtcttacattaagaagatcggttacaatcctgccgctgttgcgttcgtgccaatctccggctggcacggagacaatatgctggaagtgtctgccaaaatgccctggtttaagggatgggctgtggagcgtaaggagggcaaagccgaaggtaaatgtcttatcgaagctctcgatgccatcctgccacccaccaggccaactgacaaggct
Azteca_ovaticeps_ --tcatatgcttgtctcaaagattaagccatgcatgtctcagtgcatgccgaattaaggtgaaaccgcgaatggctcattaaatcagttatggttcattagattgtacccacatttacttggataactgtggtaattctagagctaatacatgcaaaacagagtcccgaccagtgatgg-aagggacgcttttattagatcaaaaccaatcggtggcg--gacgggt---a-accg-----cccgt-ccaccgttta-ctttggtgactctgaataactttgtgctgatcgcagggt--cctcgtaccggcgacgcatctttcaaatgtctgccttatcaactgtcgatggtaggttctgcgcctaccatggttgtaacgggtaacggggaatcagggttcgattccggagagggagcctgagaaacggctaccacatccaaggaaggcagcaggcgcgcaaattacccactcccggcacggggaggtagtgacgaaaaataacgatacgggactcatccgaggccccgtaatcggaatgagtacactttaaatcctttaacgaggatccattggagggcaagtctggtgccagcagccgcggtaattccagctccaatagcgtatattaaagttgttgcggttaaaaagctcgtagttgaatctgtgtcgcacaccgtcggttcaccgct--cg--cgg--tgtctaactggcgtgatgtgggacgtcctaccggtgggctta--------gccccg-c-----gaggggcg------gccc-aacta-at---atcccgtcgcggtgctctttactgagtgtcgagtcgggccggtacgtttactttgaacaaattagagtgcttaaagcaggctaccctcgcctgaatactgtgtgcatggaataatggaataggacctcggttctattttgttggttttcggaaccccgaggtaatgattaatagggacagatgggggcattcgtattgcgacgttagaggtgaaattcttggatcgtcgcaagacggacagaagcgaaagcatttgccaaaaatgttttcattaatcaagaacgaaagttagaggttcgaaggcgatcagataccgccctagttctaaccataaacgatgccagctagcgatccgccgaagttcctccgatgactcggcgggcagcttccgggaaaccaaagcttttgggttccgggggaagtatggttgcaaagctgaaacttaaaggaattgacggaagggcaccaccaggagtggagcctgcggcttaatttgactcaacacgggaaacctcaccaggcccagacaccggaaggattgacagattgatagctctttcttgattcggtgggtggtggtgcatggccgttcttagttggtggagcgatttgtctggttaattccgataacgaacgagactctagcctgctaaataggcgtaccttatggtatcgcgaagg-cccgtccgg-cttc---ggccggt-gggtttttactaccaacgtacaaacaaatcttcttagagggacaggcggcttctagccgcacgagattgagcaataacaggtctgtgatgcccttagatgttctgggccgcacgcgcgctacactgaaggaatcagcgtgtgttccctggccgaaaggcccgggtaacccgctgaacctccttcgtgctagggattggggcttgcaattgttccccatgaacgaggaattcccagtaagcgcgagtcataagctcgcgttgattacgtccctgccctttgtacacaccgcccgtcgctactaccgattgaatgatttagtgaggtcttcggactggt--gcgcgg-caatgtctc--ggcat--tgccgatgttgccgggaagatgaccaaacttgatcatttagaggaagta-tactaagcggaggaaaagaaactaaccaggatttcctcagtagcggcgagcgaacaggaaagagcccagcaccgaatcccgcggtt--ccgccgcagggaaatgtggtgtttgggaggatccg--g-tgat---cccg-atgcgtcg-cgtcgcgtccaagtccatcttgaatggggccacttacccgcagagggtgccaggcccgtag-cgaccggt--gc-gcgcactcgggaggatctctcctcagagtcgggttgcttgagagtgcagctctaagtgggtggtaaactccatctaaggctaaatacgaccacgagaccgatagcgaacaagtaccgtgagggaaagttgaaaagaactttgaagagagagttcaagagtacgtg-aaaccgttcaggggtaaacctaagaaacccaaaaga-tcgaac-ggggagattcatcgtcagcg-gcgctggctt-cgcgt-cggtgg--gcgatgctc-cgcg-gagagagcccct-----------tgcgggatcc---t-a---c-cg-----cggacacgctaccg-cgcg-t-cgatgt-ccggcg-ct-cgtcgtcgtgcacttctcccctagt-aggacgtcgcgacccgctgggtgtcggtctacggcccggg--tg-cggtgactgtcgcgt---------------------------------cg-c-cggt-aaaacg--gc-acg-cgg-caaa--ccctcgg--t-c--gcccg-gccggctgcccggcggtaca---ca-c---gc--at----------ggtatcaggccgcagcact----------------------------------------------------------------------------------------------------------------------------aactctctgcgtcg-ggaccgtcgcaagcg----cg-cgc-ca-cgg-ta-------------ctcggagg-t----tacggaccta-gcgccgtcccc--------g--gttc-tggcc-cgctgttgg---t--c-------------------------gt-acgg------a-------a----------ctccttcgacaggcc-tg-tgcgcgcgctaacc------------------------------------------------------acgcgcgcattatacataccggtcggcgacgctactgctttgggtactcttaggacccgtcttgaaacacggaccaaggagtctaacatgtacgcgagtcattggga-c-t-----agcgagagacctaaaggcgcaatgaaagtgaaggt--------------------------------cggc---------------------------------------------------------------c--caccactggtggtt--gtcgac-cgagggaggatggg--ccgcgt------------------cgc--g-a--tgcggctccgcactcccggggcgtctcgttct--catc---gcgagaagaggcgcacccagagcgtacacgttgggacccgaaagatggtgaactatgcctggtcaggacgaagtcaggggaaaccctgatggaggtccgtagcgattctgacgtgcaaatcgatcgtcggaactgggtataggggcgaaagactaatcgaaccatctagtagctggttccctccgaagtttccctcaggatagctggcactcggccg------tt-ccg-c-------------------------------------------------------------ca---ggaacg-cgcgcgagtctcatctggtaaagcgaatgattagaggccttggggccgaaacgacctcaacctattctcaaactttaaatgggtgagatctctggctttcttgaa-----tc--------atgaagccac-gag--c------------------------------------------a--tatcact------cggatcagag-tgccaagtgggccatttttggtaagcagaactggcgctgtgggatgaaccaaacgcagagttaaggcgcccaactcgacgctcatgggacaccatgaaaggcgttggttgcttaagacagcaggacggtggccatggaagtcggaatccgctaaggagtgtgtaacaactcacctgccgaagcaactagccctgaaaatggatggcgctgaagcgtcgagcctatactctgccgtcagcggcaagtggggcggcccctcctcc-------------------------------------------------------------------------------------------acgggggtg-gccgtcacgaagctctgacgagtaggagggtcgcggcggtgtgcgcagaagggtc-tgggcgcgagcctgcctggagccgccgtcggtgcagatcttggtggtagtagcaaatactccagcgaggccctggaggactgacgtggagaagggttgacatcgccttatggaagtttgagacttccaaatactacgtcactattattgacgctcctggacacagagatttcattaaaaacatgatcactggtacttcacaagctgattgtgccgtgctgattgtcgctgctggtactggtgaattcgaggctggtatctcgaagaatggacagacacgtgagcacgctctgcttgccttcacacttggtgtcaaacaacttattgtcggcgttaataaaatggactccactgagcccccatactccgagactcgatttgaggaaatcaagaaggaagtctcgtcgtacatcaagaagatcggctataatccggctgcagtggcattcgtgcccatctccggctggcatggggacaacatgttggaagtgtccgccaagatgccctggttcaagggatggaccgtggaacgcaaggaaggcaaggccgaaggcaaatgccttattgaagctcttgatgccatcctgccacccactaggccgaccgacaaggcc
Basiceros_manni_ --tcatatgcttgtctcaaagattaagccatgcatgtctcagtgcatgccgaattaaggtgaaaccgcgaatggctcattaaatcagttatggttcattagattgtacccacatttacttggataactgtggtaattctagagctaatacatgcaaaacagagtcccgaccagtgatgg-aagggacgcttttattagatcaaaaccaatcggtggcg--ggcggtc-----tccg-----tccgt-ccaccgttta-ttttggtgactctgaataactttgtgctgatcgcacggt--cctagcaccggcgacgcatctttcaaatgtctgccttatcaactgtcgatggtaggttctgcgcctaccatggttgtaacgggtaacggggaatcagggttcgattccggagagggagcctgagaaacggctaccacatccaaggaaggcagcaggcgcgcaaattacccactcccggcacggggaggtagtgacgaaaaataacgatacgggactcatccgaggccccgtaatcggaatgagtacactttaaatcctttaacgaggatccattggagggcaagtctggtgccagcagccgcggtaattccagctccaatagcgtatattaaagttgttgcggttaaaaagctcgtagttgaatctgtgtcgcacaccgtcggttcaccgct--cg--cgg--tgtttaactggcgtgatgtgggacgtcctaccggtgggctta--------gcctcg-c-----gaggggcg------gccc-aacta-at---atcccgtcgcggtgctctttactgagtgtcgagtcgggccggtacgtttactttgaacaaattagagtgcttaaagcaggctatcctcgcctgaatactgcgtgcatggaataatggaataggacctcggttctattttgttggttttcggaaccccgaggtaatgattaatagggacagatgggggcattcgtattgcgacgttagaggtgaaattcttggatcgtcgcaagacggacagaagcgaaagcatttgccaaaaatgttttcattaatcaagaacgaaagttagaggttcgaaggcgatcagataccgccctagttctaaccataaacgatgccagctagcgatccgccgaagttcctccgatgactcggcgggcagcttacgggaaaccaaagcttttgggttccgggggaagtatggttgcaaagctgaaacttaaaggaattgacggaagggcaccaccaggagtggagcctgcggcttaatttgactcaacacgggaaacctcaccaggcccagacaccggaaggattgacagattgatagctctttcttgattcggtgggtggtggtgcatggccgttcttagttggtggagcgatttgtctggttaattccgataacgaacgagactctagcctgctaaataggcgtaccttatggtatcgcgaagg-ccc--ccga-cttc---ggccggc-gggtttttactaccaacgtacaaacaaatcttcttagagggacaggcggcttctagccgcacgagattgagcaataacaggtctgtgatgcccttagatgttctgggccgcacgcgcgctacactgaaggaatcagcgtgtgttccctggccgaaaggcccgggtaacccgctgaacctccttcgtgctagggattggggcttgcaattgttccccatgaacgaggaattcccagtaagcgcgagtcataagctcgcgttgattacgtccctgccctttgtacacaccgcccgtcgctactaccgattgaatgatttagtgaggtcttcggactggt--gcgcgg-caatgcgtc--ggcat--tgccgatgttgccgggaagatgaccaaacttgatcatttagaggaagta-tattaagcggaggaaaagaaactaaccaggatttccttagtagcggcgagcgaacaggaaagagcccagcaccgaatcccgcggtt--ccgccgcagggaaatgtggtgttcgggagggtccg--c-ttat---cccg-aggtgccg-cgtcgcgtccaagtccatcttgaatggggccacttacccgcagagggtgccaggcccgtag-cgaccggt--gc-gcgt-ctcgggaggatctctccttagagtcgggttgcttgagagtgcagctctaagtgggtggtaaactccatctaaggctaaatacgaccacgagaccgatagcgaacaagtaccgtgagggaaagttgaaaagaactttgaagagagagttcaagagtacgtg-aaaccgttcaggggtaaacctaagaaacccaaaaga-tcgaac-ggggagattcatcgtcagcg-acgctggctt-cgcgt-cggtgg--gcgatgtcc-cgcg-ggg------cct-----------cgc--ggctc---g-c---g-cg-----cggacacgccgccg-tgcg-t-cgatgt-ccggcg-tt-cgtcgtcgtgcacttctcccctagt-agaacgtcgcgacccgctgggtgtcggtctacggcccggg--tg-cggtgactgacgcgt---------------------------------cg-c-aggt-aaaact--gc-acg-cgt-caaa--ccctcgg--t-c--gcccg-gccggctgcccggcggt--a---ca-c---gc--aa----------ggtatcaggccgcatctc-------------------------------------------------------------------------------------------------------------------------gatctcgcgagtgcgtcg-aggccgtcgcaagcg----cg-cgc-ca-cgg-ta-------------cacggagg-ct---aacggaccta-gcgccgtcacc--------g--gtcc-tggcc-cgctgttgg---t--c-------------------------gt-acgg------t-------t----------aaccttcgacaggcc-ta-ccaacgtcccaccg--------------------------------------------------gggttacccggtgggaccgataccggtcggcgacgctactgctttgggtactcttaggacccgtcttgaaacacggaccaaggagtctaacatgtacgcgagtcattggga-c-t-----agcg--atacctaaaggcgtaatgaaagtgaaggt--------------------------------cggc---------------------------------------------------------------c--c--------tggtt--gtcgac-cgagggaggatggg--ccgcgt------------------cgc--g-a--cgcggctccgcactcccggggcgtctcgttct--catc---gcgagaagaggcgcacccagagcgtacacgttgggacccgaaagatggtgaactatgcctggtcaggacgaagtcaggggaaaccctgatggaggtccgtagcgattctgacgtgcaaatcgatcgtcggaactgggtataggggcgaaagactaatcgaaccatctagtagctggttccctccgaagtttccctcaggatagctggcactcggccg------tt-ccg-c-------------------------------------------------------------ac---ggaacg-cgcgcgagtctcatctggtaaagcgaatgattagaggccttggggccgaaacgacctcaacctattctcaaactttaaatgggtgagatctctggctttcttgaa-----ct--------atgaagccac-gag--c------------------------------------------a--t----ct------cggatcagag-tgccaagtgggccatttttggtaagcagaactggcgctgtgggatgaaccaaacgcagagttaaggcgcccaactcgacgctcatgggacaccatgaaaggcgttggttgcttaagacagcaggacggtggccatggaagtcggaatccgctaaggagtgtgtaacaactcacctgccgaagcaactagccctgaaaatggatggcgctgaagcgtcgagcctatactctgccgtcagcggcaagtggggcggccgtgcgcgc---------------------------------------------------------------------------------gttaccacgcgc-gtacgc-gccgccacgaggccctgacgagtaggagggtcgcggcggtgtgcgcagaagggtc-tgggcgcgagcctgcctggagccgccgtcggtgcagatcttggtggtagtagcaaatactccagcgaggccctggaggactgacgtggagaagggtcgatatcgccctgtggaagttcgagaccgccaaatactatgtgacgattatcgatgcgcccggacatagagattttatcaaaaacatgatcaccggtacctcgcaggctgactgtgcagtgctgatcgtcgccgccggtaccggtgaattcgaggctggaatttcaaagaacggacagacccgcgagcacgctcttcttgcgttcaccctcggcgttaagcagttgattgtcggagttaacaaaatggattccaccgagcccccgtattccgagacccgattcgaggaaatcaagaaggaagtctcttcttacatcaagaagatcggttacaatcctgctgctgttgcatttgtgccaatctccggctggcatggagacaatatgctggaggtgtcctccaagatgccctggttcaagggatgggccgtggagcgtaaggagggcaaagcggagggaaaatgtctgattgaggctctagatgccatcctgccacccaccagaccgactgacaaggct
Brachymyrmex_depilis_ --tcatatgcttgtctcaaagattaagccatgcatgtctcagtgcatgccgaattaaggtgaaaccgcgaatggctcattaaatcagttatggttcattagattgtacccacatttacttggataactgtggtaattctagagctaatacatgcaaaacagagtcccgaccagtgatgg-aagggacgcttttattagatcaaaaccaatcggtggcg--ggcggct---c-gccg-----ttcgt-ccaccgttta-ttttggtgactctgaataactttgtgctgatcgcacggt--cttagcaccggcgacgcatctttcaaatgtctgccttatcaactgtcgatggtaggttctgcgcctaccatggttgtaacgggtaacggggaatcagggttcgattccggagagggagcctgagaaacggctaccacatccaaggaaggcagcaggcgcgcaaattacccactcccggcacggggaggtagtgacgaaaaataacgatacgggactcatccgaggccccgtaatcggaatgagtacactttaaatcctttaacgaggatccattggagggcaagtctggtgccagcagccgcggtaattccagctccaatagcgtatattaaagttgttgcggttaaaaagctcgtagttgaatctgtgtcgcacaccgtcggttcaccgct--cg--cgg--tgtttaactggcgtgatgtgggacgtcctaccggtgggctta--------gcctcg-c-----gaggggcg------gccc-aacta-at---atcccgtcgcggtgctctttactgagtgtcgagtcgggccggtacgtttactttgaacaaattagagtgcttaaagcaggctaccttcgcctgaatactgcgtgcatggaataatggaataggacctcggttctattttgttggttttcggaaccccgaggtaatgattaatagggacagatgggggcattcgtattgcgacgttagaggtgaaattcttggatcgtcgcaagacggacagaagcgaaagcatttgccaaaaatgttttcattaatcaagaacgaaagttagaggttcgaaggcgatcagataccgccctagttctaaccataaacgatgccagctagcgatccgccgaagttcctccgatgactcggcgggcagcttccgggaaaccaaagcttttgggttccgggggaagtatggttgcaaagctgaaacttaaaggaattgacggaagggcaccaccaggagtggagcctgcggcttaatttgactcaacacgggaaacctcaccaggcccagacaccggaaggattgacagattgatagctctttcttgattcggtgggtggtggtgcatggccgttcttagttggtggagcgatttgtctggttaattccgataacgaacgagactctagcctgctaaataggcgtaccttatggtatcgcgaagg-ccc--ccgg-cttc---ggctggc-gggtttttactaccaacgtacaaacaaatcttcttagagggacaggcggcttctagccgcacgagattgagcaataacaggtctgtgatgcccttagatgttctgggccgcacgcgcgctacactgaaggaatcagcgtgtgttccctggccgaaaggcccgggtaacccgctgaacctccttcgtgctagggattggggcttgcaattgttccccatgaacgaggaattcccagtaagcgcgagtcataagctcgcgttgattacgtccctgccctttgtacacaccgcccgtcgctactaccgattgaatgatttagtgaggtcttcggactggt--gcgcgg-caatgtctc--ggcat--tgccgatgttgccgggaagatgaccaaacttgatcatttagaggaagta-tattaagcggaggaaaagaaactaactaggatttcctcagtagcggcgagcgaacaggaaagagcccagcaccgaatcccgcggtt--ccgccgcagggaaatgtggtgttcgggaggatccg--c-ttat---ccct-agacgtcg-cgtcgcgtccaagtccatcttgaatggggccacttacccgtagagggtgccaggcccgtag-cgaccggt--gc-gcgt-ctcgggaggatctctccttagagtcgggttgcttgagagtgcagctctaagtgggtggtaaactccatctaaggctaaatacgaccacgagaccgatagcgaacaagtaccgtgagggaaagttgaaaagaactttgaagagagagttcaagagtacgtg-aaaccgttcaggggtaaacctaagaaacccaaaaga-tcgaac-ggggagattcatcgtcagcg-acgctggctt-cgcgt-cggtgg--gcgatgtcc-cgcg-cgg---gtcctt-----------cgc--ggctc---g-c---g-cg-----cgggcacgctaccg-tgcg-t-cgacgt-ccggcg-ct-cgtcgtcgtgcacttctccccaagtaagaacgtcgcgacccgctgggtgtcggtctacggcccggg--tg-cggtgtctgtcgcgt---------------------------------cg-cgcggt-aaaacg--gc-acg-cga-caaa--cccccgg--t-c--gcccg-gccggctgctcggcggt--a---cg-c---gc--aa----------ggtatcaggccgcacacgtgccgcgtgcgcgctctctct---------------------------------------------------------------cgctcctctcggggggtgtgcggagtgtgtcgcgcgcgcgcgcggggatgcgtcg-aggccgtcgcaagcg----cg-cgc-ca-cgg-ta-------------catggagg-tt----acggaccta-gcgccgtcccc--------g--gtcc-tggcc-cgctgttgg---t--t---aataaa----------------gt-acgg------------att----------caccttcgacaggcc-tg-ctaacgtctcgcgc--------------------gcgcgtgtgtcccgggggtaaccccggcggcgcgcgcgcgccgggaccgataccggtcggcgacgctactgctttgggtactcttaggacccgtcttgaaacacggaccaaggagtctaacatgtacgcgagtcattggga-c-t--taacgcg--agacctaaaggcgtaatgaaagtgaaggt--------------------------------cggc---------------------------------------------------------------c--c--------tggcc--gtcgac-cgagggaggatggg--ccgcgt------------------cgc--g-a--tgcggcctcgcactcccggggcgtctcgttct--catc---gcgagaagaggcgcacccagagcgtacacgttgggacccgaaagatggtgaactatgcctggtcaggacgaagtcaggggaaaccctgatggaggtccgtagcgattctgacgtgcaaatcgatcgtcggaactgggtataggggcgaaagactaatcgaaccatctagtagctggttccctccgaagtttccctcaggatagctggcactcggtcg------tt-ccg-c-------------------------------------------------------------ac---ggaacg-cgcgcgagtctcatctggtaaagcgaatgattagaggccttggggccgaaacgacctcaacctattctcaaactttaaatgggtgagatctctggctttcttgaa-----tt--------atgaagccac-gag--c------------------------------------------atat----taaaaaatcggatcagag-tgccaagtgggccatttttggtaagcagaactggcgctgtgggatgaaccaaacgcagagttaaggcgcccaactcgacgctcatgggacaccatgaaaggcgttggttgcttaagacagcaggacggtggccatggaagtcggaatccgctaaggagtgtgtaacaactcacctgccgaagcaactagccctgaaaatggatggcgctgaagcgtcgagcctatactctgccgtcagcggcaagtggggcggcgacgggttc---------------------------------------------------------------------------------------------gcccgaa-gtcgtcacgaagccctgacgagtaggagggtcgcgacggtgagcgcagaagggtc-tgggcgcgagcctgcctggagccgccgtcggtgcagatcttggtggtagtagcaaatactccagcgaggccctggaggactgacgtggagaagggtcgatatcgccctgtggaagtttgagactgccaaatactatgttaccatcattgacgctccgggacacagagactttatcaagaacatgatcactggtacatcgcaagctgattgcgctgtacttattgttgccgctggtactggcgagttcgaggctggtatctcgaagaacggacagacccgtgagcacgccctgctcgccttcacccttggtgtcaagcaattgattgttggagttaacaagatggattcaactgagcctccatactccgagactagatttgaggaaatcaagaaggaagtttcctcgtacatcaaaaagattggttataacccggctgcagtcgcgtttgtccccatttctggctggcacggagacaacatgctggagccatctgccaagatgccctggttcaaaggatgggctgtagaacgcaaggaaggcaaggccgacggtaaatgccttatcgaagctcttgatgccattctgccaccctccaggccgaccgacaaggcc
Calomyrmex_albertisi_ --tcatatgcttgtctcaaagattaagccatgcatgtctcagtgcatgccgaattaaggtgaaaccgcgaatggctcattaaatcagttatggttcattagattgtacccacatttacttggataactgtggtaattctagagctaatacatgcaaaacagagtctcgaccagtgatgg-gagggacgcttttattagatcaaaaccaatcggtggcg--ggcggct---c-gccg-----ttcgt-ccaccgttta-ttttggtgactctgaataactttgtgctgatcgcacggt--cttagcaccggcgacgcatctttcaaatgtctgccttatcaactgtcgatggtaggttctgcgcctaccatggttgtaacgggtaacggggaatcagggttcgattccggagagggagcctgagaaacggctaccacatccaaggaaggcagcaggcgcgcaaattacccactcccggcacggggaggtagtgacgaaaaataacgatacgggactcatccgaggccccgtaatcggaatgagtacactttaaatcctttaacgaggatccattggagggcaagtctggtgccagcagccgcggtaattccagctccaatagcgtatattaaagttgttgcggttaaaaagctcgtagttgaatctgtgtcgcacaccgtcggttcaccgct--cg--cgg--tgtttaactggcgtgatgtgggacgtcctaccggtgggctta--------gcctcg-c-----gaggggcg------gccc-aacta-at---atcccgtcgcggtgctctttactgagtgtcgagtcgggccggtacgtttactttgaacaaattagagtgcttaaagcaggctaccttcgcctgaatactgcgtgcatggaataatggaataggacctcggttctattttgttggttttcggaaccccgaggtaatgattaatagggacagatgggggcattcgtattgcgacgttagaggtgaaattcttggatcgtcgcaagacggacagaagcgaaagcatttgccaaaaatgttttcattaatcaagaacgaaagttagaggttcgaaggcgatcagataccgccctagttctaaccataaacgatgccagctagcgatccgccgaagttcctccgatgactcggcgggcagcttccgggaaaccaaagcttttgggttccgggggaagtatggttgcaaagctgaaacttaaaggaattgacggaagggcaccaccaggagtggagcctgcggcttaatttgactcaacacgggaaacctcaccaggcccagacaccggaaggattgacagattgatagctctttcttgattcggtgggtggtggtgcatggccgttcttagttggtggagcgatttgtctggttaattccgataacgaacgagactctagcctgctaaataggcgtaccttatggtatcgcgaagg-ccc--ccgg-cttc---ggctggc-gggtttttactaccaacgtacaaacaaatcttcttagagggacaggcggcttctagccgcacgagattgagcaataacaggtctgtgatgcccttagatgttctgggccgcacgcgcgctacactgaaggaatcagcgtgtattccctggccgaaaggcccgggtaacccgctgaacctccttcgtgctagggattggggcttgcaattgttccccatgaacgaggaattcccagtaagcgcgagtcataagctcgcgttgattacgtccctgccctttgtacacaccgcccgtcgctactaccgattgaatgatttagtgaggtcttcggactggt--gcgcgg-caatgcctc--ggcat--tgccgatgttgccgggaagatgaccaaacttgatcatttagaggaagta-tattaagcggaggaaaagaaactaactaggatttcctcagtagcggcgagcgaacaggaaagagcccagcaccgaatcccgcggtt--ccgccgcagggaaatgtggtgtttgggaggatccg--c-ttat---cccg-aggcgtcg-cgtcgcgtccaagtccatcttgaatggggccacttacccgtagagggtgccaggcccgtag-cgaccggt--gc-gcgt-ctcgggaggatctctccttagagtcgggttgcttgagagtgcagctctaagtgggtggtaaactccatctaaggctaaatacgaccacgagaccgatagcgaacaagtaccgtgagggaaagttgaaaagaactttgaagagagagttcaagagtacgtg-aaaccgttcaggggtaaacctaagaaacccaaaaga-tcgaac-ggggagattcatcgtcagcg-gcgctggctt-cgcgt-cggtgg--gcgatgtcc-cgcg-gag-----tcct-----------cgc--ggctc---g-c---g-cg-----cgggcacgctaccg-tgcg-c-cgatgt-ccggct-gt-cgtcgtcgtgcacttctccccaagt-agaacgtcgcgacccgctgggtgtcggtctacggcccggg--tg-cggtgactgtcgcgt---------------------------------cg-c-cggt-aaaacg--gc-acg-cga-caaa--ccctcgg--t-c--gcccg-gccggctgctcggcggt--a---cg-c---gc--aa----------ggtatcaggccgcacttatg-----------------------------------------------------------------------------------------------------------------------------cacggtgcgtcg-aggccgtcgcaagcg----cg-cgc-ca-cgg-ta-------------ctcggagg-t----tacggacttt-gcgccgtcccc--------g--gtcc-tggcc-cgctgttgg---t--t------aaa----------------gt-acgga-------------t----------caccttcgacaggcc-tg-cgaacgtctctctc----------------------------------------------------------acgggggacggataccggtcggcgacgctactgctttgggtactcttaggacccgtcttgaaacacggaccaaggagtctaacatgtacgcgagtcattggga-c-t--tgtcgcg--agacctaaaggcgtaatgaaagtgaaggt--------------------------------cggc---------------------------------------------------------------c--c--------tggcc--gtcgac-cgagggaggatggg--ccgcgt------------------cgc--g-a--tgcggcctcgcactcccggggcgtctcgttct--caac---gcgagaagaggcgcacccagagcgtacacgttgggacccgaaagatggtgaactatgcctggtcaggacgaagtcaggggaaaccctgatggaggtccgtagcgattctgacgtgcaaatcgatcgtcggaactgggtataggggcgaaagactaatcgaaccatctagtagctggttccctccgaagtttccctcaggatagctggcactcggccg------tt-ccg-c-------------------------------------------------------------ac---ggaacg-cgcgcgagtctcatctggtaaagcgaatgattagaggccttggggccgaaacgacctcaacctattctcaaactttaaatgggtgagatctctggctttcttgaa-----tt--------atgaagccac-gag--c------------------------------------------a--t----ct------cggatcagag-tgccaagtgggccatttttggtaagcagaactggcgctgtgggatgaaccaaacgcagagttaaggcgcccaactcgacgctcatgggacaccatgaaaggcgttggttgcttaagacagcaggacggtggccatggaagtcggaatccgctaaggagtgtgtaacaactcacctgccgaagcaactagccctgaaaatggatggcgctgaagcgtcgagcctatactctgccgtcagcggcaagtggggcggcgacgggagc---------gttgcgcgcgtc-ggaccgcgtttgcggctctctcgcgagg---------------------------------caatcgtctc-cctcga-gtcgtcacgaagccctgacgagtaggagggtcgcgacggtgagcgcagaagggtc-tgggcgtgagcctgcctggagccgccgtcggtgcagatcttggtggtagtagcaaatactccagcgaggccctggaggactgacgtggagaagggtcgatatcgctttgtggaagtttgaaacatcaaaatattatgtcaccatcatcgatgctcctggacacagagattttattaagaacatgattactggtacttcgcaagctgattgcgctgtattgattgtcgctgctggtactggcgagtttgaggcaggtatctcgaagaatggacagactcgtgagcacgctttactcgccttcacccttggcgtcaagcagttgatcgtcggagttaacaagatggattccactgagcctccgtactccgagacccgattcgaggaaatcaagaaagaagtatcgtcgtacattaaaaagattggttacaacccggctgcagtcgcatttgttcctatttctggctggcacggagacaacatgctggagccatcctccaagatgccctggttcaaaggatggtctgtggagcgcaaagaaggcaaagctgacggcaaatgccttatcgaagccctcgatgccatcctgccacccaccaggccaactgataaggcc
Camponotus_BCA01_ --tcatatgcttgtctcaaagattaagccatgcatgtctcagtgcatgccgaattaaggtgaaaccgcgaatggctcattaaatcagttatggttcattagattgtacccacatttacttggataactgtggtaattctagagctaatacatgcaaaacagagtcccgaccagtgatgg-aagggacgcttttattagatcaaaaccaatcggtggcg--ggcggct---c-gccg-----ttcgt-ccaccgttta-ttttggtgactctgaataactttgtgctgatcgcacggt--cctagcaccggcgacgcatctttcaaatgtctgccttatcaactgtcgatggtaggttctgcgcctaccatggttgtaacgggtaacggggaatcagggttcgattccggagagggagcctgagaaacggctaccacatccaaggaaggcagcaggcgcgcaaattacccactcccggcacggggaggtagtgacgaaaaataacgatacgggactcatccgaggccccgtaatcggaatgagtacactttaaatcctttaacgaggatccattggagggcaagtctggtgccagcagccgcggtaattccagctccaatagcgtatattaaagttgttgcggttaaaaagctcgtagttgaatctgtgtcgcacaccgtcggttcaccgct--cg--cgg--tgtttaactggcgtgatgtgggacgtcctaccggtgggctta--------gcctcg-c-----gaggggcg------gccc-aacta-at---atcccgtcgcggtgctctttactgagtgtcgagtcgggccggtacgtttactttgaacaaattagagtgcttaaagcaggctaccttcgcctgaatactgcgtgcatggaataatggaataggacctcggttctattttgttggttttcggaaccccgaggtaatgattaatagggacagatgggggcattcgtattgcgacgttagaggtgaaattcttggatcgtcgcaagacggacagaagcgaaagcatttgccaaaaatgttttcattaatcaagaacgaaagttagaggttcgaaggcgatcagataccgccctagttctaaccataaacgatgccagctagcgatccgccgaagttcctccgatgactcggcgggcagcttccgggaaaccaaagcttttgggttccgggggaagtatggttgcaaagctgaaacttaaaggaattgacggaagggcaccaccaggagtggagcctgcggcttaatttgactcaacacgggaaacctcaccaggcccagacaccggaaggattgacagattgatagctctttcttgattcggtgggtggtggtgcatggccgttcttagttggtggagcgatttgtctggttaattccgataacgaacgagactctagcctgctaaataggcgtaccttatggtatcgcgaagg-ccc--ccgg-cttc---ggctggc-gggtttttactaccaacgtacaaacaaatcttcttagagggacaggcggcttctagccgcacgagattgagcaataacaggtctgtgatgcccttagatgttctgggccgcacgcgcgctacactgaaggaatcagcgtgtgttccctggccgaaaggcccgggtaacccgctgaacctccttcgtgctagggattggggcttgcaattgttccccatgaacgaggaattcccagtaagcgcgagtcataagctcgcgttgattacgtccctgccctttgtacacaccgcccgtcgctactaccgattgaatgatttagtgaggtcttcggactggt--gcgcgg-caatgtctc--ggcat--tgccgatgttgccgggaagatgaccaaacttgatcatttagaggaagta-tattaagcggaggaaaagaaactaactaggatttccttagtagcggcgagcgaacaggaaagagcccagcaccgaatcccgcggtt--ccgccgcagggaaatgtggtgtttaggaggatccg--c-ttat---cccg-aggtgtcg-cgtcgcgtccaagtccatcttgaatggggccacttacccgtagagggtgccaggcccgtag-cgaccggt--gc-gcgt-ctcgggaggatctctccttagagtcgggttgcttgagagtgcagctctaagtgggtggtaaactccatctaaggctaaatacgaccacgagaccgatagcgaacaagtaccgtgagggaaagttgaaaagaactttgaagagagagttcaagagtacgtg-aaaccgttcaggggtaaacctaagaaacccaaaaga-tcgaac-ggggagattcatcgtcagcg-gcgctggctt-cgcgt-cggtgg--gcgatgtcc-cgcg-gag-----tcct-----------cgc--ggctc---g-c---g-cg-----cgggcacgctaccg-tgcg-t-cgatgt-ccggcc-gt-cgtcgtcgtgcacttctccccaagt-agaacgtcgcgacccgctgagtgtcggtctacggcccggg--tg-cggtgactgtcgcgt---------------------------------cg-c-cggt-aaaacg--gc-acg-cga-caaa--cccccgg--t-c--gcccg-gccggctgctcggcggt--a---cg-c---gc--aa----------ggtatcaggccgcacttt-------------------------------------------------------------------------------------------------------------------------------aacggtgcgtcg-aggccgtcgcaagcg----cg-cgc-ca-cgg-ta-------------ctcggagg-t----tacggacttt-gcgccgtcccc--------g--gtcc-tggcc-cgctgttgg---t--t--tatacaa----------------gt-acgga-------------t----------caccttcgacaggcc-cg-cgaacgtcctcggc---------------------------------gtcgcgcccttcacggggtcgcgcgcgtcgggacggataccggtcggcgacgctactgctttgggtactcttaggacccgtcttgaaacacggaccaaggagtctaacatgtacgcgagtcattggga-c-t--cgtcgcg--agacctaaaggcgtaatgaaagtgaaggt--------------------------------cggc---------------------------------------------------------------c--c--------tggcc--gtcgac-cgagggaggatggg--ccgcgt------------------cgc--g-a--tgcggcctcgcactcccggggcgtctcgttct--catt---gcgagaagaggcgcacccagagcgtacacgttgggacccgaaagatggtgaactatgcctggtcaggacgaagtcaggggaaaccctgatggaggtccgtagcgattctgacgtgcaaatcgatcgtcggaactgggtataggggcgaaagactaatcgaaccatctagtagctggttccctccgaagtttccctcaggatagctggcactcggccg------tt-ccg-c-------------------------------------------------------------ac---ggaacg-cgcgcgagtctcatctggtaaagcgaatgattagaggccttggggccgaaacgacctcaacctattctcaaactttaaatgggtgagatctctggctttcttgaa-----tt--------atgaagccaa-gag--c------------------------------------------a--t----ctt-----cggatcagag-tgccaagtgggccatttttggtaagcagaactggcgctgtgggatgaaccaaacgcagagttaaggcgcccaactcgacgctcatgggacaccatgaaaggcgttggttgcttaagacagcaggacggtggccatggaagtcggaatccgctaaggagtgtgtaacaactcacctgccgaagcaactagccctgaaaatggatggcgctgaagcgtcgagcctatactctgccgtcagcggcaagtggggcggcaacgggagtaacgtcgcgcgcgcgcgcgtg---------------------------gggccctgcgttcgtaggcgctctcacgcgtctcgccggcgtctc-cctcgc-gtcgtcacgaagccctgacgagtaggagggtcgcgacggtgagcgcagaagggtc-tgggcgtgagcctgcctggagccgccgtcggtgcagatcttggtggtagtagcaaatactccagcgaggccctggaggactgacgtggagaagggtcgatattgccttgtggaagtttgaaacatccaaatactatgtcaccattattgatgctcctggacacagagactttattaagaacatgattactggtacctcgcaagctgattgcgctgtgttgattgtcgctgctggtactggcgaattcgaggcaggtatttcgaagaatggacagactcgcgagcacgctttgcttgccttcactcttggcgtcaagcagctgatcgtcggagttaacaagatggattccactgagcctccgtactccgagacccgattcgaggaaatcaagaaggaagtatcgtcgtacatcaaaaaaattggctacaacccggctgcagtcgcatttgttcctatttctggctggcatggggacaacatgctggagccatcttccaagatgccctggttcaaaggatggtctgtggaacgcaaggaaggcaaagctgacggcaaatgccttatcgaagccctcgatgccatcctgccacctaccaggccgactgataaggcc
Camponotus_conithorax_ --tcatatgcttgtctcaaagattaagccatgcatgtctcagtgcatgccgaattaaggtgaaaccgcgaatggctcattaaatcagttatggttcattagattgtacccacatttacttggataactgtggtaattctagagctaatacatgcaaaacagagtcccgaccagtgatgg-aagggacgcttttattagatcaaaaccaatcggtggcg--ggcggct---c-gccg-----ttcgt-ccaccgttta-ttttggtgactctgaataactttgtgctgatcgcacggt--cctagcaccggcgacgcatctttcaaatgtctgccttatcaactgtcgatggtagattctgcgcctaccatggttgtaacgggtaacggggaatcagggttcgattccggagagggagcctgagaaacggctaccacatccaaggaaggcagcaggcgcgcaaattacccactcccggcacggggaggtagtgacgaaaaataacgatacgggactcatccgaggccccgtaatcggaatgagtacactttaaatcctttaacgaggatccattggagggcaagtctggtgccagcagccgcggtaattccagctccaatagcgtatattaaagttgttgcggttaaaaagctcgtagttgaatctgtgtcgcacaccgtcggttcaccgct--cg--cgg--tgtttaactggcgtgatgtgggacgtcctaccggtgggctta--------gcctcg-c-----gaggggcg------gccc-aacta-at---atcccgtcgcggtgctctttactgagtgtcgagtcgggccggtacgtttactttgaacaaattagagtgcttaaagcaggctaccttcgcctgaatactgcgtgcatggaataatggaataggacctcggttctattttgttggttttcggaaccccgaggtaatgattaatagggacagatgggggcattcgtattgcgacgttagaggtgaaattcttggatcgtcgcaagacggacagaagcgaaagcatttgccaaaaatgttttcattaatcaagaacgaaagttagaggttcgaaggcgatcagataccgccctagttctaaccataaacgatgccagctagcgatccgccgaagttcctccgatgactcggcgggcagcttccgggaaaccaaagcttttgggttccgggggaagtatggttgcaaagctgaaacttaaaggaattgacggaagggcaccaccaggagtggagcctgcggcttaatttgactcaacacgggaaacctcaccaggcccagacaccggaaggattgacagattgatagctctttcttgattcggtgggtggtggtgcatggccgttcttagttggtggagcgatttgtctggttaattccgataacgaacgagactctagcctgctaaataggcgtaccttatggtatcgcgaagg-ccc--ccgg-cttc---ggctggc-gggtttttactaccaacgtacaaacaaatcttcttagagggacaggcggcttctagccgcacgagattgagcaataacaggtctgtgatgcccttagatgttctgggccgcacgcgcgctacactgaaggaatcagcgtgtgttccctggccgaaaggcccgggtaacccgctgaacctccttcgtgctagggattggggcttgcaattgttccccatgaacgaggaattcccagtaagcgcgagtcataagctcgcgttgattacgtccctgccctttgtacacaccgcccgtcgctactaccgattgaatgatttagtgaggtcttcggactggt--gcgcgg-caatgtctc--ggcat--tgccgatgttgccgggaagatgaccaaacttgatcatttagaggaagta-tattaagcggaggaaaagaaactaaccaggatttccttagtagcggcgagcgaacaggaaagagcccagcaccgaatcccgcggtt--ccgccgcagggaaatgtggtgtttaggaggatccg--c-ttat---cccg-aggtatcg-cgtcgcgttcaagtccatcttgaatggggccacttacccgtagagggtgccaggcccgtag-cgaccgat--gc-gcgt-ctcgggaggatctctccttagagtcgggttgcttgagagtgcagctctaagtgggtggtaaactccatctaaggctaaatacgaccacgagaccgatagcgaacaagtaccgtgagggaaagttgaaaagaactttgaagagagagttcaagagtacgtg-aaaccgttcaggggtaaacctaagaaacccaaaaga-tcgaac-ggggagattcatcgtcagcg-gcgctggctt-cgcgt-cggtgg--gcgatgtcc-cgcg-gag-----tcct-----------cgc--gactc---g-c---g-cg-----cgggcacgctaccg-tgcg-c-cgatgt-ccggct-gt-cgtcgtcgtgcacttctccccaagt-agaacgtcgcgacccgctgagtgtcggtctacggcccggg--ag-cggtgactgtcgcgt---------------------------------cg-c-cggt-aaaacg--gc-acg-cga-caaa--ccctcgg--t-c--gcccg-gccggctgctcggcggt--a---cg-c---gc--aa----------ggtatcaggccgcacgctta-----------------------------------------------------------------------------------------------------------------------------ggtggtgcgtcg-aggccgtcgcaagcg----cg-cgc-ca-cgg-ta-------------ctcggagg-t----tacggacttt-gcgccgtcccc--------g--gtcc-tggcc-cgctgttgg---c--g------taa----------------gt-acgga-------------t----------aaccttcgacaggcc-cg-cgaacgtctctcgc-------------------------------gcgcgctcccttcacggggagacgcgcgggccagacggataccggtcggcgacgctactgctttgggtactcttaggacccgtcttgaaacacggaccaaggagtctaacatgtacgcgagtcattggga-c-t--tgtcgcg--agacctaaaggcgtaatgaaagtgaaggt--------------------------------cggc---------------------------------------------------------------c--c--------tggcc--gtcgac-cgagggaggatggg--ccgcgt------------------cgc--g-a--tgcggcctcgcactcccggggcgtctcgttct--catt---gcgagaagaggcgcacccagagcgtacacgttgggacccgaaagatggtgaactatgcctggtcaggacgaagtcaggggaaaccctgatggaggtccgtagcgattctgacgtgcaaatcgatcgtcggaactgggtataggggcgaaagactaatcgaaccatctagtagctggttccctccgaagtttccctcaggatagctggcactcggccg------tt-ccg-c-------------------------------------------------------------ac---ggaacg-cgaacgagtctcatctggtaaagcgaatgattagaggccttggggccgaaacgacctcaacctattctcaaactttaaatgggtgagatctctggctttcttgaa-----tt--------atgaagccac-gag--c------------------------------------------a--t----ctt-----cggatcagag-tgccaagtgggccatttttggtaagcagaactggcgctgtgggatgaaccaaacgcagagttaaggcgcccaactcgacgctcatgggacaccatgaaaggcgttggttgcttaagacagcaggacggtggccatggaagtcggaatccgctaaggagtgtgtaacaactcacctgccgaagcaactagccctgaaaatggatggcgctgaagcgtcgagcctatactctgccgtcagcggcaagtggggcggcaacgggagc---------gtcgcgcgcgtt-cgggcgtgcatctctgtggtgtacgtctcct----------------------cgcgttagcgtgcgtctc-ccacgc-gtcgtcacgaagccctgacgagtaggagggtcgcgacggtgagcgcagaagggtc-tgggcgtgagcctgcctggagccgccgtcggtgcagatcttggtggtagtagcaaatactccagcgaggccctggaggactgacgtggagaagggtcgatattgctttatggaagtttgaaacatctaaatattatgtcaccatcattgatgctcctggacacagagactttattaagaacatgattactggtacttcgcaagctgattgcgctgtattgattgttgctgctggtactggcgagttcgaggcaggtatctcgaagaatggacaaactcgcgaacacgctttgctcgcctttacccttggcgtcaagcagttgatcgttggagttaacaagatggattccactgagcctccgtactccgagacccgattcgaggaaatcaagaaggaagtatcgtcgtacatcaaaaagatcggctacaacccggctgcagtcgcatttgttcctatttctggctggcatggagataacatgctggagccatcctccaagatgccctggttcaaaggatggtctgtggaacgcaaagaaggcaaagctgacggcaaatgccttatcgaagctctcgatgccatcctgccacccaccaggccgactgataaggct
Camponotus_hyatti_ --tcatatgcttgtctcaaagattaagccatgcatgtctcagtgcatgccgaattaaggtgaaaccgcgaatggctcattaaatcagttatggttcattagattgtacccacatttacttggataactgtggtaattctagagctaatacatgcaaaacagagtcccgaccagtgatgg-aagggacgcttttattagatcaaaaccaatcggtggcg--ggcggct---c-gccg-----ttcgt-ccaccgttta-ttttggtgactctgaataactttgtgctgatcgcacggt--cctagcaccggcgacgcatctttcaaatgtctgccttatcaactgtcgatggtaggttctgcgcctaccatggttgtaacgggtaacggggaatcagggttcgattccggagagggagcctgagaaacggctaccacatccaaggaaggcagcaggcgcgcaaattacccactcccggcacggggaggtagtgacgaaaaataacgatacgggactcatccgaggccccgtaatcggaatgagtacactttaaatcctttaacgaggatccattggagggcaagtctggtgccagcagccgcggtaattccagctccaatagcgtatattaaagttgttgcggttaaaaagctcgtagttgaatctgtgtcgcacaccgtcggttcaccgct--cg--cgg--tgtttaactggcgtgatgtgggacgtcctaccggtgggctta--------gcctcg-c-----gaggggcg------gccc-aacta-at---atcccgtcgcggtgctctttactgagtgtcgagtcgggccggtacgtttactttgaacaaattagagtgcttaaagcaggctaccttcgcctgaatactgcgtgcatggaataatggaataggacctcggttctattttgttggttttcggaaccccgaggtaatgattaatagggacagatgggggcattcgtattgcgacgttagaggtgaaattcttggatcgtcgcaagacggacagaagcgaaagcatttgccaaaaatgttttcattaatcaagaacgaaagttagaggttcgaaggcgatcagataccgccctagttctaaccataaacgatgccagctagcgatccgccgaagttcctccgatgactcggcgggcagcttccgggaaaccaaagcttttgggttccgggggaagtatggttgcaaagctgaaacttaaaggaattgacggaagggcaccaccaggagtggagcctgcggcttaatttgactcaacacgggaaacctcaccaggcccagacaccggaaggattgacagattgatagctctttcttgattcggtgggtggtggtgcatggccgttcttagttggtggagcgatttgtctggttaattccgataacgaacgagactctagcctgctaaataggcgtaccttatggtatcgcgaagg-ccc--ccgg-cttc---ggctggc-gggtttttactaccaacgtacaaacaaatcttcttagagggacaggcggcttctagccgcacgagattgagcaataacaggtctgtgatgcccttagatgttctgggccgcacgcgcgctacactgaaggaatcagcgtgtgttccctggccgaaaggcccgggtaacccgctgaacctccttcgtgctagggattggggcttgcaattgttccccatgaacgaggaattcccagtaagcgcgagtcataagctcgcgttgattacgtccctgccctttgtacacaccgcccgtcgctactaccgattgaatgatttagtgaggtcttcggactggt--gcgcgg-caatgtctc--ggcat--tgccgatgttgccgggaagatgaccaaacttgatcatttagaggaagta-tattaagcggaggaaaagaaactaaccaggatttcctcagtagcggcgagcgaacaggaaagagcccagcaccgaatcccgcggtt--ccgccgcagggaaatgtggtgtttgggaggatccg--c-ttat---cccg-aggcgtcg-cgtcgcgtccaagtccatcttgaatggggccacttacccgtagagggtgccaggcccgtag-cgaccggt--gc-gcgt-ctcgggaggatctctccttagagtcgggttgcttgagagtgcagctctaagtgggtggtaaactccatctaaggctaaatacgaccacgagaccgatagcgaacaagtaccgtgagggaaagttgaaaagaactttgaagagagagttcaagagtacgtg-aaaccgttcaggggtaaacctaagaaacccaaaaga-tcgaac-ggggagattcatcgtcagcg-gcgctggctt-cgcgt-cggtgg--gcgatgtcc-cgcg-gag-----tcct-----------cgc--ggctc---g-c---g-cg-----cgggcacgctaccg-tgcg-c-cgatgt-ccggct-gt-cgtcgtcgtgcacttctccccaagt-agaacgtcgcgacccgctgggtgtcggtctacggcccggg--tg-cggtgactgtcgcgt---------------------------------cg-c-cggt-aaaacg--gc-acg-cga-caaa--ccctcgg--t-c--gcccg-gccggctgctcggcggt--a---cg-c---gc--aa----------ggtatcaggccgcacttcta-----------------------------------------------------------------------------------------------------------------------------tacggtgcgtcg-aggccgtcgcaagcg----cg-cgc-ca-cgg-ta-------------ctcggagg-t----tacggacttt-gcgccgtcccc--------g--gtcc-tggcc-cgctgttgg---t--t------aaa----------------gt-acgga-------------t----------caccttcgacaggcc-tg-cgaacgtctctctc--------------------------------------------------------acgggggggacggataccggtcggcgacgctactgctttgggtactcttaggacccgtcttgaaacacggaccaaggagtctaacatgtacgcgagtcattggga-c-t--tgtcgcg--agacctaaaggcgtaatgaaagtgaaggt--------------------------------cggc---------------------------------------------------------------c--c--------tggcc--gtcgac-cgagggaggatggg--ccgcgt------------------cgc--g-a--tgcggcctcgcactcccggggcgtctcgttct--caac---gcgagaagaggcgcacccagagcgtacacgttgggacccgaaagatggtgaactatgcctggtcaggacgaagtcaggggaaaccctgatggaggtccgtagcgattctgacgtgcaaatcgatcgtcggaactgggtataggggcgaaagactaatcgaaccatctagtagctggttccctccgaagtttccctcaggatagctggcactcggccg------tt-ccg-c-------------------------------------------------------------ac---ggaacg-cgcgcgagtctcatctggtaaagcgaatgattagaggccttggggccgaaacgacctcaacctattctcaaactttaaatgggtgagatctctggctttcttgaa-----tt--------atgaagccac-gag--c------------------------------------------a--t----ct------cggatcagag-tgccaagtgggccatttttggtaagcagaactggcgctgtgggatgaaccaaacgcagagttaaggcgcccaactcgacgctcatgggacaccatgaaaggcgttggttgcttaagacagcaggacggtggccatggaagtcggaatccgctaaggagtgtgtaacaactcacctgccgaagcaactagccctgaaaatggatggcgctgaagcgtcgagcctatactctgccgtcagcggcaagtggggcggcgacgggagc---------gttgcgcgcgtc-tgaccgcgttagcggctctctcgcgagg---------------------------------caatcgtctc-cctcga-gtcgtcacgaagccctgacgagtaggagggtcgcgacggtgagcgcagaagggtc-tgggcgtgagcctgcctggagccgccgtcggtgcagatcttggtggtagtagcaaatactccagcgaggccctggaggactgacgtggagaagggtcgatatcgccttgtggaagttcgaaacatccaaatactatgtcaccatcatcgatgctcctggacacagggattttattaagaacatgatcactggtacttcgcaagctgattgcgctgtattgattgtcgctgctggtactggcgagttcgaggcaggtatctcgaaaaatggacagactcgtgagcacgctttgctcgccttcacccttggcgtcaagcagttgatcgtcggagttaacaagatggattccactgagcctccgtactccgagacccgattcgaggaaatcaagaaagaagtatcgtcgtacatcaaaaagattggttacaacccggctgcagtcgcatttgttcccatttctggctggcatggagacaacatgctggagccatcctccaagatgccctggttcaaaggatgggctgtggagcgcaaagaaggcaaagctgacggcaaatgccttattgaagccctcgatgccattctgccacccaccaggccgactgataaggcc
Camponotus_maritimus_ --tcatatgcttgtctcaaagattaagccatgcatgtctcagtgcatgccgaattaaggtgaaaccgcgaatggctcattaaatcagttatggttcattagattgtacccacatttacttggataactgtggtaattctagagctaatacatgcaaaacagagtcccgaccagtgatgg-aagggacgcttttattagatcaaaaccaatcggtggcg--ggcggct---c-gccg-----ttcgt-ccaccgttta-ttttggtgactctgaataactttgtgctgatcgcacggt--cctagcaccggcgacgcatctttcaaatgtctgccttatcaactgtcgatggtaggttctgcgcctaccatggttgtaacgggtaacggggaatcagggttcgattccggagagggagcctgagaaacggctaccacatccaaggaaggcagcaggcgcgcaaattacccactcccggcacggggaggtagtgacgaaaaataacgatacgggactcatccgaggccccgtaatcggaatgagtacactttaaatcctttaacgaggatccattggagggcaagtctggtgccagcagccgcggtaattccagctccaatagcgtatattaaagttgttgcggttaaaaagctcgtagttgaatctgtgtcgcacaccgtcggttcaccgct--cg--cgg--tgtttaactggcgtgatgtgggacgtcctaccggtgggctta--------gcctcg-c-----gaggggcg------gccc-aacta-at---atcccgtcgcggtgctctttactgagtgtcgagtcgggccggtacgtttactttgaacaaattagagtgcttaaagcaggctaccttcgcctgaatactgcgtgcatggaataatggaataggacctcggttctattttgttggttttcggaaccccgaggtaatgattaatagggacagatgggggcattcgtattgcgacgttagaggtgaaattcttggatcgtcgcaagacggacagaagcgaaagcatttgccaaaaatgttttcattaatcaagaacgaaagttagaggttcgaaggcgatcagataccgccctagttctaaccataaacgatgccagctagcgatccgccgaagttcctccgatgactcggcgggcagcttccgggaaaccaaagcttttgggttccgggggaagtatggttgcaaagctgaaacttaaaggaattgacggaagggcaccaccaggagtggagcctgcggcttaatttgactcaacacgggaaacctcaccaggcccagacaccggaaggattgacagattgatagctctttcttgattcggtgggtggtggtgcatggccgttcttagttggtggagcgatttgtctggttaattccgataacgaacgagactctagcctgctaaataggcgtaccttatggtatcgcgaagg-ccc--ccgg-cttc---ggctggc-gggtttttactaccaacgtacaaacaaatcttcttagagggacaggcggcttctagccgcacgagattgagcaataacaggtctgtgatgcccttagatgttctgggccgcacgcgcgctacactgaaggaatcagcgtgtgttccctggccgaaaggcccgggtaacccgctgaacctccttcgtgctagggattggggcttgcaattgttccccatgaacgaggaattcccagtaagcgcgagtcataagctcgcgttgattacgtccctgccctttgtacacaccgcccgtcgctactaccgattgaatgatttagtgaggtcttcggactggt--gcgcgg-caatgtctc--ggcat--tgccgatgttgccgggaagatgaccaaacttgatcatttagaggaagta-tattaagcggaggaaaagaaactaactaggatttcctcagtagcggcgagcgaacaggaaagagcccagcaccgaatcccgcggtt--ccgccgcagggaaatgtggtgtttgggaggatccg--c-ttat---cccg-aggcgtcg-cgtcgcgtccaagtccatcttgaatggggccacttacccgtagagggtgccaggcccgtag-cgaccggt--gc-gcgt-ctcgggaggatctctccttagagtcgggttgcttgagagtgcagctctaagtgggtggtaaactccatctaaggctaaatacgaccacgagaccgatagcgaacaagtaccgtgagggaaagttgaaaagaactttgaagagagagttcaagagtacgtg-aaaccgttcaggggtaaacctaagaaacccaaaaga-tcgaac-ggggagattcatcgtcagcg-gcgctggctt-cgcgt-cggtgg--gcgatgtcc-cgcg-gag-----tcct-----------cgc--ggctc---g-c---g-cg-----cgggcacgctaccg-tgcg-c-cgatgt-ccggct-gt-cgtcgtcgtgcacttctccccaagt-agaacgtcgcgacccgctgggtgtcggtctacggcccggg--tg-cggtgactgtcgcgt---------------------------------cg-c-cggt-aaaacg--gc-acg-cga-caaa--ccctcgg--t-c--gcccg-gccggctgctcggcggt--a---cg-c---gc--aa----------ggtatcaggccgcacttcta-----------------------------------------------------------------------------------------------------------------------------cacggtgcgtcg-aggccgtcgcaagcg----cg-cgc-ca-cgg-ta-------------ctcggagg-t----tacggacttt-gcgccgtcccc--------g--gtcc-tggcc-cgctgttgg---t--t------aaa----------------gt-acgga-------------t----------caccttcgacaggcc-tg-cgaacgtctctctc----------------------------------------------------------acgggggacggataccggtcggcgacgctactgctttgggtactcttaggacccgtcttgaaacacggaccaaggagtctaacatgtacgcgagtcattggga-c-t--tgtcgcg--agacctaaaggcgtaatgaaagtgaaggt--------------------------------cggc---------------------------------------------------------------c--c--------tggcc--gtcgac-cgagggaggatggg--ccgcgt------------------cgc--g-a--tgcggcctcgcactcccggggcgtctcgttct--caac---gcgagaagaggcgcacccagagcgtacacgttgggacccgaaagatggtgaactatgcctggtcaggacgaagtcaggggaaaccctgatggaggtccgtagcgattctgacgtgcaaatcgatcgtcggaactgggtataggggcgaaagactaatcgaaccatctagtagctggttccctccgaagtttccctcaggatagctggcactcggccg------tt-ccg-c-------------------------------------------------------------ac---ggaacg-cgcgcgagtctcatctggtaaagcgaatgattagaggccttggggccgaaacgacctcaacctattctcaaactttaaatgggtgagatctctggctttcttgaa-----tt--------atgaagccac-gag--c------------------------------------------a--t----ct------cggatcagag-tgccaagtgggccatttttggtaagcagaactggcgctgtgggatgaaccaaacgcagagttaaggcgcccaactcgacgctcatgggacaccatgaaaggcgttggttgcttaagacagcaggacggtggccatggaagtcggaatccgctaaggagtgtgtaacaactcacctgccgaagcaactagccctgaaaatggatggcgctgaagcgtcgagcctatactctgccgtcagcggcaagtggggcggcgacgggagc---------gttgcgcgcgtc-ggaccgcgtttgcggctctctcgcgagg---------------------------------caatcgtctc-cctcga-gtcgtcacgaagccctgacgagtaggagggtcgcgacggtgagcgcagaagggtc-tgggcgtgagcctgcctggagccgccgtcggtgcagatcttggtggtagtagcaaatactccagcgaggccctggaggactgacgtggagaagggtcgatatcgccttgtggaagttcgaaacatccaaatactatgtcaccatcatcgatgctcctggacacagggattttattaagaacatgatcactggtacctcacaagctgattgcgctgtattgattgtcgctgctggtactggcgagttcgaggcaggtatctcgaagaatggacagactcgtgagcacgctttgctcgccttcacccttggcgtcaagcagttgatcgtcggagttaacaagatggattccactgagcctccgtactccgagactcgattcgaggaaattaagaaagaagtatcgtcgtacatcaaaaagattggttacaacccggctgcagtcgcatttgttcccatttctggctggcatggagacaacatgctggagccatcctccaagatgccctggttcaaaggatggtctgtggagcgcaaagaaggcaaagctgacggcaaatgccttatcgaagccctcgatgccatcctgccacccaccaggccgactgataaggcc
Cardiocondyla_mauritanica_ --tcatatgcttgtctcaaagattaagccatgcatgtctcagtgcatgccgaattaaggtgaaaccgcgaatggctcattaaatcagttatggttcattagattgtacccacatttacttggataactgtggtaattctagagctaatacatgcaaaacagagtcccgaccagtgatgg-aagggacgcttttattagatcaaaaccaatcggtggcg--tgcggat---c-cccg-----tgcgt-ccaccgttta-ttttggtgactctgaataactttgtgctgatcgcacggt--cttagcaccggcgacgcatctttcaaatgtctgccttatcaactgtcgatggtaggttctgcgcctaccatggttgtaacgggtaacggggaatcagggttcgattccggagagggagcctgagaaacggctaccacatccaaggaaggcagcaggcgcgcaaattacccactcccggcacggggaggtagtgacgaaaaataacgatacgggactcatccgaggccccgtaatcggaatgagtacactttaaatcctttaacgaggatccattggagggcaagtctggtgccagcagccgcggtaattccagctccaatagcgtatattaaagttgttgcggttaaaaagctcgtagttgaatctgtgtcgcacaccgtcggttcaccgct--cg--cgg--tgtttaactggcgtgatgtgggacgtcctaccggtgggctta--------gccccg-c-----gaggggcc------gcctaaacta-at---atcccgtcgcggtgctctttactgagtgtcgagtcgggccggtacgtttactttgaacaaattagagtgcttaaagcaggctatccttgcctgaatactgcgtgcatggaataatggaataggacctcggttctattttgttggttttcggaaccccgaggtaatgattaatagggacagatgggggcattcgtattgcgacgttagaggtgaaattcttggatcgtcgcaagacggacagaagcgaaagcatttgccaaaaatgttttcattaatcaagaacgaaagttagaggttcgaaggcgatcagataccgccctagttctaaccataaacgatgccagctagcgatccgccgaagttcctccgatgactcggcgggcagcttccgggaaaccaaagcttttgggttccgggggaagtatggttgcaaagctgaaacttaaaggaattgacggaagggcaccaccaggagtggagcctgcggcttaatttgactcaacacgggaaacctcaccaggcccagacaccggaaggattgacagattgatagctctttcttgattcggtgggtggtggtgcatggccgttcttagttggtggagcgatttgtctggttaattccgataacgaacgagactctagcctgctaaataggcgtaccttatggtatctcgaagg-ccc--ccgg-cttc---ggtcggc-gggtttttactaccaacgtacaaacaaatcttcttagagggacaggcggcttctagccgcacgagattgagcaataacaggtctgtgatgcccttagatgttctgggccgcacgcgcgctacactgaaggaatcagcgtgtgttccctggccgaaaggcccgggtaacccgctgaacctccttcgtgctagggattggggcttgcaattgttccccatgaacgaggaattcccagtaagcgcgagtcataagctcgcgttgattacgtccctgccctttgtacacaccgcccgtcgctactaccgattgaatgatttagtgaggtcttcggactggt--gcgcgg-caatgcgtc--ggcat--tgccgatgttgccgggaagatgaccaaacttgatcatttagaggaagta-tattaagcggaggaaaagaaactaaccaggatttccctagtagcggcgagcgaacaggaaagagcccagcaccgaatcccgcggtt--ccgccgcagggaaatgtggtgtttgggagggtccg--c-ttat---cccg-aggtgccg-cgtcgcgtccaagtccatcttgaatggggccacttacccgcagagggtgccaggcccgtag-cgaccggt--gc-gcgt-ctcgggaggatctctccttagagtcgggttgcttgagagtgcagctctaagtgggtggtaaactccatctaaggctaaatacgaccacgagaccgatagcgaacaagtaccgtgagggaaagttgaaaagaactttgaagagagagttcaagagtacgtg-aaaccgttcaggggtaaacctaagaaacccaaaaga-tcgaac-ggggagattcatcgtcagcg-acgctggctt-cgcgt-cggtgg--gcgatgtcc-cgcg-ggg------cct-----------cat--ggctc---a-c---g-cg-----cgggcacgctgccg-cgcg-c-cgatgt-ccggcgttttcgtcgtcgtgcacttctcccctagt-agaacgtcgcgacccgctgggtgtcggtctacggcccggg--tg-cagtgtttgacgcgt---------------------------------cg-c-cggt-aacacg--gc-acgccgt-caaa--ccctcgg--t-c--gcccg-gtcgactgcccggcggt--a---ca-c---gc--aa----------ggtatcaggccgcgatcac------------------------------------------------------------------------------------------------------------------------ttacgcgagagtgcgtcg-aggccgtcgcaagcg----cg-cgc-ca-cgg-ta-------------cacggaag-ct---tacggaccta-gcgccgtcacc--------g--gtcc-tggcc-cgctgttgg---t--c-------------------------gt-acgg------t-------t----------aaccttcgacaggcc-tg-caaacgttccccgg----------------------------------------------------ggcaactcgggggaccgataccggtcggaaacgctactgctttgggtactcttaggacccgtcttgaaacacggaccaaggagtctaacatgtacgcgagtcattggga-t-t-----atcg--atacctaaaggcgtaatgaaagtgaaggt--------------------------------cgac---------------------------------------------------------------c--c--------tggtt--gtcgac-cgagggaggatggg--ccgcgt------------------tgc--g-a--tgcggctccgcactcccggggcgtctcgttct--catt---gcgagaagaggcgcacccagagcgtacacgttgggacccgaaagatggtgaactatgcctggtcaggacgaagtcaggggaaaccctgatggaggtccgtagcgattctgacgtgcaaatcgatcgtcggaactgggtataggggcgaaagactaatcgaaccatctagtagctggttccctccgaagtttccctcaggatagctggcactcagccg------tt-ccg-c-------------------------------------------------------------ac---ggaacg-cgcgcgagtctcatctggtaaagcgaatgattagaggccttggggccgaaacgacctcaacctattctcaaactttaaatgggtgagatctctggctttcttgaa-----ct--------atgaagccac-gag--c------------------------------------------a--t----ct------cggatcagag-tgccaagtgggccatttttggtaagcagaactggcgctgtgggatgaaccaaacgcagagttaaggcgcccaactcgacgctcatgggacaccatgaaaggcgttggttgcttaagacagcaggacggtggccatggaagtcggaatccgctaaggagtgtgtaacaactcacctgccgaagcaactagccctgaaaatggatggcgctgaagcgtcgagcctatactctgccgtcagcggcaagtggggcggccttgggctg-----------------------------------------------------------------ggtgggcgtgggtaacttcgcccgtggc-gtaaag-gccgccacgaagccctgacgagtaggagggtcgcgacggtgtgcgcagaagggtc-tgggcgcgagcctgcctggagccgccgtcggtgcagatcttggtggtagtagcaaatactccagcgaggccctggaggactgacgtggagaagggttgacatcgccttgtggaagtttgagacctccaaatactacgtaacaattatcgatgccccgggacacagagattttattaaaaacatgatcaccggtacctcgcaagctgattgcgcggtgctgatcgttgccgctggtactggtgaattcgaagctggaatttccaagaacggacaaactcgtgagcacgctcttctcgcgtttacgctcggcgtaaaacaattgattgtcggcgttaataaaatggattccaccgagcccccgtactccgagactagatttgaagaaattaagaaggaagtttcgtcctacattaagaagattggttataatccttctgctgttgcgttcgtgccgatctccggctggcacggagacaacatgttggaggtatccagtaagatgccgtggttcaagggatggaccgtagagcgcaaggaaggcaaggcagaaggtaaatgtctcatcgaagctttggacgctattctgccacccaccagaccgaccgacaaggct
Cataulacus_MAD02_ --tcatatgcttgtctcaaagattaagccatgcatgtctcagtgcatgccgaattaaggtgaaaccgcgaatggctcattaaatcagttatggttcattagattgtacccacatttacttggataactgtggtaattctagagctaatacatgcaaaacagagtcccgaccagtgatgg-aagggacgcttttattagatcaaaaccaatcggtggcg--ggcggtc-----tccg-----tgcgt-ccaccgttta-ttttggtgactctgaataactttgtgctgatcgcacggt--cctagcaccggcgacgcatctttcaaatgtctgccttatcaactgtcgatggtaggttctgcgcctaccatggttgtaacgggtaacggggaatcagggttcgattccggagagggagcctgagaaacggctaccacatccaaggaaggcagcaggcgcgcaaattacccactcccggcacggggaggtagtgacgaaaaataacgatacgggactcatccgaggccccgtaatcggaatgagtacactttaaatcctttaacgaggatccattggagggcaagtctggtgccagcagccgcggtaattccagctccaatagcgtatattaaagttgttgcggttaaaaagctcgtagttgaatctgtgtcgcacaccgtcggttcaccgct--cg--cgg--tgtttaactggcgtgatgtgggacgtcctaccggtgggctta--------gccccg-c-----gaggggcg------gccc-aacta-at---atcccgtcgcggtgctctttactgagtgtcgagtcgggccggtacgtttactttgaacaaattagagtgcttaaagcaggctatcctcgcctgaatactgcgtgcatggaataatggaataggacctcggttctattttgttggttttcggaaccccgaggtaatgattaatagggacagatgggggcattcgtattgcgacgttagaggtgaaattcttggatcgtcgcaagacggacagaagcgaaagcatttgccaaaaatgttttcattaatcaagaacgaaagttagaggttcgaaggcgatcagataccgccctagttctaaccataaacgatgccagctagcgatccgccgaagttcctccgatgactcggcgggcagcttccgggaaaccaaagcttttgggttccgggggaagtatggttgcaaagctgaaacttaaaggaattgacggaagggcaccaccaggagtggagcctgcggcttaatttgactcaacacgggaaacctcaccaggcccagacaccggaaggattgacagattgatagctctttcttgattcggtgggtggtggtgcatggccgttcttagttggtggagcgatttgtctggttaattccgataacgaacgagactctagcctgctaaataggcgtaccttatggtatctcgaagg-ccc--ccgg-cctc---ggccggc-gggtttttactaccaacgtacaaacaaatcttcttagagggacaggcggcttctagccgcacgagattgagcaataacaggtctgtgatgcccttagatgttctgggccgcacgcgcgctacactgaaggaatcagcgtgtgttccctggccgaaaggcccgggtaacccgctgaacctccttcgtgctagggattggggcttgcaattgttccccatgaacgaggaattcccagtaagcgcgagtcataagctcgcgttgattacgtccctgccctttgtacacaccgcccgtcgctactaccgattgaatgatttagtgaggtcttcggactggt--gcgcgg-caatgcgtc--ggcat--tgccgatgttgccgggaagatgaccaaacttgatcatttagaggaagta-tattaagcggaggaaaagaaactaaccaggatttcctcagtagcggcgagcgaacaggaaagagcccagcaccgaatcccgcggtt--ccgccgcagggaaatgtggtgtttgggagggtccg--c-ttat---cccg-aggcgtcg-cgtcgcgtccaagtccatcttgaatggggccacttacccgcagagggtgccaggcccgtag-cgaccggc--gc-gcgt-ctcgggaggatctctccttagagtcgggttgcttgagagtgcagctctaagtgggtggtaaactccatctaaggctaaatacgaccacgagaccgatagcgaacaagtaccgtgagggaaagttgaaaagaactttgaagagagagttcaagagtacgtg-aaaccattcaggggtaaacctaagaaacccaaaaga-tcgaac-ggggaaactcataatcagcg-acgctggttt-cgcgt-cggtgg--gcgatgtcc-cgcg-gga---------------------------ctc---gcg---g-cg-----cggacacgctgccg-cgcg-c-cgatgt-cgggcg-tt-tgtcgtcgtgcacttctcccttagt-agaacgtcgcgactcgctgggtgtcggtctacggcccggg--tg-cggtgcctgacacgt---------------------------------cg-c-cggt-aaaacg--gc-acgccgt-caaa--ccctcgg--t-c--gcccg-gccggctgcccggcggt--a---ca-c---gc--aa----------ggtatcaggccgcaacccccgttgcacaccgtccctgct------------------------------------------------------------------cttgcgtgtttgcaagcgcgttccagaggcaggagcataggagtctgcgtcg--------agcaagcg----cg-cgt-ca-tag--------------------gagg-ct---aacggacctg-gcgctgtcacc--------g--gtcc-tggcc-cgctgttag---t--c-------------------------gt-acag------t-------t----------aaccttcgacaggcc-tg-ccaacgtccccgcg-----------------------------------------cgcggggcaactcgccgcgctggggccgataccgctcggcgacgctactgctttgggtactcttaggacccgtcttgaaacacggaccaaggagtctaacatgtacgcgagtcattggga-c-t----cagcg--atacctaaaggcgcaatgaaagtgaaggt--------------------------------cgtc---------------------------------------------------------------c--c--------tggtt--gtcggc-cgagggaggatggg--ccgcgt------------------cgc--g-a--cgcggccccgcactcccggggcgtctcgttct--catc---gcgagaagaggcgcacccagagcgtacacgttgggacccgaaagatggtgaactatgcctggtcaggacgaagtcaggggaaaccctgatggaggtccgtagcgattctgacgtgcaaatcgatcgtcggaactgggtataggggcgaaagactaatcgaaccatctagtagctggttccctccgaagtttccctcaggatagctggcactcggccg------tt-ccg-c-------------------------------------------------------------ac---ggaacg-cgcgcgagtctcatctggtaaagcgaatgattagaggccttggggccgaaacgacctcaacctattctcaaactttaaatgggtgagatctctggctttcttgaa-----ac--------atgaagccac-gag--c------------------------------------------a--t----ct------cggatcagag-tgccaagtgggccaattttggtaagcagaactggcgctgtgggatgaaccaaacgcagagttaaggcgcccaactcgacgctcatgggacaccatgaaaggcgttggttgcttaagacagcaggacggtggccatggaagtcggaatccgctaaggagtgtgtaacaactcacctgccgaagcaactagccctgaaaatggatggcgctgaagcgtcgagcctatactctgccgtcagcggcaagtggggcggccgtgcgcgc---------------------------------------------------------------------cggtgggtcaaaccgccgccgcgc-gtacgc-gccgccacgaagccctgacgagtaggagggtcgcggcggtgtgcgcagaagggtc-tgggcgcgagcctgcctggagccgccgtcggtgcagatcttggtggtagtagcaaatactccagcgaggccctggaggactgacgtggagaagggtcgatatcgccttgtggaagttcgaaaccagcaaatattacgtgaccattatcgacgctcccggacatagagattttatcaaaaacatgatcaccggtacctcgcaggctgattgcgcagtgttgattgtcgccgctggtactggtgaattcgaggctggtatttcgaagaacggacagacccgcgagcacgctcttctcgcgttcactctcggcgtcaaacagttgatcgtcggcgttaacaaaatggactccaccgagcccccgtactcagagacccgatttgaggaaatcaagaaagaggtctcgtcctacatcaagaagatcggttacaacccggccgctgttgcgtttgtgccgatctccggttggcacggagacaacatgttggaggtgtccgccaaaatgccctggttcaagggatggactgtggagcgtaaggagggcaaagccgaaggtaaatgtctcatcgaagctctcgatgccatcctgccgcctaccaggccaaccgacaaggct
Centromyrmex_sellaris_ --tcatatgcttgtctcaaagattaagccatgcatgtctcagtgcatgccgaattaaggtgaaaccgcgaatggctcattaaatcagttatggttcattagattgtacccacatttacttggataactgtggtaattctagagctaatacatgcaaaacagagtcccgaccagcgatgg-gagggacgcatttattagatcaaaaccaatcggtggcg--gtagggt---a-acct-----attgt-ccgccgttta-ttttggtgactctgaataactttgtgctgatcgcacggt--cttagcaccggcgacgcatctttcaaatgtctgccttatcaactgtcgatggtaggttctgcgcctaccatggttgtaacgggtaacggggaatcagggttcgattccggagagggagcctgagaaacggctaccacatccaaggaaggcagcaggcgcgcaaattacccactcccggcacggggaggtagtgacgaaaaataacgatacgggactcatccgaggccccgtaatcggaatgagtacactttaaatcctttaacgaggatccattggagggcaagtctggtgccagcagccgcggtaattccagctccaatagcgtatattaaagttgttgcggttaaaaagctcgtagttgaatctgtgtcgcacactgtcggttcaccgct--cg--cgg--tgtttaactggcatgatgtgggacgtcctaccggtgggctta--------gcctcg-c-----gaggggcg------gccc-aaata-at---atcccatcgcggtgctctttactgagtgtcgagttgggccggtacgtttactttgaacaaattagagtgcttaaagcaggctaccttcgcctgaatactgtgtgcatggaataatggaataggacctcggttctattttattggttttcggaaccccgaggtaatgattaatagggacagatgggggcattcgtattgcgacgttagaggtgaaattcttggatcgtcgcaagacggacagaagcgaaagcatttgccaaaaatgttttcattaatcaagaacgaaagttagaggttcgaaggcgatcagataccgccctagttctaaccataaacgatgccagctagcgatccgccgaagttcctccgatgactcggcgggcagcttccgggaaaccaaagcttttgggttccgggggaagtatggttgcaaagctgaaacttaaaggaattgacggaagggcaccaccaggagtggagcctgcggcttaatttgactcaacacgggaaacctcaccaggcccagacaccggaaggattgacagattgatagctctttcttgattcggtgggtggtggtgcatggccgttcttagttggtggagcgatttgtctggttaattccgataacgaacgagactctagcctgctaaataggcgtaccttatggtatcgcgaagg-ccc--ccgg-cttc---ggccggc-gggtttttactaccaacgtacaaacaaatcttcttagagggacaggcggcttctagccgcacgagattgagcaataacaggtctgtgatgcccttagatgttctgggccgcacgcgcgctacactgaaggaatcagcgtgttttccctggccgaaaggcccgggtaacccgctgaacctccttcgtgctagggattggggcttgcaattgttccccatgaacgaggaattcccagtaagcgcgagtcataagctcgcgttgattacgtccctgccctttgtacacaccgcccgtcgctactaccgattgaatgatttagtgaggtcttcggactggt--gcgcgg-cagtgcctc--ggcac--tgccgatgttgccgggaagatgaccaaacttgatcatttagaggaagta-tactaagcggaggaaaagaaactaaccaggatttccttagtagcggcgagcgaacaggaaggagcccagcaccgaatcccgcggtt--ccgccgcagggaaatgtggtgttcgggagggtccga---ctat---cccg-aggtgtcg-caccgcgtccaagtccatcttgaatggggccacttacccgcagagggtgccaggcccgtag-cgaccggt--ac-gcgt-ctcgggaggatctctccttagagtcgggttgcttgagagtgcagctctaagtgggtggtaaactccatctaaggctaaatacgaccacgagaccgatagcgaacaagtaccgtgagggaaagttgaaaagaactttgaagagagagttcaagagtacgtg-aaaccgttcaggggtaaacctaagaaacccaaaaga-tcgaac-ggggagattcatcgtcagcg-tcgctggctt-cgcgt-cggtgg--gcgatgtcagcgcg-----------------------------atcac---t-c---g-cg-----cgggcacgctaccg-tgcg-c-gcatgt-ccggcg-t--cgtcgtcgtgcacttctcccctagt-agaacgtcgcgacccgctgggtgtcggtctacggcccggg--tg-aggtgactgtcgcgt---------------------------------cg-c-cggt-aaaacg--ac-acg-cgg-caaa--ccctcgg--a-c--gcccg-gccggctgcccggcggt--a---ct-c---gc--ac----------ggtatcaggccgcagtctctac----------------------------------------------------------------------------------------------------------------------------cgtctgcgtca-agcccgtcgcaagcg----cg-cgc-ca-cgg-tt-----a-------ctcggagg------cacggaccta-gcgccgtcccc--------g--gtcc-tggcc-cgctgttgg---c--c-------------------------g--acgg--------------tg---------atcctttgacaggcc-tt-gcggggcgacgcgc------------------------------gcgggcggatct----ccgcttcgcgcgcgtccgccccaataccggtcggcgacgctactgctttgggtactcttaggacccgtcttgaaacacggaccaaggagtctaacatgtgcgcgagtcattggga-c-t-----agca--aaacccaaaggcgcaatgaaagtgaaggt--------------------------------cggc---------------------------------------------------------------c--c--------tgg-c--gccgac-cgagggaggatggg--ccgcgt------------------cgc--g-a--tgcggcctcgcactcccggggcgtctcgttct--catc---gcgagaagaggcgcaccaagagcgtacacgttgggacccgaaagatggtgaactatgcctggtcaggacgaagtcaggggaaaccctgatggaggtccgtagcgattctgacgtgcaaatcgatcgtcggaactgggtataggggcgaaagactaatcgaaccatctagtagctggttccctccgaagtttccctcaggatagctggcactcggccg------tt-ct----------------------------------------------------------------ac---ggaacg-cgcgcgagtctcatctggtaaagcgaatgattagaggccttggggccgaaacgacctcaacctattctcaaactttaaatgggtgagatctctggctttcttgaa-----cg--------ttgaagccac-gag--a------------------------------------------a--t----ct------cggatcagag-tgccaagtgggccatttttggtaagcagaactggcgctgtgggatgaaccaaacgcagagttaaggcgcctaactcgacgctcatgggacaccatgaaaggcgttggttgcttaagacagcaggacggtggccatggaagtcggaatccgctaaggagtgtgtaacaactcacctgccgaagcaactagccctgaaaatggatggcgctgaagcgtcgagcctatactctgccgtcagcggcaagtggggcgggggcctcc------------------------------------------------------------------------------------------------gcggcc-cccgtcacgaagccctgacgagtaggagggtcgcggcggtgtgcgcagaagggtc-tgggcgcgagcctgcctggagccgccgccggtgcagatcttggtggtagtagcaaatactccagcgaggccctggaggactgacgtggagaagggttgatatcgctttgtggaagttcgagacttccaagtattacgttaccatcattgatgctcccggacatcgtgactttatcaaaaacatgatcactggtacttcgcaagctgattgtgccgtactgatcgtcgctgctggtaccggtgaatttgaggccggtatctcgaaaaacggacagacccgtgagcatgctttgcttgccttcactctcggcgtaaaacaacttatcgttggcgtcaacaagatggattccacggagcctccttactccgagtccagattcgaggaaattaagaaggaagtgtcatcgtacattaagaagatcggctataatccagctgccgtagcatttgtacctatctccggttggcatggagataacatgttggaggtgtctgctaaaatgccctggttcaagggatggacagtagagcggaaagatggcaaggctgaaggcaaatgccttattgaagctttggacgctatcctgccacccactaggccgactgacaaggcg
Cerapachys_augustae_ --tcatatgcttgtctcaaagattaagccatgcatgtctcagtgcatgccgaattaaggtgaaaccgcgaatggctcattaaatcagttatggttcattggattgtacccacatttacttggataactgtggtaattctagagctaatacatgcaaaacagagtcccgaccagtgatgg-gagggacgcttttattagatcaaaaccaatcggtggcg--cgcggtc---c-cccg-----tgcgt-ccaccgttta-tcttggtgactctgaataacttggagctgatcgcacggt--cctcgtaccggcgacgcatctttcaaatgtctgccttatcaactttcgatggtaggttctgcgcctaccatggttgtaacgggtaacggggaatcagggttcgattccggagagggagcctgagaaacggctaccacatccaaggaaggcagcaggcgcgcaaattacccactcccggcacggggaggtagtgacgaaaaataacgatacgggactcatccgaggccccgtaatcggaatgagtacactttaaatcctttaacgaggatccattggagggcaagtctggtgccagcagccgcggtaattccagctccaatagcgtatattaaagttgttgcggttaaaaagctcgtagttgaatctgtgtcgcacaccgtcggttcaccgct--cg--cgg--tgtctaactggcgtgatgtgggacgtcctaccggtgggctta--------gcctcg-c-----gaggggcg------gccc-aactg-at---atcccgtcgcggtgctctttactgagtgtcgagtcgggccggtacgtttactttgaacaaattagagtgcttaaagcaggctaccttcgcctgaatactgtgtgcatggaataatggaataggacctcggttctattttgttggttttcggaaccccgaggtaatgattaatagggacagatgggggcattcgtattgcgacgttagaggtgaaattcttggatcgtcgcaagacggacagaagcgaaagcatttgccaaaaatgttttcattaatcaagaacgaaagttagaggttcgaaggcgatcagataccgccctagttctaaccataaacgatgccagctagcgatccgccgaagttcctccgatgactcggcgggcagcttccgggaaaccaaagcttttgggttccgggggaagtatggttgcaaagctgaaacttaaaggaattgacggaagggcaccaccaggagtggagcctgcggcttaatttgactcaacacgggaaacctcaccaggcccagacaccggaaggattgacagattgatagctctttcttgattcggtgggtggtggtgcatggccgttcttagttggtggagcgatttgtctggttaattccgataacgaacgagactctagcctgctaaataggcgtaccttatggtatcgcgaagg-ccc--ccgg-cttc---ggccggc-gggtttttactaccaacgtacaaacaaatcttcttagagggacaggcggcttctagccgcacgagattgagcaataacaggtctgtgatgcccttagatgttctgggccgcacgcgcgctacactgaaggaatcagcgtgtgttccctggccgaaaggcccgggtaacccgctgaacctccttcgtgctagggattggggcttgcaattgttccccatgaacgaggaattcccagtaagcgcgagtcataagctcgcgttgattacgtccctgccctttgtacacaccgcccgtcgctactaccgattgaatgatttagtgaggtcttcggactggt--gcgcgg-caatgtctc--ggcat--tgccgatgttgccgggaagatgaccaaacttgatcatttagaggaagta-tactaagcggaggaaaagaaactaaccaggatttccttagtagcggcgagcgaacaggaaagagcccagcaccgaatcccgcggtt--ccgccgcagggaaatgtggtgttcgggagggtccg--c-ttat---ccct-tggcgtcg-cgccgcgtccaagtccatcttgaatggggccacttacccgcagagggtgccaggcccgtag-cgaccgac--gc-gcgc-ctcgggaggatctctccttagagtcgggttgcttgagagtgcagctctaagtgggtggtaaactccatctaaggctaaatacgaccacgagaccgatagcgaacaagtaccgtgagggaaagttgaaaagaactttgaagagagagttcaagagtacgtg-aaaccgttcaggggtaaacctaagaaacccaaaaga-tcgaac-ggggagattcatcgtcagcg-gcgctggctt-cgcgt-cggtgg--gcgatgtcc-cgcg-gtgccgttc--------------ctc--ggctc---t-c---g-cg-----cgggcacgctaccg-tgcg-t-cgatgt-ccggcg-at-cgtcgtcgtgcacttctcccctagt-aggacgtcgcgacccgctgggtgtcggtctacggcccggg--tg-cggtgactgtcacgt---------------------------------cg-c-cggt-aaaacg--gc-acg-cgg-caaa--ctcccgg--t-c--gcccg-gccggctgcccggcggt--a---cg-c---gc--aac---------ggtatcaggccgcgcctac--------------------------------------------------------------------------------------------------------------------------------gcgcgcgtcg-agcccgtcgcaagcg----ag-cgc-ca-cgg-ta-------------cccggagg------tacggactca-gcgccgtcccc--------g--gtcc-tggcc-cgctgttag---c--t-------------------------gt-acggtg------------t----------aaccttcgacaggcc-tc-ctcccgcgcgcgtc----------------------------------------------------------agcgcgcgggaataccggtcggcgacgctactgctttgggtactcttaggacccgtcttgaaacacggaccaaggagtctaacatgtacgcgagtcattggga-c-t---ctagcg--atacctaaaggcgaaatgaaagtgaaggt--------------------------------cggc---------------------------------------------------------------c--c--------tggcc--gccgac-cgagggaggatggg--ccgcgc------------------cgc--g-g--tgcggctccgcactcccggggcgtctcgctct--catc---gcgaggggaggcgcacccagagcgtacacgttgggacccgaaagatggtgaactatgcctggtcaggacgaagtcaggggaaaccctgatggaggtccgtagcgattctgacgtgcaaatcgatcgtcggaactgggtataggggcgaaagactaatcgaactatctagtagctggttccctccgaagtttccctcaggatagctggcactcggccg------tt-ccg-c-------------------------------------------------------------gc---ggaacg-cgtgcgagtctcatctggtaaagcgaatgattagaggccttggggccgaaacgacctcaacctattctcaaactttaaatgggtgagatctctggctttcttgaa-----ct--------ttgaagccac-gag--c------------------------------------------a--t----ct------cggatcagag-tgccaagtgggccatttttggtaagcagaactggcgctgtgggatgaaccaaacgcagagttaaggcgcccaactcgacgctcatgggacaccatgaaaggcgttggttgcttaagacagcaggacggtggccatggaagtcggaatccgctaaggagtgtgtaacaactcacctgccgaagcaactagccctgaaaatggatggcgctgaagcgtcgagcctatactctgccgtcagcggcaagtggggcggccgccgccacgc--------------------------------------------------------------------------------------------gcgcgcggtcgtcacgaggccctgacgagtaggagggtcgcggcggtgtgcgcagaagggtc-tgggcgtgagcctgcctggagccgccgtcggtgcagatcttggtggtagtagcaaatactccagcgaggccctggaggactgacgtggagaagggtcgatatcgccctctggaagttcgagacctccaagtactacgtcacgatcatcgacgccccgggacacagagatttcatcaagaacatgatcaccggtacctcgcaggctgactgcgcggtgctgatcgtcgcagccggtaccggcgagttcgaggccggtatctcgaagaacggacagacccgcgagcacgctctgctcgcgttcaccctcggtgtgaaacagctgatcgtcggtgtgaacaagatggactcgaccgagccgccgtactcggagacccgtttcgaggagatcaagaaggaggtctcgtcgtatatcaagaagatcggttacaacccggccgctgtcgcgttcgtaccgatctcgggctggcacggcgacaacatgctcgaggcgtcctccaagatgccctggttcaagggatggaacgtggagcgcaaggagggcaaggccgagggcaaatgcctcattgaggcgctcgacgctatcctgccacccagcaggccgaccgacaaggcc
Cerapachys_larvatus_ --tcatatgcttgtctcaaagattaagccatgcatgtctcagtgcatgccgaattaaggtgaaaccgcgaatggctcattaaatcagttatggttcattggattgtacccacatttacttggataactgtggtaattctagagctaatacatgcaaaacagagtcccgaccagtgatgg-gagggacgcttttattagatcaaaaccaatcggtggcg--cgcggtt-----cccg-----tgcgt-ccaccgttta-ttttggtgactctgaataactttgagctgatcgcacggt--cctcgtaccggcgacgcatctttcaaatgtctgccttatcaactttcgatggtaggttctgcgcctaccatggttgtaacgggtaacggggaatcagggttcgattccggagagggagcctgagaaacggctaccacatccaaggaaggcagcaggcgcgcaaattacccactcccggcacggggaggtagtgacgaaaaataacgatacgggactcatccgaggccccgtaatcggaatgagtacactttaaatcctttaacgaggatccattggagggcaagtctggtgccagcagccgcggtaattccagctccaatagcgtatattaaagttgttgcggttaaaaagctcgtagttgaatctgtgtcgcacaccgtcggttcaccgct--cg--cgg--tgtctaactggcgtgatgtgggacgtcctaccggtgggctta--------gcctcg-c-----aaggggcg------gccc-aactg-at---atcccgtcgcggtgctctttactgagtgtcgagtcgggccggtacgtttactttgaacaaattagagtgcttaaagcaggctaccttcgcctgaatactgtgtgcatggaataatggaataggacctcggttctattttgttggttttcggagccccgaggtaatgattaatagggacagatgggggcattcgtattgcgacgttagaggtgaaattcttggatcgtcgcaagacggacagaagcgaaagcatttgccaaaaatgttttcattaatcaagaacgaaagttagaggttcgaaggcgatcagataccgccctagttctaaccataaacgatgccagctagcgatccgccgaagttcctccgatgactcggcgggcagcttccgggaaaccaaagcttttgggttccgggggaagtatggttgcaaagctgaaacttaaaggaattgacggaagggcaccaccaggagtggagcctgcggcttaatttgactcaacacgggaaacctcaccaggcccagacaccggaaggattgacagattgatagctctttcttgattcggtgggtggtggtgcatggccgttcttagttggtggagcgatttgtctggttaattccgataacgaacgagactctagcctgctaaataggcgtaccttatggtatcgcgaagg-ccc--ccgg-cttc---ggccggc-gggtttttactaccaacgtacaaacaaatcttcttagagggacaggcggcttctagccgcacgagattgagcaataacaggtctgtgatgcccttagatgttctgggccgcacgcgcgctacactgaaggaatcagcgtgtgttccctggccgaaaggcccgggtaacccgctgaacctccttcgtgctagggattggggcttgcaattgttccccatgaacgaggaattcccagtaagcgcgagtcataagctcgcgttgattacgtccctgccctttgtacacaccgcccgtcgctactaccgattgaatgatttagtgaggtcttcggactggt--gcgcgg-caatgtctc--ggcat--tgccgatgttgccgggaagatgaccaaacttgatcatttagaggaagta-tactaagcggaggaaaagaaactaaccaggatttccttagtagcggcgagcgaacaggaaagagcccagcaccgaatcccgcggtt--ccgccgcagggaaatgtggtgttcgggagggtccg--c-ttat---ccct-tggtgccg-cgtcgcgtccaagtccatcttgaatggggccacttacccgcagagggtgccaggcccgtag-cgactgac--gc-gcgc-ctcgggaggatctctccttagagtcgggttgcttgagagtgcagctctaagtgggtggtaaactccatctaaggctaaatacgaccacgagaccgatagcgaacaagtaccgtgagggaaagttgaaaagaactttgaagagagagttcaagagtacgtg-aaaccgttcaggggtaaacctaagaaacccaaaaga-tcgaac-ggggagattcatcgtcagcg-gcgctggctt-cgcgt-cggtcg--gcgatgtcc-cgcg-gtgccgttt--------------ctc--ggctc---t-c---g-cg-----cgggcacgctaccg-tgcg-c-cgatgt-ccggcg-tt-cgtcgtcgtgcacttctcccctagt-aggacgtcgcgacccgctgggtgtcggtctacggcccggg--tg-cggtgactgtcgcgt---------------------------------cg-c-cggt-aaaacg--gc-aca-cgg-caaa--ctcccgg--t-c--gcccg-gccggctgcccggcggt--a---ca-c---gc--tac---------ggtatcaggccgcgccac---------------------------------------------------------------------------------------------------------------------------------gtgcgcgtcg-agcccgtcgcaagcg----ag-cgc-ca-cgg-ta-------------cccggagg------tacggaccta-gtgccgtcccc--------g--gtcc-tggcc-cgctgttag---c--t-------------------------gt-acggtg------------c----------taccttcgacaggcc-tt-ctcccgcgtgtgcg------------------------------------------------------gcaacgcgcaccgggataccggtcggcgacgctactgctttgggtactcttaggacccgtcttgaaacacggaccaaggagtctaacatgtacgcgagtcattggga-c-t-----agcg--atacctaaaggcgcaatgaaagtgaaggt--------------------------------cggc---------------------------------------------------------------c--c--------tggcc--gccgac-cgagggaggatggg--ccgcgt------------------tac--c-g--cgcggctccgcactcccggggcgtctcgctct--catc---gcgaggagaggcgcacccagagcgtacacgttgggacccgaaagatggtgaactatgcctggtcaggacgaagtcaggggaaaccctgatggaggtccgtagcgattctgacgtgcaaatcgatcgtcggaactgggtataggggcgaaagactaatcgaaccatctagtagctggttccctccgaagtttccctcaggatagctggcactcggccg------tt-cct-t-------------------------------------------------------------gc---ggaacg-cgcgcgagtctcatctggtaaagcgaatgattagaggccttggggccgaaacgacctcaacctattctcaaactttaaatgggtgagatctctggctttcttgaa-----ct--------atgaagccac-gag--c------------------------------------------a--t----ct------cggatcagag-tgccaagtgggccatttttggtaagcagaactggcgctgtgggatgaaccaaacgcagagttaaggcgcccaactcgacgctcatgggacaccatgaaaggcgttggttgcttaagacagcaggacggtggccatggaagtcggaatccgctaaggagtgtgtaacaactcacctgccgaagcaactagccctgaaaatggatggcgctgaagcgtcgagcctatactctgccgtcagcggcaagtggggcggccgtccctcc----------------------------------------------------------------------------------------------gggcgcggtcgtcacgaagccctgacgagtaggagggtcgcgacggtgtgcgcagaagggtc-tgggcgtgagcctgcctggagccgccgtcggtgcagatcttggtggtagtagcaaatactccagcgaggccctggaggactgacgtggagaagggtcgatatcgccctctggaagttcgagactgccaagtactacgtcacgatcattgacgccccgggacacagggatttcatcaagaacatgattaccggtacctcgcaggctgactgcgcggtactgatcgtcgccgccggtaccggtgagttcgaagccggtatctcgaagaacggacagacccgcgagcacgccctgctcgccttcacccttggtgtcaagcaactgatcgtcggtgtgaacaagatggactcgaccgagcccccgtactccgaggctcgtttcgaggagatcaagaaggaagtatcgtcgtatatcaaaaagatcggttacaatccggccgcggtcgcattcgtgccaatttccggctggcacggggacaacatgctcgaggtgtcctccaagatgccctggttcaagggatggaacgtggaacgcaaggaaggcaaagctgaagggaaatgcctcattgaagcgctcgacgctatcctgccacccaccaggccgaccgacaaggcg
Cerapachys_sexspinus_ --tcatatgcttgtctcaaagattaagccatgcatgtctcagtgcatgccgaattaaggtgaaaccgcgaatggctcattaaatcagttatggttcattagattgtacccacatttacttggataactgtggtaattctagagctaatacatgcaaaacagagtcccgaccagtgatgg-gagggacgcttttattagatcaaaaccaatcggtggcg--cgcggtc-----cccg-----tgcgt-ccaccgtttg-tcttggtgactctgaataactttgagctgatcgcacggt--cctcgtaccggcgacgcatctttcaaatgtctgccttatcaactttcgatggtaggttctgcgcctaccatggttgtaacgggtaacggggaatcagggttcgattccggagagggagcctgagaaacggctaccacatccaaggaaggcagcaggcgcgcaaattacccactcccggcacggggaggtagtgacgaaaaataacgatacgggactcatccgaggccccgtaatcggaatgagtacactttaaatcctttaacgaggatccattggagggcaagtctggtgccagcagccgcggtaattccagctccaatagcgtatattaaagttgttgcggttaaaaagctcgtagttgaatctgtgtcgcacaccgtcggttcaccgct--cg--cgg--tgtctaactggcgtgatgtgggacgtcctaccggtgggctta--------gccccg-c-----gaggggcg------gccc-aactg-atcaaatcccgtcgcggtgctctttactgagtgtcgagtcgggccggtacgtttactttgaacaaattagagtgcttaaagcaggctaccttcgcctgaatactgtgtgcatggaataatggaataggacctcggttctattttgttggttttcggaaccccgaggtaatgattaatagggacagatgggggcattcgtattgcgacgttagaggtgaaattcttggatcgtcgcaagacggacagaagcgaaagcatttgccaaaaatgttttcattaatcaagaacgaaagttagaggttcgaaggcgatcagataccgccctagttctaaccataaacgatgccagctagcgatccgccgaagttcctccgatgactcggcgggcagcttccgggaaaccaaagcttttgggttccgggggaagtatggttgcaaagctgaaacttaaaggaattgacggaagggcaccaccaggagtggagcctgcggcttaatttgactcaacacgggaaacctcaccaggcccagacaccggaaggattgacagattgatagctctttcttgattcggtgggtggtggtgcatggccgttcttagttggtggagcgatttgtctggttaattccgataacgaacgagactctagcctgctaaataggcgtaccttatggtatcgcgaagg-ccc--ccgg-cctc---ggccggc-gggtttttactaccaacgtacaaacaaatcttcttagagggacaggcggcttctagccgcacgagattgagcaataacaggtctgtgatgcccttagatgttctgggccgcacgcgcgctacactgaaggaatcagcgtgtgttccctggccgaaaggcccgggtaacccgctgaacctccttcgtgctagggattggggcttgcaattgttccccatgaacgaggaattcccagtaagcgcgagtcataagctcgcgttgattacgtccctgccctttgtacacaccgcccgtcgctactaccgattgaatgatttagtgaggtcttcggactggt--gcgcgg-caatgtctc--ggcat--tgccgatgttgccgggaagatgaccaaacttgatcatttagaggaagta-tactaagcggaggaaaagaaactaaccaggatttcctcagtagcggcgagcgaacaggaaagagcccagcaccgaatcccgcggtt--ccgccgcagggaaatgtggtgttcgggagggtccg--c-ttat---ccct-tggcgtcg-cgccgcgtccaagtccatcttgaatggggccacttacccgcagagggtgccaggcccgtag-cgaccggc--gc-gcgt-ctcgggaggatctctccttagagtcgggttgcttgagagtgcagctctaagcgggtggtaaactccatctaaggctaaatacgaccacgagaccgatagcgaacaagtaccgtgagggaaagttgaaaagaactttgaagagagagttcaagagtacgtg-aaaccgttcaggggtaaacctaagaaacccaaaaga-tcgaac-ggggagattcatcgtcagcg-gcgctggctt-cgcgt-cggtgg--gcgatgtcc-cgcg-gcgccgcgtcaat----------cgc--ggtgc---t-c---g-cg-----cgggcacgctgccg-cgcg-t-cgatgt-ccggcg-ct-cgtcgtcgtgcacttctcccctagt-aggacgtcgcgacccgctgggtgtcggtctacggcccggg--tg-cggtgactgtcgcgt---------------------------------cg-c-cggt-aaaacg--gc-acg-cgg-caaa--cccccgg--t-c--gcccg-gccggctgcccggcggt--a---cg-a---gt--aaac--------ggtatcaggccgcgcctc---------------------------------------------------------------------------------------------------------------------------------gcgcgcgtcg-agcccgtcgcaagcg----ag-cgc-ca-cgg-taa------------cccggagg------tacggaccca-gcgccgtcccc--------g--gtcc-tggcc-cgctgctgg---c--a-------------------------agtacggtgcattt------------------caccttcgacaggcc-ta---atcgtcccggcg-------------------------------------gcgcgcgccctcgggcgcgcgcgcgcgcgggattaccggtcggcgacgctactgctttgggtactcttaggacccgtcttgaaacacggaccaaggagtctaacatgtacgcgagtcattggga-c-t---ccagcg--atacctaaaggcgcaatgaaagtgaaggt--------------------------------cggc---------------------------------------------------------------c--c--------tggcc--gccgat-cgagggaggatggg--ccgcgt------------------cgc--g-a--tgcggctccgcactcccggggcgtctcgctct--catc---gcgagaggaggcgcacccagagcgtacacgttgggacccgaaagatggtgaactatgcctggtcaggacgaagtcaggggaaaccctgatggaggtccgtagcgattctgacgtgcaaatcgatcgtcggaactgggtataggggcgaaagactaatcgaaccatctagtagctggttccctccgaagtttccctcaggatagctggcactcggccg------tt-ccg-c-------------------------------------------------------------ac---ggaacg-cgcgcgagtctcatctggtaaagcgaatgattagaggccttggggccgaaacgacctcaacctattctcaaactttaaatgggtgagatctctggctttcttgaa-----ct--------gtgaagccac-gag--c------------------------------------------a--t----ct------cggatcagag-tgccaagtgggccatttttggtaagcagaactggcgctgtgggatgaaccaaacgcagagttaaggcgcccaactcgacgctcatgggacaccatgaaaggcgttggttgcttaagacagcaggacggtggccatggaagtcggaatccgctaaggagtgtgtaacaactcacctgccgaagcaactagccctgaaaatggatggcgctgaagcgtcgagcctatactctgccgtcagcggcaagtggggcggccgtgcgtcg--------------------------------------tgtcgcgtgtcccacccggtcctctttcggggggggtgggcgggcgcgcgcgcgc-gcgcgcggttgtcacgaggccctgacgagtaggagggtcgcggcggtgtgcgcagaagggtc-tgggcgtgagcctgcctggagccgccgtcggtgcagatcttggtggtagtagcaaatactccagcgaggccctggaggactgacgtggagaagggtcgatattgctctctggaagttcgagacctctaagtactatgtcacgatcattgacgctccaggacacagggatttcatcaagaacatgatcactggtacctcgcaggctgactgcgcggtgctgatcgtcgctgccggtaccggtgagttcgaagccggtatctcgaagaacggacagactcgcgagcacgccctgctcgccttcacccttggtgtcaaacaactaatcgtcggtgtcaataagatggactcgaccgagcccccgtattccgaggcccgtttcgaggaaatcaagaaggaagtctcatcatacatcaaaaagatcggttacaacccggctgcggtcgcgttcgtgccaatctctggctggcatggagacaacatgctcgaggtatcctccaagatgccttggttcaagggatggaatgtagagcgcaaagaaggcaaggctgaaggcaagtgcctcatcgaagccctcgatgctatcctgccacccaccaggccgaccgacaaggcc
Chalybion_californicum_ --tcatatgcttgtctcaaagattaagccatgcatgtctcagtacatgccgaattaaggtgaaaccgcgaatggctcattaaatcagttatggttccttagatcgtacccacatttacttggataactgtggtaattctagagctaatacatgcaaaccagagttccgaccagagatgg-aaggagcgcatttattagatcaaaaccaatcggtggcg--gacgg-------atcg-----ttcgt-tcatcgttga-ttttggtgactctgaataactttgtgctgatcgcacggtcacatagcaccggcgacgtatctttcaaatgtctgccttatcaactgtcgatggtaggttctgcgcctaccatggttgtaacgggtaacggggaatcagggttcgattccggagagggagcctgagaaacggctaccacatccaaggaaggcagcaggcgcgcaaattacccactcccggcacggggaggtagtgacgaaaaataacgatacgggactcatccgaggccccgtaatcggaatgagtacactttaaatcctttaacgaggatccattggagggcaagtctggtgccagcagccgcggtaattccagctccaatagcgtatattaaagttgttgcggttaaaaagctcgtagttgaatctgtgtgacacagtgtcggttcaccgct--cg--cgg--tgttcaactggcattacgtgttgcgtcctaccggtggactta--------gctctt-c-----acggggcg------gtcc-aacca-at---atcctaacccggtgctcttcactgagtgtcgagttgggccggtacgtttactttgaacaaattagagtgctcaaagcaggctacctttgcctgaatactgtgtgcatggaataatggaataggacctcggttctattttgttggttttcggaaccccgaggtaatgattaatagggacagatgggggcattcgtattgcgacgttagaggtgaaattcttggatcgtcgcaagacggacagaagcgaaagcatttgccaaaaatgttttcattaatcaagaacgaaagttagaggttcgaaggcgatcagataccgccctagttctaaccataaacgatgccagctagcgatccgccgaagttcctccgatgactcggcgggcagcttccgggaaaccaaagcttttgggttccgggggaagtatggttgcaaagctgaaacttaaaggaattgacggaagggcaccaccaggagtggagcctgcggcttaatttgactcaacacgggaaacctcaccaggcccggacaccggaaggattgacagattgatagctctttcttgattcggtgggtggtggtgcatggccgttcttagttggtggagcgatttgtctggttaattccgataacgaacgagactctagcctgctaaataggcgtactttatggtatctcgaagg-ccc--cggc-ttca---cggtcgg-tggtttttactaccaacgtacatacaaatcttcttagagggacaggcggcttctagccgcacgagattgagcaataacaggtctgtgatgcccttagatgttctgggccgcacgcgcgctacactgaaggaatcagcgtgttttccctggccgaaaggcccgggtaacccgctgaacctccttcgtgctagggattggggcttgcaattattccccatgaacgaggaattcccagtaagcgcgagtcataagctcgcgttgattacgtccctgccctttgtacacaccgcccgtcgctactaccgattgaatgatttagtgaggtcttcggactggt--gcgcgg-cagtgtttc--ggcat--tgccgatgttgccgggaagatgaccaaacttgatcatttagaggaagta-tactaagcggaggaaaagaaactaaccaggatttccttagtagcggcgagcgaacaggaaatagcccagcactgaatcccgcggtt--ccgccgcagggaaatgtagtgttcgggagggtccg--t-ttat---cccg-agacgtcg-gatcgcgtccaagtccatcttgaatggggccaattacccgcagagggtgccaggcccgtag-cgaccggt--ac-gcgt-ttcgggaggatctctccttagagtcgggttgcttgagagtgcagctctaagtgggtggtaaactccatctaaggctaaatatgaccacgagaccgatagcgaacaagtaccgtgagggaaagttgaaaagaactttgaagagagagttcaagagtacgtg-aaaccgttcaggggtaaacctaagaaacccgaaaga-tcgaat-ggggagattcatcgtcagcg-gcgctggctt-cacgg-tggtgc--gtgatgctc-cgattagt--------------------ctc--ggctaaatg-------cg-----agagcacgccatcatcgac---gaacgt-ctggcg-t--cgtagtcgtgcacttctcccctagt-agaacgtcgcgacccgttgggtgtcggtctacggcccggg--tg--ggcgcctgccgcgt---------------------------------cg-t-tttt---acac--gc-acg-cga-caga--cccccgg--c-a--gcccg-accggctgcccggcggt--a---ct-c---gt--ac----------ggtattgggccgcaactga-------------------------------------------------------------------------------------------------------------------------------tgtgtgcgtca-ggcccgccgcaagct----cg-gac-ag-tgt-at-----a-------cccggatg------gacggaccta-gcgccgtaccc--------g--ggcc-tgtct-cgctgttag---c--t---------------------------ggcgg--------------a----------gtcctcggactggcc-----------------------------------------------------------------------------aagtttcgaaataccggtcggcgacgctactgctttgggtactctcaggacccgtcttgaaacacggaccaaggagtctaacatgtacgcgagtcattggga------ttatgg---aaacctaaaggcgtaatgaaagtgaaggt--------------------------------ttgc---------------------------------------------------------------g--ctgataacctcagc--gcagac-cgagggaggatggg--ctgcgt------------------tta--t-a--ttcagcctcgcactcccggggcgtctcgttct--catt---gcgagaagaggcgcacccagagcgtacacgttgggacccgaaagatggtgaactatgcctggtcaggacgaagtcaggggaaatcctgatggaggtccgtagcgattctgacgtgcaaatcgatcgtcggaactgggtataggggcgaaagactaatcgaaccatctagtagctggttccctccgaagtttccctcaggatagctggcactcgctcg------tt-cct-a-------------------------------------------------------------gt---gaacag-cgcatgagtctcatctggtaaagcgaatgattagaggccttggggccgaaacgacctcaacctattctcaaactttaaatgggtgagatctctggcttgcttgaa-----ca--------gtgaagccac-gag-----------------------------------------------at----tt------cggatcagagttgccaagtgggccaattttggtaagcagaactggcgctgtgggatgaaccaaacgcagagttaaggcgcctaagtcgacgcttatgggataccatgaaaggcgttggttgcttaagacagcaggacggtggccatggaagtcggaatccgctaaggagtgtgtaacaactcacctgccgaagcaactagccctgaaaatggatggcgctgaagcgtcgcgcctatactccgccgtcagcggcaagtggggcgagtcgtcccgt---------------------------------------------------------------------------------------gtactcggggcgg-ctcaccatgaagctctgacgagtaggagggtcgcggcggtgtgcgcagaagggtc-tgggcgtgagcctgcctggagccgccgtcggtgcagatcttggtggtagtagcaaatactccagcgaggccctggaggactgacgtggagaagggttgacattgccctgtggaaatttgaaacttccaaatactatgtcacaatcattgatgctccgggacatagagatttcattaaaaacatgatcactggtacctcgcaagccgattgtgctgtgctgatcgttgccgctggtaccggagagttcgaagctggtatttctaagaatggacaaacccgtgagcatgctctgctcgctttcactcttggtgtaaaacagctcattgttggtgtcaataagatggactccaccgagccgccgtactctgaaactcgtttcgaagaaattaagaaggaagtatcctcctacatcaagaagatcggatataatcccgctgccgtagcttttgtgccaatttctggttggcatggtgacaacatgttggaagtctcctccaagatgccatggtttaagggatgggccgtcgagcgtaaagaaggcaaggctgaaggaaaatgccttattgaagcccttgacgccattctcccacctaccagaccaaccgacaaagct
Cheliomyrmex_cf_morosus_ --tcatatgcttgtctcaaagattaagccatgcatgtctcagtgcaagccattttaaggtgaaaccgcgaatggctcattaaatcagttatggtttattggattgtaccgctaagtacttggataactgtggtaattctagagctaatacatgcaa--cggagtcccggccagtgatgg-ccgggacgcttttattagatcaaaaccaatcggtggcg--cgcggct---cgcccg-----tgcgc-ccaccgtttg-ctttggtgactctggataacttggggctgatcgcatggt---ctagtaccggcgacgcatccttcaaatgtctgccttatcaactgtcgatggtaggctctgcgcctaccatggttgttacgggtaacggggaatcagggttcgattccggagagggagcctgagaaacggctaccacatccaaggaaggcagcaggcgcgcaaattacccactcccggcacggggaggtagtgacgaaaaataacgatacgggactcatccgaggccccgtaatcggaatgagcacactttaaatcctttaacgaggatccattggagggcaagtctggtgccagcagccgcggtaattccagctccaatagcgtatattaaagttgttgcggttaaaaagctcgtagttgaatctgtgtcgcgcaccgtcggttcaccgct--cg--cgg--tgtctaactggcgtgatgcgggacgtcctaccggtgggccc---------gcctcg-a-----gaggggcg------gccc-aactg-aa---ctcccgtcgcggtgctctttactgagtgccgagtcgggccggtacgtttactttgaacaaattagagtgctcaaagcaggctacaattgcctgaatattaagtgcatggaataatgaaataggacctcggttctattttgttggtttccggagccccgaggtaatgattaatagggacagatgggggcattcgtattgcgacgttagaggtgaaattcttggatcgtcgcaagacggacagaagcgaaagcatttgccaaaaatgttttcattaatcaagaacgaaagttagaggttcgaaggcgatcagataccgccctagttctaaccataaacgatgccagctagcgatccgccgaagttcctccgatgactcggcgggcagcttccgggaaaccaaagcttttgggttccgggggaagtatggttgcaaagctgaaacttaaaggaattgacggaagggcaccaccaggagtggagcctgcggcttaatttgactcaacacgggaaacctcaccaggcccagacaccggaaggattgacagattgatagctctttcttgattcggtgggtggtggtgcatggccgttcttagttggtggagcgatttgtctggttaattccgataacgaacgagactctagcctgctaaataggcgtacatc-tggtatctcgaagg-ccc--ccgg-ctcc---ggccggc-gggtttttactaccagcgtacaaacaaatcttcttagagggacaggcggcttctagccgcacgagattgagcaataacaggtctgtgatgcccttagatgttctgggccgcacgcgcgctacactgaaggaatcagcgtgtgttccctggccgaaaggcccgggtaacccgctgaacctccttcgtgctagggattggggcttgcaattgttccccatgaacgaggaattcccagtaagcgcgagtcataagctcgcgttgattacgtccctgccctttgtacacaccgcccgtcgctactaccgattgaatgatttagtgaggtcttcggactggt--gcgcgg-cgatgcctc--ggcgc--tgccgatgttgccgggaagatgaccgaacttgatcatttagaggaagta-taataagcggaggaaaagaaactaaccaggatttcctcagtagcggcgagcgaacaggaagtagcccagcaccgaatcccgcggtt--ccgccgcagggaaatgtggtgttcgggagggtccg--c-ttat---cccc-tggcgtcg-cgacgcgtccaagtccatcttgaatggggccactcacccgcagagggtgccaggcccgtag-cgaccgac--gc-gcgc-ctcgggaggatccctccttagagtcgggttgcttgagagtgcagctctaagcgggtggtaaactccatctaaggctaaatactaccacgagaccgatagcgaacaagtaccgtgagggaaagttgaaaagaactttgaagagagagttcaagagtacgtg-aaaccgttcaggggtaaacccgagagacccgaaagattcgaac-ggggagattcatcgtcggcg-tagccggctt-cgccg-cggtcg--gcgatgccc-cgtc-ggtcggccgcctcgt--------cgc--ggcca-------cgg-cg-----cgggcacgccaccg-cgcg-c-cgatgt-ccggcg-ccgcgccgtcgtgcacttctcccctagt-aggacgtcgcgacccgctgggtgtcggtctacggcccggggctcgaggcgactgtcgcccgtggggcgcgcgcggttca--------------cg-c-cgcg-ccgctc--gc-gcg-cgg-caga--ctcccgg--t-cttgcccg-gccgaccgcccggcggt--a---cg-agcagt--ga----------ggtatcaggccgcgcgccctccgcccgcc--------------------------------------------------------------------------------------------------------------ggagggccgcgcgcgtcg-agcccgtcgcaagcggaatca-agc-ca-cgg-ta-------------cccggtggtag---cacggaccta-gcgccgtcccc--------g--gtcc-tggcc-cgctgctgg---c--t-------------------------agcacgg--------------tgc--------aaccttcgacaggcc-tg-cgagcgagcgcgcg------------cgcg---cgcgcgcgggggacccgcgaggttcttccgtgtgccgcgccgcgagcgcgataccggtcggcgacgctactgcttcgggtactctcgggacccgtcttgaaacacggaccaaggagtctaacatgtgcgcgagtcattggga-----tcctcgcg--atacccagcggcgcaatgaaagtgaaggt--------------------------------cggc---------------------------------------------------------------cctc--------aggcc--gccgac-cgagggaggatggg--ccgcgt------------------ctc--g-a--tgcggccccgcactcccggggcgtctcgacct--catc---gcgaggggaggcgcacccagagcgcacacgttgggacccgaaagatggtgaactatgcctggtcaggacgaagtcaggggaaaccctgatggaggtccgtagcgattctgacgtgcaaatcgatcgtcggaactgggtataggggcgaaagactaatcgaaccatctagtagctggttccctccgaagtttccctcaggatagctggcactcgcagg------ct-cct-a-------------------------------------------------------------gc---ggagcg-cgttcgagtctcatccggtaaagcgaatgattagaggccttggggccgaaacggcctcaacctattctcaaactttaaatgggtgagatctctggctttctcgaa-----cctagtatc-ttgaagccac-gag----------------------------------------------cat----ct------cggatcagagtggccaagtgggccatttttggtaagcagaactggcgctgtgggatgaaccaaacgcggagttaaggcgcccaaatcgacgctcatgggacaccatgaaaggcgttggttgcttaagacagcaggacggtggccatggaagttggaatccgctaaggagtgtgtaacaactcacctgtcgaagcaactagccctgaaaacggatggcgctgaagcatcgggtctatactccgccgtcagcggcaagtggagcggctagtagccg-----------------------------------------------------------------------cgcgggggtcaactcccgccggcgacccg-actgccacgaggccctgacgagtaggagggtcgcgacggtgcgcgcggaagggtc-tgggcgcgagcctgcctggagccgccgtcggtgcagatcttggtggtagtagcaaatactccagcgaggccctggaggactga------gaagggttgatatcgctctctggaaatttgagacctctaaatactacgtcacaatcatcgatgctcccggacacagggactttatcaaaaacatgatcactggtacctcgcaagctgattgcgcggtgctgattgttgctgcgggtactggtgaattcgaagctggtatttcgaagaacggacagacccgtgaacacgctctgctcgccttcacccttggtgtgaaacaattgatcgttggtgtcaacaagatggattccaccgaaccgccatactccgagtctcgcttcgaagaaatcaagaaagaagtgtcttcgtatatcaagaagatcggttacaacccagctgcagtcgcgtttgtgccaatctctggatggcatggagacaacatgctcgaggtatctgccaagatgccttggttcaagggatggaacgtggaacgcaaggaaggcaaggccgaaggcaaatgcctcatcgaagctcttgacgctatcctgccgcccactagaccaactgataaggct
Chyphotes_mellipes_ --tcatatgcttgtctcaaagattaagccatgcatgtctcagtgcatgccgaattaaggtgaaaccgcgaatggctcattaaatcagttatggttccttagatcgtaccaaaatttacatggataactgtggtaattctagagctaatacatgcaaactagagttccgaccagagatgg-gaggaacgcttttattagatcaaaaccaatcggtggcg--ggtggtt-----taca-----ctcgt-ccaccgtttg-ctttggtgactctgaataactttgtgctgatcgcacggt--cctcgcaccggcgacgcatctttcaaatgtctgccttatcaactgtcgatggtaggttctgcgcctaccatggttgtaacgggtaacggggaatcagggttcgattccggagagggagcctgagaaacggctaccacatccaaggaaggcagcaggcgcgcaaattacccactcccggcacggggaggtagtgacgaaaaataacgatacgggactcatccgaggccccgtaatcggaatgagtacactttaaatcctttaacgaggatccattggagggcaagtctggtgccagcagccgcggtaattccagctccaatagcgtatattaaagttgttgcggttaaaaagctcgtagttgaatctgtgtcccacgctgtcggtccatcgct--cg--ccgatggttttactggcatgaggtgagacgtcctaccggtgggctta--------gcctct-c---tcgggaggcg------gtcc-aacta-at---atcccatcgcggtgctcttcactgagtgtcgaggtgggccggtacgtttactttgaacaaattagagtgcttaaagcaggctatcctcgcctgaatactgtgtgcatggaataatggaataggacctcggttctattttgttggttttcggaaccccgaggtaatgattaatagggacagatgggggcattcgtattgcgacgttagaggtgaaattcttggatcgtcgcaagacggacagaagcgaaagcatttgccaaaaatgttttcattaatcaagaacgaaagttagaggttcgaaggcgatcagataccgccctagttctaaccataaacgatgccagctagcgatccgccgaagttcctccgatgactcggcgggcagcttccgggaaaccaaagcttttgggttccgggggaagtatggttgcaaagctgaaacttaaaggaattgacggaagggcaccaccaggagtggagcctgcggcttaatttgactcaacacgggaaacctcaccaggcccggacaccggaaggattgacagattgatagctctttcttgattcggtgggtggtggtgcatggccgttcttagttggtggagcgatttgtctggttaattccgataacgaacgagactctagcctgctaaataggcgtaaattatggtatctcgaagg-ccc--ccgg-ctcc---ggtcggc-gggtttttactaccaacgaaccaacaaatcttcttagagggacaggcggcttctagccgcacgagattgagcaataacaggtctgtgatgcccttagatgttctgggccgcacgcgcgctacactgaaggaatcaacgtgttttccctggccgaaaggcccgggtaacccgctgaacctccttcgtgctagggattggggcttgcaattattccccatgaacgaggaattcccagtaagcgcgagtcataagctcgcgttgattacgtccctgccctttgtacacaccgcccgtcgctactaccgattgaatgatttagtgaggtcttcggactggt--gcgcgg-cagtgcctc--ggcac--tgccgatgttgccgggaagatgaccaaacttgatcatttagaggaagta-taataagcggaggaaaagaaactaacaaggatttccttagtagcggcgagcgaagaggaaatagcccagcactgaatcccgcggtg--cagccgcagggaaatgtagtgttcgggaggatccg--c-ttat---cccg-agacgttg-gaccgcgtccaagtccatcttgaatggggccatttacccgtagagggtgccaggcccgtag-cgaccggg--ac-gcgt-ctcgggtggatctctccttagagtcgggttgcttgagagtgcagctctaagtgggtggtaaactccatctaaggctaaatatgaccacgagaccgatagcgaacaagtaccgtgagggaaagttgaaaagaactttgaagagagagttcaagagtacgtg-aaaccgttcaggggtaaacctgagaaacccgaaaga-tcgaat-ggggagattcatcgtcagcg-gcgtcggctt-cgcga-cggtgtcagcgatgctc-gctcgtccgcacta--------------cgc--ggctc-----------ga-----gcggcacgccgccgttgcg----catgt-ccggcg-t--cgtcgtcgtgcacttctcccctagt-aggacgtcgcgacccgttgggtgtcggattacggcccggg--tg--ggcgcctgtcccgt---------------------------------cgct------tcggcg--tc-gcg-ggg-caga--cccccgg--t-c--gcccg-tccggctgctcggcggt--a---ct-c---gt--ac----------ggtatacggccgcagtctctatct------------------------------------------------------------------------------------------------------------------------cgaaactgcgtca-ggcccgtcgcaagcg----cg-gtc-ag-att-cgaataa--------tccggtgg-----ttacggaccta-gcgccgtcccc--------g--gccc-tggcc-cgctgctgg---c--t---------------------------gacgg--------------t----------gccctctgactggccgtc---------------tcaccggctcgattgc---cccgaccttcccgttcgcgcgggaacggcgcggggtgcgagtcgtgtgtcttaccggtcggcgacgctattgctttgggtactctcaggacccgtcttgaaacacggaccaaggagtctaacatgtgcgcgagtcattggga---------agta--aaacctaaaggcgaaatgaaagtgaaggt--------------------------------cggc---------------------------------------------------------------c--t--------tacgc--gccgac-cgagggaggatggg--ccgcgt------------------cac--g-a--tgcggcctcgcactcccggggcgtctcgctct--catt---gcgagatgaggcgcacccagagcgtacacgttgggacccgaaagatggtgaactatgcctggtcaggacgaagtcaggggaaaccctgatggaggtccgtagcgattctgacgtgcaaatcgatcgtcggaactgggtataggggcgaaagactaatcgaaccatctagtagctggttccctccgaagtttccctcaggatagctggcactcggccg------tt-cct-a------------------------------------------------------------------ggaacg-tgcacgagtctcatctggtaaagcgaatgattagaggccttggggccgaaacgacctcaacctattctcaaactttaaatgggtgagatctctggcttgctcgaa-----ct--------atgaagccac-gag-----------------------------------------------at----tt------cggatcagag-tgccaagtgggccaattttggtaagcagaactggcgctgtgggatgaaccaaacgcagagttaaggcgcctaagtcgacgcttatgggacaccatgaaaggcgttggttgcttaagacagcaggacggtggccatggaagtcggaatccgctaaggagtgtgtaacaactcacctgccgaagcaactagccctgaaaatggatggcgctgaagcgtcgtgcctatactctgccgtcagtggcaagtggggccgcgcctcgagc-----------------------------------------------------------------------------------------------------gcggtcatgaggccctgacgagtaggagggtcgcggcggtgtgcgcagaagggtc-tgggcgcgagcctgcctggagccgccgtcggtgcagatcttggtggtagtagcaaatactccagcgaggccctggaggactgacgtggagaagggtcgatattgcattgtggaagtttgaaacatcgaaatactatgttaccatcattgatgctccgggacacagagatttcattaagaacatgatcacgggtacatctcaagctgactgcgcggtcttgatcgttgctgctggtacaggtgaattcgaagctggtatttcaaagaacggacaaactcgtgagcatgctctgctcgctttcacgctcggtgtcaagcaactgattgtgggtgtcaacaagatggactccaccgagccgccgtactccgaggctagattcgaagaaattaagaaggaagtatcgtcgtacattaagaagatcggttacaacccgtctgctgttgccttcgtaccaatctctggctggcacggagataacatgttggaggtttcttccaagatgccgtggttcaagggatggaccgtagagaggaaagaaggaaaggctgaaggaaagtgtttgattgaagctctcgacgctatcctgccgcctacgaggccaacggacaaagct
Concoctio_concenta_ --tcatatgcttgtctcaaagattaagccatgcatgtctcagtgcatgccgaattaaggtgaaaccgcgaatggctcattaaatcagttatggttcattagattgtacccacatttacttggataactgtggtaattctagagctaatacatgcaaaacagagtcccgaccagtgatgg-aagggacgcttttattagatcaaaaccaatcggtggcg--gatggct---cgtccg-----tccgt-ccaccgttta-ttttggtgactctgaataactttgtgctgatcgcacggt--cttagcaccggcgacgcatctttcaaatgtctgccttatcaactgtcgatggtaggttctgcgcctaccatggttgtaacgggtaacggggaatcagggttcgattccggagagggagcctgagaaacggctaccacatccaaggaaggcagcaggcgcgcaaattacccactcccggcacggggaggtagtgacgaaaaataacgatacgggactcatccgaggccccgtaatcggaatgagtacactttaaatcatttaacgaggatccattggagggcaagtctggtgccagcagccgcggtaattccagctccaatagcgtatattaaagttgttgcggttaaaaagctcgtagttgaatctgtgtcgcacactgtcggttcaccgct--cg--cgg--tgtttaactggcatgatgtgggacgtcctaccggtgggctta--------gcctcg-c-----gaggggcg------gccc-aacta-at---atcccatcgcggtgctctttactgagtgtcgagttgggccggtacgtttactttgaacaaattagagtgcttaaagcaggctatcttcgcctgaatactgtgtgcatggaataatggaataggacctcggttctattttgttggttttcggaaccccgaggtaatgattaatagggacagatgggggcattcgtattgcgacgttagaggtgaaattcttggatcgtcgcaagacggacagaagcgaaagcatttgccaaaaatgttttcattaatcaagaacgaaagttagaggttcgaaggcgatcagataccgccctagttctaaccataaacgatgccagctagcgatccgccgaagttcctccgatgactcggcgggcagcttccgggaaaccaaagcttttgggttccgggggaagtatggttgcaaagctgaaacttaaaggaattgacggaagggcaccaccaggagtggagcctgcggcttaatttgactcaacacgggaaacctcaccaggcccagacaccggaaggattgacagattgatagctctttcttgattcggtgggtggtggtgcatggccgttcttagttggtggagcgatttgtctggttaattccgataacgaacgagactctagcctgctaaataggcgtaccttatggtatctcgaagg-ccc--ccgg-cctc---ggccggc-gggtttttactaccaacgtaccaacaaatcttcttagagggacaggcggcttctagccgcacgagattgagcaataacaggtctgtgatgcccttagatgttctgggccgcacgcgcgctacactgaaggaatcagcgtgttttccctggccgaaaggcccgggtaacccgctgaacctccttcgtgctagggattggggcttgcaattgttccccatgaacgaggaattcccagtaagcgcgagtcataagctcgcgttgattacgtccctgccctttgtacacaccgcccgtcgctactaccgattgaatgatttagtgaggtcttcggactggt--gcgcgg-cagtgtctc--ggcac--tgccgatgttgccgggaagatgaccaaacttgatcatttagaggaagta-tattaagcggaggaaaagaaactaaccaggatttcctcagtagcggcgagcgaacaggaaagagcccagcaccgaatcccgcggtt--ccgccgcagggaaatgtggtgttcgggaggatccgc---ttat---cccg-aggcgtcg-gatcgcgtccaagtccatcttgaatggggccacttacccgcagagggtgccaggcccgtag-cgaccggt--ac-gcgc-ctcgggaggatctctccttagagtcgggttgcttgagagtgcagctctaagtgggtggtaaactccatctaaggctaaatacgaccacgagaccgatagcgaacaagtaccgtgagggaaagttgaaaagaactttgaagagagagttcaagagtacgtg-aaaccgttcaggggtaaacctaagaaacccaaaaga-tcgaac-ggggagattcatcgtcagcg-gcgttggctt-cgcgt-cggtgg--gcgatgtcc-cgcgcgcgggttcg-------------------ctctc---g-c---g-cg-----cgggcacgctgccg-tgcg-c-gcacgt-ccgacg-t--cgtcgtcgtgcacttctcccctagt-aggacgtcgcgacccgctgggtgtcggtctacggtccgag--tg-cggtgtctgtcgcgt---------------------------------cg-c-cggt-aaaacg--gc-acg-cgg-caaa--ccctcgg--t-c--gcccg-gccggctgcccggcggt--a---ct-c---gc--ac----------ggtatcaggccgcaaaatttcgagcactcctcgaaac-------------------------------------------------------------------------------------------------------------gctttgcgtca-agcccgtcgcaagcg----cg-cgc-ca-cgg-ta-----a-------accggagg-----ttacggaccca-gcgccgtcccc--------g--gtcc-tggcc-cgctgttgg---c--c-------------------------g--acgg--------------tg---------accctttgacaggcc-ttgaaccgggggcgcgg-------------------------------------------cgcgcctcgcgcgcgccgcgctctcgataccggtcggcgacgctactgctttgggtactcttaggacccgtcttgaaacacggaccaaggagtctaacatgtgcgcgagtcattggga-c-t-----agca--aaacctaaaggcgaaatgaaagtgaaggt--------------------------------cggc---------------------------------------------------------------c--t--------cgg-c--gccgac-cgagggaagatggg--ccgcgt------------------cgc--g-a--tgcggcctcgcactcccggggcgtctcgttct--catc---gcgagaagaggcgcaccaagagcgtacacgttgggacccgaaagatggtgaactatgcctggtcaggacgaagtcaggggaaaccctgatggaggtccgtagcgattctgacgtgcaaatcgatcgtcggaactgggtataggggcgaaagactaatcgaaccatctagtagctggttccctccgaagtttccctcaggatagctggcactcggccg------tt-cc----------------------------------------------------------------ac---ggaacg-cgtgcgagtctcatctggtaaagcgaatgattagaggccttggggccgaaacgacctcaacctattctcaaactttaaatgggtgagatctctggctttcttgaa-----ct--------atgaagccac-gag--c------------------------------------------t--ctctact------cggatcagag-tgccaagtgggccaattttggtaagcagaactggcgctgtgggatgaaccaaacgcagagttaaggcgcctaactcgacgctcatgggacaccatgaaaggcgttggttgcttaagacagcaggacggtggccatggaagtcggaatccgctaaggagtgtgtaacaactcacctgccgaagcaactagccctgaaaatggatggcgctgaagcgtcgagcctatactctgccgtcagcggcaagtggggcgggggtcttcca------------------------------------------------------------------------------------------accacgagtc-cccgtcacgaagccctgacgagtaggagggtcgcggcggtgcgcgcagaagggtc-tgggcgcgagcctgcctggagccgccgccggtgcagatcttggtggtagtagcaaatactccagcgaggccctggaggactgacgtggagaagggtcgacatcgcgttatggaaatttgaaacctccaaatattacgttactattatcgatgctcctggacacagggacttcattaaaaacatgatcacgggtacctcgcaggctgattgcgctgtactgatcgttgccgccggtaccggtgaatttgaggctggtatttctaaaaatggacagacacgcgaacatgccctgctcgctttcactcttggcgtgaagcaacttatcgttggtgttaacaagatggattctaccgagcccccgtattccgagggacgattcgaagaaattaaaaaggaagtctcatcatatattaagaagatcggttataatccggctgcggtcgcgttcgtgccaatctccggctggcacggagacaacatgctggagatatccgccaagatgccctggttcaaaggatgggctgtagagcgtaaggaaggcaaagcagagggtaaatgtcttatcgaagcccttgacgctatccttccacctaccagaccgaccgacaaggct
Crematogaster_emeryana_ --tcatatgcttgtctcaaagattaagccatgcatgtctcagtgcatgccgaattaaggtgaaaccgcgaatggctcattaaatcagttatggttcattagattgtacccacatttacttggataactgtggtaattctagagctaatacatgcaaaacagagtcccgaccagtgatgg-aagggacgcttttattagatcaaaaccaatcggtggcg--gacggat---c-tccg-----tgcgt-ccaccgttta-ttttggtgactctgaataactttgtgctgatcgcacggt--cctagcaccggcgacgcatctttcaaatgtctgccttatcaactgtcgatggtaggttctgcgcctaccatggttgtaacgggtaacggggaatcagggttcgattccggagagggagcctgagaaacggctaccacatccaaggaaggcagcaggcgcgcaaattacccactcccggcacggggaggtagtgacgaaaaataacgatacgggactcatccgaggccccgtaatcggaatgagtacactttaaatcctttaacgaggatccattggagggcaagtctggtgccagcagccgcggtaattccagctccaatagcgtatattaaagttgttgcggttaaaaagctcgtagttgaatctgtgtcgcacaccgtcggttcaccgct--cg--cgg--tgtttaactggcgtgatgtgggacgtcctaccggtgggctta--------gccccg-c-----gaggggcg------gccc-aacta-at---atcccgtcgcggtgctctttactgagtgtcgagtcgggccggtacgtttactttgaacaaattagagtgcttaaagcaggctaccctcgcctgaatactgcgtgcatggaataatggaataggacctcggttctattttgttggttttcggaaccccgaggtaatgattaatagggacagatgggggcattcgtattgcgacgttagaggtgaaattcttggatcgtcgcaagacggacagaagcgaaagcatttgccaaaaatgttttcattaatcaagaacgaaagttagaggttcgaaggcgatcagataccgccctagttctaaccataaacgatgccagctagcgatccgccgaagttcctccgatgactcggcgggcagcttccgggaaaccaaagcttttgggttccgggggaagtatggttgcaaagctgaaacttaaaggaattgacggaagggcaccaccaggagtggagcctgcggcttaatttgactcaacacgggaaacctcaccaggcccagacaccggaaggattgacagattgatagctctttcttgattcggtgggtggtggtgcatggccgttcttagttggtggagcgatttgtctggttaattccgataacgaacgagactctagcctgctaaataggcgtaccttatggtatctcgaagg-ccc--ccgg-cctc---ggccggc-gggtttttactaccaacgtacaaacaaatcttcttagagggacaggcggcttctagccgcacgagattgagcaataacaggtctgtgatgcccttagatgttctgggccgcacgcgcgctacactgaaggaatcagcgtgtgttccctggccgaaaggcccgggtaacccgctgaacctccttcgtgctagggattggggcttgcaattgttccccatgaacgaggaattcccagtaagcgcgagtcataagctcgcgttgattacgtccctgccctttgtacacaccgcccgtcgctactaccgattgaatgatttagtgaggtcttcggactggt--gcgcgg-caatgcgtc--cgcat--tgccgatgttgccgggaagatgaccaaacttgatcatttagaggaagta-tattaagcggaggaaaagaaactaaccaggatttcctcagtagcggcgagcgaacaggaaagagcccagcaccgaatcccgcggtt--ccgccgcagggaaatgtggtgtttgggaggatccg--a-ttat---cccgacggcgtcg-cgtcgcgtccaagtccatcttgaatggggccacttacccgcagagggtgccaggcccgtag-cgaccggt--gc-gcgt-ctcgggaggatctctccttagagtcgggttgcttgagagtgcagctctaagtgggtggtaaactccatctaaggctaaatacgaccacgagaccgatagcgaacaagtaccgtgagggaaagttgaaaagaactttgaagagagagttcaagagtacgtg-aaaccgttcaggggtaaacctaagaaacccaaaaga-tcgaac-ggggagattcatcgtcagcg-acgctggctt-cgcgt-cggtgg--gcgatgtcc-cgcg-ggggccccggtc-----------tccggggctc------gagg-cg-----cggacacgccgccg-tgcg-t-cgatgc-ccggcg-tttcgtcgtcgtgcacttctcccctagt-agaacgtcgcgacccgctgggtgccggtctacggtccgat--tg-aggcgactgacgcgt---------------------------------cggc-cggt-caaacg--gctgcgccgt-caaa--ccaatcggttct--tcccg-gccggctgcccggcggt--a---ca-c---gc--aa----------ggtatcaggccgcaccttcctctctccctcgcggggaga----------------------------------------------------------------------------------------------------gagggggagagtgcgtcg-aggccgtcgcaagcg----cg-cgc-ca-cgg-ta-------------cacggagg-tttataacggaccta-gcgccgtcacc--------g--gtcc-tggcc-cgctgttgg---c--t-------------------------cgtacgg--------------tt---------aaccttcgacaggcc-tg-cgaacgtccccggagctggtacgcgcgcggggcgggggtaacaccccgctcgcggcgcgcacaaccggtctctcgggcgaccgataccggtcggcgacgctactgctttgggtactcttaggacccgtcttgaaacacggaccaaggagtctaacatgtacgcgagtcattggga-c----ttgagcgatacacctaaaggcgaaatgaaagtgaaggt--------------------------------cggc---------------------------------------------------------------c--c--------tggtt--gtcgac-cgagggaggatggg--ccgcgt------------------cgcttgtactcgcggctccgcactcccggggcgtctcgctct--catc---gcgagaggaggcgcacccagagcgtacacgttgggacccgaaagatggtgaactatgcctggtcaggacgaagtcaggggaaaccctgatggaggtccgtagcgattctgacgtgcaaatcgatcgtcggaactgggtataggggcgaaagactaatcgaaccatctagtagctggttccctccgaagtttccctcaggatagctggcactcggccg------tt-cccgc-------------------------------------------------------------ac---ggaacg-cgcgcgagtctcatctggtaaagcgaatgattagaggccttggggccgaaacgacctcaacctattctcaaactttaaatgggtgagatctctggctttcttgaa-----ct--------atgaagccac-gag--c------------------------------------------a--t----ct------cggatcagag-tgccaagtgggccatttttggtaagcagaactggcgctgtgggatgaaccaaacgcagagttaaggcgcccaactcgacgctcatgggacaccatgaaaggcgttggttgcttaagacagcaggacggtggccatggaagtcggaatccgctaaggagtgtgtaacaactcacctgccgaagcaactagccctgaaaatggatggcgctgaagcgtcgagcctatactctgccgtcagcggcaagtggggcggccgttc---------------------------------------------------------------------------------------------------------gccgccacgaagccctgacgagtaggagggtcgcgacggtgagcgcagaagggtc-tgggcgcgagcctgcctggagccgccgtcggtgcagatcttggtggtagtagcaaatactccagcgaggccctggaggactgacgtggagaagggttgatatcgccttgtggaaatttgaaacctccaagtactacgtaacgatcattgatgcccctggacatagagattttatcaaaaacatgattaccggtacctcgcaggccgattgtgcggtgctgatcgttgccgctggtactggtgaatttgaagctggaatttcaaagaatggacagacccgcgagcacgctcttctcgcgttcaccctcggcgttaaacagttgattgtcggagtgaacaaaatggattctactgagcccccgtactctgagacccgattcgaggaaattaagaaagaggtctcgtcttacatcaaaaagattggttacaacccggctgctgttgcgtttgtgccaatctccggctggcacggagacaacatgctggagatctcttccaagatgccctggttcaagggatggactgtggagcgtaaggaaggtaaggctgaaggtaaatgccttatcgaagctctggatgccatcctgccacccactaggccgaccgacaaggct
Cylindromyrmex_striatus_ --tcatatgcttgtctcaaagattaagccatgcatgtctcagtgcatgccgaattaaggtgaaaccgcgaatggctcattaaatcagttatggttcattagattgtacccacatttacttggataactgtggtaattctagagctaatacatgcaaaacagagtcccgaccagtgatgg-gagggacgcttttattagatcaaaaccaatcggtggcg--gacggtc-----tccg-----tgcgt-ccaccgttta-ttttggtgactctgaataactttgagctgatcgcacggt--cctcgtaccggcgacgcatctttcaaatgtctgccttatcaactttcgatggtaggttctgcgcctaccatggttgtaacgggtaacggggaatcagggttcgattccggagagggagcctgagaaacggctaccacatccaaggaaggcagcaggcgcgcaaattacccactcccggcacggggaggtagtgacgaaaaataacgatacgggactcatccgaggccccgtaatcggaatgagtacactttaaatcctttaacgaggatccattggagggcaagtctggtgccagcagccgcggtaattccagctccaatagcgtatattaaagttgttgcggttaaaaagctcgtagttggatctgtgtcgcacaccgtcggttcaccgct--cg--cgg--tgtctaactggcgtgatgtgggacgtcctaccggtgggctta--------gcctcg-c-----gaggggcg------gccc-aactg-at---atcccgtcgcggtgctctttactgagtgtcgagtcgggccggtacgtttactttgaacaaattagagtgcttaaagcaggctaccttcgcctgaatactgtgtgcatggaataatggaataggacctcggttctattttgttggttttcggaaccccgaggtaatgattaatagggacagatgggggcattcgtattgcgacgttagaggtgaaattcttggatcgtcgcaagacggacagaagcgaaagcatttgccaaaaatgttttcattaatcaagaacgaaagttagaggttcgaaggcgatcagataccgccctagttctaaccataaacgatgccagctagcgatccgccgaagttcctccgatgactcggcgggcagcttccgggaaaccaaagcttttgggttccgggggaagtatggttgcaaagctgaaacttaaaggaattgacggaagggcaccaccaggagtggagcctgcggcttaatttgactcaacacgggaaacctcaccaggcccagacaccggaaggattgacagattgatagctctttcttgattcggtgggtggtggtgcatggccgttcttagttggtggagcgatttgtctggttaattccgataacgaacgagactctagcctgctaaataggcgtaccttatggtatcgcgaagg-ccc--ccgg-tttc---ggccggt-gggtttttactaccaacgtacaaacaaatcttcttagagggacaggcggcttctagccgcacgagattgagcaataacaggtctgtgatgcccttagatgttctgggccgcacgcgcgctacactgaaggaatcagcgtgtgttccctggccgaaaggcccgggtaacccgctgaacctccttcgtgctagggattggggcttgcaattgttccccatgaacgaggaattcccagtaagcgcgagtcataagctcgcgttgattacgtccctgccctttgtacacaccgcccgtcgctactaccgattgaatgatttagtgaggtcttcggactggt--gcgcgg-caatgtctc--ggcat--tgccgatgttgccgggaagatgaccaaacttgatcatttagaggaagta-tactaagcggaggaaaagaaactaaccaggatttccttagtagcggcgagcgaacaggaaagagcccagcaccgaatcccgcggtt--ccgccgcagggaaatgtggtgttcgggagggtccg--c-ttat---ccct-tggcgtcg-cgccgcgtccaagtccatcttgaatggggccacttacccgcagagggtgccaggcccgtag-cgactgac--gc-gcgc-ctcgggaggatctctccttagagtcgggttgcttgagagtgcagctctaagtgggtggtaaactccatctaaggctaaatacgaccacgagaccgatagcgaacaagtaccgtgagggaaagttgaaaagaactttgaagagagagttcaagagtacgtg-aaaccgttcaggggtaaacctaagaaacccaaaaga-tcgaac-ggggagattcatcggcagcg-gcgctggctt-cgcgt-cggtgg--gcgatgtcc-cgtg-tggccgttc--------------ctc--ggttt---a-c---g-cg-----cgggcacgctaccg-tgcg-t-cgatgt-ccggcg-at-cgtagtcgtgcacttctcccctagt-aggacgtcgcgacccgctgggtgtcggtctacggcccggg--tg-cggtgactgtcgcgt---------------------------------cg-c-tggt-taaaca--gc-acg-cgg-caaa--cccccgg--t-c--gcccg-gccggctgcccggcggt--a---ca-c---gc--aac---------ggtatcaggccgcgctgt---------------------------------------------------------------------------------------------------------------------------------gcgcgcgtcg-agcccgtcgcaagcg----ag-cgc-ca-cgg-ta-------------cccggagg------tacggaccta-gcgccgtcccc--------g--gtcc-tggcc-cgctgttag---c--t-------------------------gt-acggtg------------c----------taccttcgacaggcc-tc-ctctcg-------------------------------------------------------------------gtaacacgagataccggtcggcgacgctactgctttgggtactcttaggacccgtcttgaaacacggaccaaggagtctaacatgtacgcgagtcattggga-c-t----ttgcg--atacctaaaggcgaaatgaaagtgaaggt--------------------------------cggc---------------------------------------------------------------c--c--------tggcc--gccgac-cgagggaggatggg--ccgcgt------------------cgc--g-a--tgcggctccgcactcccggggcgtctcgctct--catc---gcgagaagaggcgcacccagagcgtacacgttgggacccgaaagatggtgaactatgcctggtcaggacgaagtcaggggaaaccctgatggaggtccgtagcgattctgacgtgcaaatcgatcgtcggaactgggtataggggcgaaagactaatcgaaccatctagtagctggttccctccgaagtttccctcaggatagctggcactcatctg------tt-ccg-c-------------------------------------------------------------gc---ggaacg-cgtgcgagtctcatctggtaaagcgaatgattagaggccttggggccgaaacgacctcaacctattctcaaactttaaatgggtgagatctctggctttcttgaa-----ct--------atgaagccac-gag--c------------------------------------------a--t----ct------cggatcagag-tgccaagtgggccatttttggtaagcagaactggcgctgtgggatgaaccaaacgcagagttaaggcgccaaactcgacgctcatgggacaccatgaaaggcgttggttgcttaagacagcaggacggtggccatggaagtcggaatccgctaaggagtgtgtaacaactcacctgccgaagcaactagccctgaaaatggatggcgctgaagcgtcgagcctatactctgccgtcagcggcaagtggggcggccgcc---------------------------------------------------------------------------------------------------tcgcgcggtcgtcacgaagccctgacgagtaggagggtcgcggcggtgtgcgcagaagggtc-tgggcgtgagcctgcctggagccgccgtcggtgcagatcttggtggtagtagcaaatactccagcgaggccctggaggactgacgtggagaagggttgatatcgccctctggaaattcgagacctccaagtactatgttacgatcatcgatgccccgggacacagggatttcatcaagaacatgatcaccggcacctcgcaagccgattgcgcggtactgatcgtcgccgccggtaccggtgaattcgaggctggtatctcgaagaacggacagacccgtgaacacgccctgctcgcctttaccctcggcgtgaaacaactgatcgtcggtgtcaacaagatggactcgaccgagcccccgtactctgagacccgtttcgaagaaatcaagaaggaagtgtcgtcgtacattaaaaagattggttacaacccggcagcggttgcattcgtgccgatctctggttggcatggagacaacatgctcgaggtgtcctccaagatgccctggttcaagggatggaacgtggagcgcaaggaaggaaaggccgaaggcaagtgcctcatcgaggcgctcgacgctatcctgccacccaccaggccgaccgacaaggcc
Daceton_armigerum_ --tcatatgcttgtctcaaagattaagccatgcatgtctcagtgcatgccgaattaaggtgaaaccgcgaatggctcattaaatcagttatggttcattagattgtacccacatttacttggataactgtggtaattctagagctaatacatgcaaaacagagtcccgaccagtgatgg-aagggacgcttttattagatcaaaaccaatcggtggcg--ggcggtc-----tccg-----tccgt-ccaccgttta-ccttggtgactctgaataactttgtgctgatcgcacggt--cttagcaccggcgacgcatctttcaaatgtctgccttatcaactgtcgatggtaggttctgcgcctaccatggttgtaacgggtaacggggaatcagggttcgattccggagagggagcctgagaaacggctaccacatccaaggaaggcagcaggcgcgcaaattacccactcccggcacggggaggtagtgacgaaaaataacgatacgggactcatccgaggccccgtaatcggaatgagtacactttaaatcctttaacgaggatccattggagggcaagtctggtgccagcagccgcggtaattccagctccaatagcgtatattaaagttgttgcggttaaaaagctcgtagttgaatctgtgtcgcacaccgtcggttcaccgct--cg--cgg--tgtttaactggcgtgatgtgggacgtcctaccggtgggctta--------gcctcg-c-----gaggggcg------gccc-aacta-at---atcccgtcgcggtgctctttactgagtgtcgagtcgggccggtacgtttactttgaacaaattagagtgcttaaagcaggctatcctcgcctgaatactgcgtgcatggaataatggaataggacctcggttctattttgttggttttcggaaccccgaggtaatgattaatagggacagatgggggcattcgtattgcgacgttagaggtgaaattcttggatcgtcgcaagacggacagaagcgaaagcatttgccaaaaatgttttcattaatcaagaacgaaagttagaggttcgaaggcgatcagataccgccctagttctaaccataaacgatgccagctagcgatccgccgaagttcctccgatgactcggcgggcagcttccgggaaaccaaagcttttgggttccgggggaagtatggttgcaaagctgaaacttaaaggaattgacggaagggcaccaccaggagtggagcctgcggcttaatttgactcaacacgggaaacctcaccaggcccagacaccggaaggattgacagattgatagctctttcttgattcggtgggtggtggtgcatggccgttcttagttggtggagcgatttgtctggttaattccgataacgaacgagactctagcctgctaaataggcgtaccttatggtatcgcgaagg-ccc--ccgg-ctcc---ggccggc-gggtttttactaccaacgtacaaacaaatcttcttagagggacaggcggcttctagccgcacgagattgagcaataacaggtctgtgatgcccttagatgttctgggccgcacgcgcgctacactgaaggaatcagcgtgtgttccctggccgaaaggcccgggtaacccgctgaacctccttcgtgctagggattggggcttgcaattgttccccatgaacgaggaattcccagtaagcgcgagtcataagctcgcgttgattacgtccctgccctttgtacacaccgcccgtcgctactaccgattgaatgatttagtgaggtcttcggactggt--acgcgg-caatgcgtc--ggcat--tgccgatgttgccgggaagatgaccaaacttgatcatttagaggaagta-tattaagcggaggaaaagaaactaactaggatttccttagtagcggcgagcgaacaggaaagagcccagcaccgaatcccgcggtt--ccgccgcagggaaatgtggtgttcgggagggtccg--c-ttat---cccg-aggtgtcg-cgtcgcgtccaagtccatcttgaatggggccacttacccgcagagggtgccaggcccgtag-cgaccggt--gc-gcgt-ctcgggaggatctctccttagagtcgggttgcttgagagtgcagctctaagtgggtggtaaactccatctaaggctaaatacgaccacgagaccgatagcgaacaagtaccgtgagggaaagttgaaaagaactttgaagagagagttcaagagtacgtg-aaaccgttcaggggtaaacctaagaaacccaaaaga-tcgaac-ggggagattcatcgtcagcg-gcgctggctt-cgcgt-cggtgg--gcgatgtcc-cgcg-ggg------cct-----------cgc--ggctc---g-c---g-cg-----cggacacgctgccg-tgcg-t-cgatgt-ccggcg-tt-cgtcgtcgtgcacttctcccctagt-agaacgtcgcgacccgctgggtgtcggtctacggcccggg--tg-cggtgactgacgcgt---------------------------------cg-c-cggt-aaaacg--gc-acg-cgt-caaa--ccctcgg--t-c--gcccg-gccggctgcccggcggt--a---ca-c---gc--aa----------ggtatcaggccgcagctc----------------------------------------------------------------------------------------------------------------------------cgcgagagtgcgtcg-aggccgtcgcaagcg----cg-cgc-ca-cgg-ta-------------cacggagg-ct---aacggaccta-gcgccgtcacc--------g--gtcc-tggcc-cgctgttgg---t--c-------------------------gt-acgg------t-------t----------aaccttcgactggcc-ca-cgaacgtccctacc------------------------------------------ccggggtaacacccgggacggggaccgataccggtcggcgacgctactgctttgggtactcttaggacccgtcttgaaacacggaccaaggagtctaacatgtacgcgagtcattggga-ctt-----agcg--atacctaaaggcgcaatgaaagtgaaggt--------------------------------cggc---------------------------------------------------------------c--c--------tggtt--gtcgac-cgagggaggatggg--ccgcgt------------------cgc--g-a--cgcggctccgcactcccggggcgtctcgttct--catc---gcgagaagaggcgcacccagagcgtacacgttgggacccgaaagatggtgaactatgcctggtcaggacgaagtcaggggaaaccctgatggaggtccgtagcgattctgacgtgcaaatcgatcgtcggaactgggtataggggcgaaagactaatcgaaccatctagtagctggttccctccgaagtttccctcaggatagctggcactcggccg------tt-ccg-c-------------------------------------------------------------ac---ggaacg-cgcgcgagtctcatctggtaaagcgaatgattagaggccttggggccgaaacgacctcaacctattctcaaactttaaatgggtgagatctctggcttgcttgaa-----ct--------atgaagccac-gag--t------------------------------------------atct----ct------cggatcagag-tgccaagtgggccatttttggtaagcagaactggcgctgtgggatgaaccaaacgcagagttaaggcgcccaactcgacgctcatgggacaccatgaaaggcgttggttgcttaagacagcaggacggtggccatggaagtcggaatccgctaaggagtgtgtaacaactcacctgccgaagcaactagccctgaaaatggatggcgctgaagcgtcgagcctatactctgccgtcagcggcaagtggggcggccggtgcgcg----------------------------------------------------------------------------------ttaacacgcgcggcacgc-gccgccacgaagccctgacgagtaggagggtcgcggcggtgtgcgcagaagggtc-tgggcgcgagcctgcctggagccgccgtcggtgcagatcttggtggtagtagcaaatactccagcgaggccctggaggactgacgtggagaagggtcgacatcgccctgtggaagtttgaaacctccaaatactacgtgacgattatcgatgctcccggacacagagattttatcaagaacatgatcactggtacctcgcaggctgattgcgcggtgctgatcgtcgccgctggtaccggtgaattcgaagctggaatttcgaagaacggacagacccgcgagcacgcccttctcgcgtttaccctcggtgtcaagcaattgattgtcggagttaacaaaatggattccaccgaacctccgtattctgagacccgattcgaggagattaagaaggaagtgtcgtcttacatcaaaaagatcggttacaacccgctcgccgttgcgtttgtgccaatctctggctggcacggagacaatatgctggaggtgtcctccaagatgccctggtttaagggatggaccgtggagcgtaaggagggtaaggccgaaggcaagtgtcttattgaagctctggacgccatcctgccacccaccagaccgactgacaaggct
Dasymutilla_aureola_ --tcatatgcttgtctcaaagattaagccatgcatgtctcagtgcatgccgaattaaggtgaaaccgcgaatggctcattaaatcagttatggttccttagatcgtacccacatttacttggataactgtggtaattctagagctaatacatgcaaaccagagttccgaccagagatgg-aaggaacgcttttattagatcaaaaccaatcggtggcg--ggtggt------tcca-----ttcgt-ccaccgtttg-tcttggtgactctgaataactttgtgctgatcgcacggt--cctagcaccggcgacgcatctttcaaatgtctgccttatcaactgtcgatggtaggttctgcgcctaccatggttgtaacgggtaacggggaatcagggttcgattccggagagggagcctgagaaacggctaccacatccaaggaaggcagcaggcgcgcaaattacccactcccggcacggggaggtagtgacgaaaaataacgatacgggactcatccgaggccccgtaatcggaatgagtacactttaaatcctttaacgaggatccattggagggcaagtctggtgccagcagccgcggtaattccagctccaatagcgtatattaaagttgttgcggttaaaaagctcgtagttgaatctgtgtatcacactgtcggtacaccgct--cg-ccgg--tgctttactgacacgatgtggtacgtcctaccggtgggctta--------gcccct-t-------ggggcg------gccc-agcta-ac---atcccttcacggtgctcttcatcgagtgtcgcgttgggccggtacgtttactttgaacaaattagagtgcttaaagcaggctagcctcgcctgaatactgtgtgcatggaataatggaataggacctcggttctattttgttggttttcggaaccccgaggtaatgattaatagggacagatgggggcattcgtattgcgacgttagaggtgaaattcttggatcgtcgcaagacggacagaagcgaaagcatttgccaaaaatgttttcattaatcaagaacgaaagttagaggttcgaaggcgatcagataccgccctagttctaaccataaacgatgccagctagcgatccgccgaagttcctccgatgactcggcgggcagcttccgggaaaccaaagcttttgggttccgggggaagtatggttgcaaagctgaaacttaaaggaattgacggaagggcaccaccaggagtggagcctgcggcttaatttgactcaacacgggaaacctcaccaggcccggacaccggaaggattgacagattgatagctctttcttgattcggtgggtggtggtgcatggccgttcttagttggtggagcgatttgtctggttaattccgataacgaacgagactctagcctgctaaataggcgt--catctggtatctcgaagg-ccc--ccgg-cttc---ggttggg-tggtttttactaccaacg-acacacaaatcttcttagagggacaggcggcttctagccgcacgagattgagcaataacaggtctgtgatgcccttagatgttctgggccgcacgcgcgctacactgaaggaatcagcgtgttttccctggccgaaaggcccgggtaaccccctgaacctccttcgtgctagggattggggcttgcaattattccccatgaacgaggaattcccagtaagcgcgagtcataagctcgcgttgattacgtccctgccctttgtacacaccgcccgtcgctactaccgattgaatgatttagtgaggtcttcggactggt--gcgcgg-caatgtctc--ggcat--tgccgatgttgccgggaagatgaccaaacttgatcatttagaggaagta-tattaagcggaggaaaagaaactaaccaggatttccttagtagcggcgagcgaacaggaaagagcccagcactgaatcccgcggct--ctgtcgcagggaaatgtagtgtttaggagggtccg--a-ctat---cctg-aggcgtag-gaccgcgtccaagtccatcttgaatggggccacttacccgtagagggtgccaggcccgtag-tgaccggg--ac-gcgc-ctcgggaggatctctccttagagtcgggttgcttgagagtgcagctctaagagggtggtaaactccatctaaggctaaatacgaccacgagaccgatagcgaacaagtaccgtgagggaaagttgaaaagaactttgaagagagagttcaagagtacgtg-aaaccgttcaggggtaaacctgagaaacccgaaaga-tcgaat-ggggagattcatcgtcagcg-gcgtaggctt-cgcga-ttccgt--gcgatgccg-gggttcct--------------------cac--ggttc-----------ca-----ccggcacgccgttgttgcg----catgt-ccgacg-t--cgtagtcgtgcacttctcctctagt-agaacgtcgcgacccgttgggtgtcggactacggcccggg--tg--agtgcctgctccgt---------------------------------cg-t-actt---cggt--ac-acgtgtg-caga--tcctcgg--t-c--gcccg-tccggctgctcggcggt--aagctt-c---ga--at----------ggtattcggccgcggtt---------------------------------------------------------------------------------------------------------------------------------taaccgcgtcg-ggcccgtcgcaagcg----cg-gtc-ag-cga-at-----a-------cacggtgg-----ttacggaccta-gtgccgtcccc--------g--tgcc-tggcc-agctgttgg---c--t---------------------------gacgg--------------t----------gtcctccgactggccgtt---------------------------------------------------------------------------aacatgtgaataccagtcggcgacgctattgctttgggtactctcaggacccgtcttgaaacacggaccaaggagtctaacatgtgcgcgagtcattggga-------taaac---aaacctaaaggcgaaatgaaagtgaaagt--------------------------------cggc---------------------------------------------------------------------------ctagc--gccaac-cgagggaggatggg--ccgcgt------------------tac--g-a--tgcggcctcgcactcccggggcgtctcgttct--catt---gcgagaggaggcgcacccagagcgtacacgttgggacccgaaagatggtgaactatgcctggtcaggacgaagtcaggggaaaccctgatggaggtccgtagcgattctgacgtgcaaatcgatcgtcggaactgggtataggggcgaaagactaatcgaaccatctagtagctggttccctccgaagtttccctcaggatagctggcactcggccg------tt-ct----------------------------------------------------------------aa---ggaacg-tgcgcgagtctcatctggtaaagcgaatgattagaggccttggggccgaaacgacctcaacctattctcaaactttaaatgggtgagatctctggcttgcttgaa-----cg--------ttgaagccac-gag-----------------------------------------------at----tt------cggatcagag-tgccaagtgggccaattttggtaagcagaactggcgctgtgggatgaaccaaacgccgagttaaggcgcctaagtcgacgcttatgggataccatgaaaggcgttggttgcttaagacagcaggacggtggccatggaagttggaatccgctaaggagtgtgtaacaactcacctgccgaagcaactagccctgaaaatggatggcgctgaagcgtcgcgcctatactcagccgtcagcggcaagtggggcgggc------------------------------------------------------------------------------------------------------tttaag-tccgtcacgaagtcctgacgagtaggagggtcgcggcggtgtgcgcagaagggtc-tgggcgtgagcctgcctggagccgccgtcggtgcagatcttggtggtagtagcaaatactccagcgaggccctggaggactgacgtggagaagggtcgatatcgctctttggaaattcgaaacttccaaatactatgtcaccatcattgacgctccgggacacagagatttcatcaagaacatgatcactggtacgtcgcaggctgactgtgccgtactcatcgtggcagctggtaccggtgaattcgaagctggtatctcgaagaacggacaaacccgtgagcacgctctgctcgctttcacccttggtgtgaaacaattgatcgtcggtgttaacaaaatggactccaccgagccaccatactccgaaactagattcgaagaaatcaagaaggaagtatcgtcgtacatcaagaagatcggttacaatcctgcggctgttgccttcgtaccaatctctggatggcacggagacaacatgctggaacagtccagcaagatgccatggttcaagggatggcaaatcgagcgcaaagaaggcaaggctgaaggcaagtgccttatcgaagctctcgatgccatcctcccacccactagacctacagacaaacca
Discothyrea_MAD07_ --tcatatgcttgtctcaaagattaagccatgcatgtctcagtgcatgccgaattaaggtgataccgcgaatggctcattaaatcagttatggttcattagattgtacccacatttacttggataactgtggtaattctagagctaatacatgcaaaacagagtcccgaccagtgatgg-gagggacgcttttattagatcaaaaccaatcggtggcg--ggtggat---tctcca-----tccgt-ccaccgttta-ttttggtgactctgaataactttgtgctgatcgcacggt--cctagcaccggcgacgcatctttcaaatgtctgccttatcaactgtcgatggtaggttctgcgcctaccatggttgtaacgggtaacggggaatcagggttcgattccggagagggagcctgagaaacggctaccacatccaaggaaggcagcaggcgcgcaaattacccactcccggcacggggaggtagtgacgaaaaataacgatacgggactcatccgaggccccgtaatcggaatgagtacactttaaatcctttaacgaggatccattggagggcaagtctggtgccagcagccgcggtaattccagctccaatagcgtatattaaagttgttgcggttaaaaagctcgtagttgaatctgtgtcgcacactgtcggttcaccgct--cg--cgg--tgtttaactggcatgatgtgggacgtcctaccggtgggctta--------gcctcg-c-----gaggggcg------gccc-aacta-at---atcccatcgcggtgctctttactgagtgtcgagttgggccggtacgtttactttgaacaaattagagtgcttaaagcaggctaccttcgcctgaatactgtgtgcatggaataatagaataggacctcggttctattttgttggttttcggaaccccgaggtaatgattaatagggacagatgggggcattcgtattgcgacgttagaggtgaaattcttggatcgtcgcaagacggacagaagcgaaagcatttgccaaaaatgttttcattaatcaagaacgaaagttagaggttcgaaggcgatcagataccgccctagttctaaccataaacgatgccagctagcgatccgccgaagttcctccgatgactcggcgggcagcttccgggaaaccaaagcttttgggttccgggggaagtatggttgcaaagctgaaacttaaaggaattgacggaagggcaccaccaggagtggagcctgcggcttaatttgactcaacacgggaaacctcaccaggcccagacaccggaaggattgacagattgatagctctttcttgattcggtgggtggtggtgcatggccgttcttagttggtggagcgatttgtctggttaattccgataacgaacgagactctagcctgctaaataggcgtaccttatggtatctcgaaggcccc--ccgg-cctc---ggccggcggggtttttactaccaacgtacaaacaaatcttcttagagggacaggcggcttctagccgcacgagattgagcaataacaggtctgtgatgcccttagatgttctgggccgcacgcgcgctacactgaaggaatcagcgtgttttccctggccgaaaggcccgggtaacccgctgaacctccttcgtgctagggattggggcttgcaattgttccccatgaacgaggaattcccagtaagcgcgagtcataagctcgcgttgattacgtccctgccctttgtacacaccgcccgtcgctactaccgattgaatgatttagtgaggtcttcggactggtgcgcgcgg-caatgtctc--ggcatgccgccgatgttgccgggaagatgaccaaacttgatcatttagaggaagta-tattaagcggaggaaaagaaactaaccaggatttcctcagtagcggcgagcgaacaggaaagagcccagcaccgaatcccgcggtt--ccgccgccgggaaatgtggtgttcgggagggtccgc---ttat---cccg-aggtgtcg-gatcgcgtccaagtccatcttgaatggggccacttacccgtagagggtgccaggcccgtag-cgaccggt--ac-gcgc-ctcgggaggatctctccttagagtcgggttgcttgagagtgcagctctaagtgggtggtaaactccatctaaggctaaatacgaccacgagaccgatagcgaacaagtaccgtgagggaaagttgaaaagaactttgaagagagagttcaagagtacgtg-aaaccgttcaggggtaaacctaagaaacccaaaaga-tcgaac-ggggagattcatcgtcagcg-gcgccggctt-cgcgt-cggtgg--gcgatgacc-cgcg-----------------------------ggcac---gtc---c-ca-----cgggcacgctaccg-tgcg-c-gcatgt-ccggcg-cg-cgtcgtcgtgcacttctcccctagt-aggacgtcgcgacccgctgggtgtcggtctacggtccgag--tg-cggtgcctgtcgcgt---------------------------------cg-c-cggt-aaaacg--gc-acg-cgg-caaa--ccctcgg--t-c--gcccg-accggctgcccggcggt--a---ct-c---gc--aa----------ggtatcaggccgcaaggcgcgcgcggcgcacccgcgtcg-----------------------------------------------------------------------------------------------------cgcgcctacctgcgtcg-agtccgtcgcaagcg----cg-cgc-ca-tgg-tt-----g-------ctcggagg-----ttacggaccta-gcgccgtcccc--------g--gtcc-tggcc-cgctgttcg---c-tc-------------------------g--acgg--------------tg---------acccttcgactggcc-tc-gaagcgcgggtctg-------------------------------------cgggccgagtcctctcggtcctctcacgcgcgataccggtcggcgacgctactgctttgggtactcttaggacccgtcttgaaacacggaccaaggagtctaacatgtgcgcgagtcattggga-t-g-----agaa--aaacctaaaggcgcaatgaaagtgaaggt--------------------------------cggc---------------------------------------------------------------c--c--------tgg-c--gccgac-cgagggaggatggg--ccgcgt------------------cgc--g-a--tgcggcctcgcactcccggggcgtctcgttct--catt---gcgagaagaggcgcaccaagagcgtacacgttgggacccgaaagatggtgaactatgcctggtcaggacgaagtcaggggaaaccctgatggaggtccgtagcgattctgacgtgcaaatcgatcgtcggaactgggtataggggcgaaagactaatcgaaccatctagtagctggttccctccgaagtttccctcaggatagctggcactctgccg------tt-cc----------------------------------------------------------------ac---ggaacg-cgcacgagtctcatctggtaaagcgaatgattagaggccttggggccgaaacgacctcaacctattctcaaactttaaatgggtgagatctctggctttcttgaa-----cc--------atgaagccac-gag--c------------------------------------------a--t----ct------cggatcagag-tgccaagtgggccaattttggtaagcagaactggcgctgtgggatgaaccaaacgcagagttaaggcgcctaactcgacgctcatgggacaccatgaaaggcgttggttgcttaagacagcaggacggtggccatggaagtcggaatccgctaaggagtgtgtaacaactcacctgccgaagcaactagccctgaaaatggatggcgctgaagcgtcgagcctatactctgccgtcagcggcaagtggggcgggcgttcgcac--------------------------------------------gcgggtcggtgttattctctcacgcgagggaatcgcatccgcactcgcgggtggcg-cccgtcacgaagccctgacgagtaggagggtcgcggcggtgtgcgcagaagggtc-tgggcgtgagcctgcctggagccgccgccggtgcagatcttggtggtagtagcaaatactccagcgaggccctggaggactgacgtggagaagggtcgatatttccctatggaagtttgagacatccaagtactatgtcactatcatcgacgccccaggacacagggactttatcaagaacatgatcactggtacctcgcaggccgactgtgcggtattgattgtagccgctggtacgggtgaattcgaagctggtatctcgaagaacggacaaacccgtgaacacgccctgctcgccttcacccttggcgtgaagcagctgattgtcggtgttaataagatggactccaccgagcctccgtattccgaggctcgatttgaagaaatcaagaaagaagtctcgtcgtacatcaagaaaatcggctataacccagccgcggttgcgtttgtccccatttccggttggaatggcgacaacatgctggaagtttccggcaagatgccttggtttaaaggatgggctgtggagcgcaaagagggcaaggcagagggcaaatgtcttattgaagctctcgatgctattttgccacccaccagaccgaccgacaagtct
Dolichoderus_scabridus_ --tcatatgcttgtctcaaagattaagccatgcatgtctcagtgcatgccgaattaaggtgaaaccgcgaatggctcattaaatcagttatggttcattagattgtaccaacatttacttggataactgtggtaattctagagctaatacatgcaaaacagagtcccgaccagtgatgg-aagggacgcttttattagatcaaaaccaatcggtggcg--gacgggt---a-accg-----cccgt-ccaccgttta-ctttggtgactctgaataactttgtgctgatcgcacggt--cttagcaccggcgacgcatctttcaaatgtctgccttatcaactgtcgatggtaggttctgcgcctaccatggttgtaacgggtaacggggaatcagggttcgattccggagagggagcctgagaaacggctaccacatccaaggaaggcagcaggcgcgcaaattacccactcccggcacggggaggtagtgacgaaaaataacgatacgggactcatccgaggccccgtaatcggaatgagtacactttaaatcctttaacgaggatccattggagggcaagtctggtgccagcagccgcggtaattccagctccaatagcgtatattaaagttgttgcggttaaaaagctcgtagttgaatctgtgtcgcacaccgtcggttcaccgct--cg--cgg--tgtctaactggcgtgatgtgggacgtcctaccggtgggctta--------gccccg-c-----gaggggcg------gccc-aacta-at---atcccgtcgcggtgctctttactgagtgtcgagtcgggccggtacgtttactttgaacaaattagagtgcttaaagcaggctaccttcgcctgaatactgtgtgcatggaataatggaataggacctcggttctattttgttggttttcggaaccccgaggtaatgattaatagggacagatgggggcattcgtattgcgacgttagaggtgaaattcttggatcgtcgcaagacggacagaagcgaaagcatttgccaaaaatgttttcattaatcaagaacgaaagttagaggttcgaaggcgatcagataccgccctagttctaaccataaacgatgccagctagcgatccgccgaagttcctccgatgactcggcgggcagcttccgggaaaccaaagcttttgggttccgggggaagtatggttgcaaagctgaaacttaaaggaattgacggaagggcaccaccaggagtggagcctgcggcttaatttgactcaacacgggaaacctcaccaggcccagacaccggaaggattgacagattgatagctctttcttgattcggtgggtggtggtgcatggccgttcttagttggtggagcgatttgtctggttaattccgataacgaacgagactctagcctgctaaataggcgtaccttatggtatcgcgaagg-ccc--ccgg-cttc---ggccggt-gggtttttactaccaacgtacaaacaaatcttcttagagggacaggcggcttctagccgcacgagattgagcaataacaggtctgtgatgcccttagatgttctgggccgcacgcgcgctacactgaaggaatcagcgtgtgttccctggccgaaaggcccgggtaacccgctgaacctccttcgtgctagggattggggcttgcaattgttccccatgaacgaggaattcccagtaagcgcgagtcataagctcgcgttgattacgtccctgccctttgtacacaccgcccgtcgctactaccgattgaatgatttagtgaggtcttcggactggt--gcgcgg-caatgtctc--ggcat--ctgccgatgtgccgggaagatgaccaaacttgatcatttagaggaagta-tactaagcggaggaaaagaaactaaccaggatttccttagtagcggcgagcgaacaggaaagagcccagcaccgaatcccgcggtt--ccgccgcagggaaatgtggtgtttgggaggatccggtt-ttat---cccg-aggtgtcg-cgtcgcgtccaagtccatcttgaatggggccacttacccgcagagggtgccaggcccgtag-cgaccggt--gc-gcgcactcgggaggatctctccttagagtcgggttgcttgagagtgcagctctaagtgggtggtaaactccatctaaggctaaatacgaccacgagaccgatagcgaacaagtaccgtgagggaaagttgaaaagaactttgaagagagagttcaagagtacgtg-aaaccgttcaggggtaaacctaagaaacccaaaaga-tcgaac-ggggagattcatcgtcagcg-gcgctggctt-cgcgt-cggtgg--gcgatgttc-cgcg-gaa-----gccg-----------cgt--aatgcatag-cttac-cg-----cggacacgctaccg-tgcg-c-cgatgt-ccggcg-ct-cgtcgtcgtgcacttctcccctagt-aggacgtcgcgacccgctgggtgtcggtctacggcccggg--tg-cggtgactgccgcgt---------------------------------cg-c-cggt-aaaacg--gc-acg-cgg-caaa--ccctcgg--t-c--gcccg-gccggctgcccggcggt--a---ca-c---gc--at----------ggtatcaggccgcaccgcgcgcgcggcgcggaggcatcc-------------------------------------------------------------------------------------gcctttcgcgtcgtcgtcgtcgcgtgtgcgtcg-ggaccgtcgcaagcg----cg-cgc-ca-agg-ca-------------ctctgaggtttt--acgggacctatacgccgtcctc--------g--gtccttggcc-cgctgttgg---c--c-------------------------gt-acgg------t-------ta---------ctcctccgacaggcc-tg-caaactcggcgggg------------------------------------------tgggggactccgtttgccctgccgagcataccggtcggcgacgctactgctttgggtactcttaggacccgtcttgaaacacggaccaaggagtctaacatgtacgcgagtcattggga-c-t----gagcg--agacctaaaggcgcaatgaaagtgaaggt--------------------------------cggc---------------------------------------------------------------c--c--------tggtt--gtcgac-cgagggaggatggg--ccgcgt------------------cgc--g-a--tgcggctccgcactcccggggcgtctcgttct--catt---gcgagaagaggcgcacccagagcgtacacgttgggacccgaaagatggtgaactatgcctggtcaggacgaagtcaggggaaaccctgatggaggtccgtagcgattctgacgtgcaaatcgatcgtcggaactgggtataggggcgaaagactaatcgaaccatctagtagctggttccctccgaagtttccctcaggatagctggcactctgccg------tt-ccg-c-------------------------------------------------------------ca---ggaacg-cgcgcgagtctcatctggtaaagcgaatgattagaggccttggggccgaaacgacctcaacctattctcaaactttaaatgggtgagatctctggctttcttgaa-----tt--------atgaagccac-gag--c------------------------------------------a--tcac-tt------cggatcagag-tgccaagtgggccatttttggtaagcagaactggcgctgtgggatgaaccaaacgcagagttaaggcgcccaactcgacgctcatgggacaccatgaaaggcgttggttgcttaagacagcaggacggtggccatggaagtcggaatccgctaaggagtgtgtgacaactcacctgccgaagcaactagccctgaaaatggatggcgctgaagcgtcgagcctatactctgccgtcagcggcaagtggggcggccgcgcgc------------------------------------------------------------------------------------------------aagcgc-gccgtcacgaagccctgacgagtaggagggtcgcggcggtgtgcgcagaagggtc-tgggcgtgagcctgcctggagccgccgtcggtgcagatcttggtggtagtagcaaatactccagcgaggccctggaggactgacgtggagaagggtcgacatcgccttatggaaatttgagacttccaaatactatgtcaccattattgacgcacctggacacagagattttattaaaaacatgatcaccggtacttcacaagctgattgtgccgtgctgattgttgctgctggtactggtgaatttgaggctggtatttcgaaaaatggacagactcgagagcacgctttgcttgcctttacacttggagtgaaacaactgattgtcggcgttaataaaatggattccactgagcctccttactcagagacccgatttgaggaaatcaagaaagaagtctcgtcatacatcaaaaagatcggttataatccagctgcagttgcatttgtgccaatttctggttggcacggagacaacatgttggaagtctcggccaagatgccttggttcaagggatggaccgtggagcgtaaagaaggcaaagctgaaggcaaatgccttattgaagctctcgatgccattttaccacctactagaccgaccgataaggct
Dorylus_helvolus_ --tcatatgcttgtctcaaagattaagccatgcatgtctcagtgcatgccgaattaaggtgaaaccgcgaatggctcattaaatcagttatggttcattagattgtacccacatttacttggataactgtggtaattctagagctaatacatgcaaaacagaatcccgaccagtgatgg-gagggacgcttttattagatcaaaaccaatcggtggcg--cgctcgcggtc-tccgcgtgccgcgt-ccaccgttta-ccttggtgactctgaataactttgtgctgatcgcacggt--cctcgtaccggcgacgcatctttcaaatgtctgccttatcaactttcgatggtaggttctgcgcctaccatggttgtaacgggtaacggggaatcagggttcgattccggagagggagcctgagaaacggctaccacatccaaggaaggcagcaggcgcgcaaattacccactcccggcacggggaggtagtgacgaaaaataacgatacgggactcatccgaggccccgtaatcggaatgagtacactttaaatcctttaacgaggatccattggagggcaagtctggtgccagcagccgcggtaattccagctccaatagcgtatattaaagttgttgcggttaaaaagctcgtagttgaatctgtgtcgcgcaccgtcggttcaccgctcgcg--cgg--tgtctaactggcgtgatgcgggacgtcctaccggtgggctca--------gccccg-c-----gaggggcg------gccc-aactg-at---atcccgtcgcggtgctctttactgagtgtcgagtcgggccggtacgtttactttgaacaaattagagtgcttaaagcaggctaccctcgcctgaatactgtgtgcatggaataatggaataggacctcggttctattttgttggttttcggaaccccgaggtaatgattaatagggacagatgggggcattcgtattgcgacgttagaggtgaaattcttggatcgtcgcaagacggacagaagcgaaagcatttgccaaaaatgttttcattaatcaagaacgaaagttagaggttcgaaggcgatcagataccgccctagttctaaccataaacgatgccagctagcgatccgccgaagttcctccgatgactcggcgggcagcttccgggaaaccaaagcttttgggttccgggggaagtatggttgcaaagctgaaacttaaaggaattgacggaagggcaccaccaggagtggagcctgcggcttaatttgactcaacacgggaaacctcaccaggcccggacaccggaaggattgacagattgatagctctttcttgattcggtgggtggtggtgcatggccgttcttagttggtggagcgatttgtctggttaattccgataacgaacgagactctagcctgctaaataggcgtaccttatggtatcgcgaagg-ccc--ccgg-cctcgc-ggccggt-gggtttttactaccaacgtacaaacaaatcttcttagagggacaggcggcttctagccgcacgagattgagcaataacaggtctgtgatgcccttagatgttctgggccgcacgcgcgctacactgaaggaatcagcgtgtgttccctggccgaaaggtccgggtaacccgctgaacctccttcgtgctagggattggggcttgcaattgttccccatgaacgaggaattcccagtaagcgcgagtcataagctcgcgttgattacgtccctgccctttgtacacaccgcccgtcgctactaccgattgaatgatttagtgaggtcttcggactggt--gcgcgg-caatgtctc--ggcat--tgccgatgttgccgggaagatgaccaaacttgatcatttagaggaagta-taataagcggaggagaagaaactaaccaggatttcctcagtagcggcgagcgaacaggaaggagcccagcaccgaatcccgcggtt--cggccgcagggaaatgtggtgttcgggagggtccg--c-ttat---ccct-tggcgttg-cgccgcgtccaagtccatcttgaatggggccacttacccgcagagggtgccaggcccgtag-cgaccgac--gc-gcgc-ctcgggaggatctctccttagagtcgggttgcttgagagtgcagctctaagcgggtggtaaactccatctaaggctaaatacgaccacgagaccgatagcgaacaagtaccgtgagggaaagttgaaaagaactttgaagagagagttcaagagtacgtg-aaaccgttcaggggtaaacctaagaaacccaaaaga-tcgaac-ggggagattcatcgtcagcg-gcgcgggctt-cgcgt-cggcgg--gcgatgccc-cgcg-cgg------cttgccggcgtaagctc--ggctc---gccggcg-cg-----cgggcacgctgccg-cgcg-c-cgatgt-cccgcc-gc-cgtcgtcgtgcacttctcccccagt-aggacgtcgcgacccgctgggtgtcggcctacggcccggg--tg-cggtgtctgccgcgt---------------------------------cg-c-cggt-aaaacg--gc-acg-cgg-caaa--cccccga--t-c--gcccg-gccggctgcccggcggt--a---gg-c---caaaac----------ggtaccaggccgcgc---------------------------------------------------------------------------------------------------------------------------------cgcgggcgcgtcg-agcccgtcgcaagcg----tc-ggc-ca-cgc----------------accggagg------tacggacccagccgccgtcccc--------gccgtgc-tggcc-cgct--------t--c-------------------------gttacgg--------------tg---------caccttcgacgggcc-tc-tccgcgcgcgcgcc----------------------------------gcccgtgcttcggcgcgggtgcgcgggcgcgcggactaccggtcggcgacgctactgctttgggtactctcaggacccgtcttgaaacacggaccaaggagtctaacatgtacgcgagtcattggga-c-g--agtcgcg--atacctaaaggcgcaatgaaagtgaaggt--------------------------------cggc---------------------------------------------------------------c--c--------tggcc--gccgac-cgagggaggacggg--ccgcgt------------------cgc--g-a--tgcggccccgcactcccggggcgtctcgctct--catc---gcgaggggaggcgcacccagagcgtacacgttgggacccgaaagatggtgaactatgcctggtcaggacgaagtcaggggaaaccctgatggaggtccgtagcgattctgacgtgcaaatcgatcgtcggaactgggtataggggcgaaagactaatcgaaccatctagtagctggttccctccgaagtttccctcaggatagctggcactcgtccg------tt-ccg-cg------------------------------------------------------------ac---ggaacg-cgggcgagtctcatctggtaaagcgaatgattagaggccttggggccgaaacgacctcaacctattctcaaactttaaatgggtgagatctctggctttctcgaa-----cc--------gtgaagccac-gag--c-----------------------------------tttatccccct----at------cggatcagag-tgccaagtgggccatttttggtaagcagaactggcgatgtgggatgaaccaaacgcagagttaaggcgcccaactcgacgctcatgggacaccatgaaaggcgttggttgcttaagacagcaggacggtggccatggaagtcggaatccgctaaggagtgtgtaacaactcacctgccgaagcaactagccctgaaaatggatggcgctgaagcgtcgagcctatactctgccgtcagcggcaagtggggcggccgcgggcgc-------------------------------------------------------------------------------------gcgcgcgcgcgcgcg-gtcgtcacgaggccctgacgagtaggagggtcgcggcggtgagcgcagaagggtc-cgggcgcgagcctgcctggagccgccgtcggtgcagatcttggtggtagtagcaaatactccagcgaggccctggaggactgacgtggagaagggtcgatatcgctctatggaaatttgaaacttccaagtactatgtcacgatcattgatgctcctggacacagagatttcattaagaacatgattactggtacttcgcaagctgattgcgcggtattaatcgttgcagccggtactggagaattcgaagctggtatttccaagaatggacaaactcgtgaacatgccctacttgcttttactcttggtgttaagcaattgatcgttggtgtaaacaagatggactcgactgaacctccatattctgagtctcgtttcgaagaaatcaagaaggaagtatcatcgtacattaagaaaattgggtacaacccggctgcagtcgcgttcgtcccaatttctggttggcatggtgataatatgcttgaagtatcaactaaaatgccctggttcaagggatggagtgtagatcgcaaagaaggcaaagctgacggcaagtgtctcattgaagcacttgacgctattttgccacctaccaggccgaccgacaaggct
Dorylus_laevigatus_ --tcatatgcttgtctcaaagattaagccatgcatgtctcagtgcatgccgaattaaggtgaaaccgcgaatggctcattaaatcagttatggttcattagattgtacccacatttacttggataactgtggtaattctagagctaatacatgcaaawcagagtcccgaccagtgatgg-gagggacgcttttattagatcaaaaccaatcggtggcg--cgcgcgcggtc-tccg--tgctgcgt-ccaccgttta-ccttggtgactctgaataactttgtgctgatcgcacggt--cctcgtaccggcgacgcatctttcaaatgtctgccttatcaactttcgatggtaggttctgcgcctaccatggttgtaacgggtaacggggaatcagggttcgattccggagagggagcctgagaaacggctaccacatccaaggaaggcagcaggcgcgcaaattacccactcccggcacggggaggtagtgacgaaaaataacgatacgggactcatccgaggccccgtaatcggaatgagtacactttaaatcctttaacgaggatccattggagggcaagtctggtgccagcagccgcggtaattccagctccaatagcgtatattaaagttgttgcggttaaaaagctcgtagttgaatctgtgtcgcgcaccgtcggttcaccgctcgcg--cgg--tgtctaactggcgtgatgcgggacgtcctaccggtgggctca--------gccccg-c-----gaggggcc------gccc-aactg-at---atcccgtcgcggtgctctttactgagtgtcgggtcgggccggtacgtttactttgaacaaattagagtgcttaaagcaggctaccctcgcctgaatactgtgtgcatggaataatggaataggacctcggttctattttgttggttttcggaaccccgaggtaatgattaatagggacagatgggggcattcgtattgcgacgttagaggtgaaattcttggatcgtcgcaagacggacagaagcgaaagcatttgccaaaaatgttttcattaatcaagaacgaaagttagaggttcgaaggcgatcagataccgccctagttctaaccataaacgatgccagctagcgatccgccgaagttcctccgatgactcggcgggcagcttccgggaaaccaaagcttttgggttccgggggaagtatggttgcaaagctgaaacttaaaggaattgacggaarggcaccaccaggagtggagcctgcggcttaatttgactcaacacgggaaacctcaccaggcccggacaccggaaggattgacagattgatagctctttcttgattcggtgggtggtggtgcatggccgttcttagttggtggagcgatttgtctggttaattccgataacgaacgagactctagcctgctaaataggcgtaccttatggtatcgcgaagg-ccc--ccgg-cctcgc-ggccggt-gggtttttactaccaacgtacaaactaatcttcttagagggacaggcggcttctagccgcacgagattgagcaataacaggtctgtgatgcccttagatgttctgggccgcacgcgcgctacactgaaggaatcagcgtgtcttccctggccgaaaggtccgggtaacccgctgaacctccttcgtgctagggattggggcttgcaattgttccccatgaacgaggaattcccagtaagcgcgagtcataagctcgcgttgattacgtccctgccctttgtacacaccgcccgtcgctactaccgattgaatgatttagtgaggtcttcggactggt--gcgcgg-caatgtctc--ggcat--tgccgatgttgccgggaagatgaccaaacttgatcatttagaggaagta-taataagcggaggagaagaaactaaccaggatttcctcagtagcggcgagcgaacaggaaggagcccagcaccgaatcccgcggtt--cggccgcagggaaatgtggtgttcgggagggtccg--c-ttat---ccct-tggcgtgg-cgccgcgtccaagtccatcttgaatggggccacttacccgcagagggtgccaggcccgtag-cgaccgac--gc-gcgc-ctcgggaggatctctccttagagtcgggttgcttgagagtgcagctctaagcgggtggtaaactccatctaaggctaaatacgaccacgagaccgatagcgaacaagtaccgtgagggaaagttgaaaagaactttgaagagagagttcaagagtacgtg-aaaccgttcaggggtaaacctaagaaacccgaaaga-tcgaac-ggggagattcatcgtcagcg-gcgcgggctt-cgcgt-cggcgg--gcgatgccc-cgcg-cga--------------------cgt--gccgg-----------cgcaagctcggctcgctgccg-cgcg-c-cgatgt-cccgtc-cc-cgtcgtcgtgcacttctcccccagt-aggacgtcgcgacccgctgggtgtcggcctacggcccggg--tg-cgctgcctgccgcct---------------------------------cg-c-cggt-caaacg--gc-acg-cgg-caaa--cccccga--t-c--gcccg-gccggctgcccgccggt--a---cg-c---caaaac----------ggtatcaggccgcgc---------------------------------------------------------------------------------------------------------------------------------ctcgcgcgcgtcg-agcccgtcgcaagcg----tc-ggc-ca-tgt-ctttt--aa------accggagg------tgcggacccagccgccgtcccc--------g--gttc-tggcc-cgctgttag---c--t--------a----------------gttacgg--------------tg---------caccttcgacgggcc-tc-tctccgccccggca------------------------gtccggtcggtaccaccgaccgggccaacggtgcgcggaccatcattaccggtcggcgacgctactgctttgggtactctcaggacccgtcttgaaacacggaccaaggagtctaacatgtacgcgagtcattggga-c----tcgagcg--atacctaaaggcgcaatgaaagtgaaggt--------------------------------cggc---------------------------------------------------------------c--c--------tcgcc--gccgac-cgagggacgacggg--ccgcgt------------------cgc--g-a--tgcggccccgcactcccggggcgtctcgctct--cacc---aagaggggaggcgcacccagagcgtacacgttgggacccgaaagatggtgaactatgcctggtcaggacgaagtcaggggaaaccctgatggaggtccgtagcgattctgacgtgcaaatcgatcgtcggaactgggtataggggcgaaagactaatcgaaccatctagtagctggttccctccgaagtttccctcaggatagctggcactcgtccg------tt-ccg-cg------------------------------------------------------------ac---ggaacg-cgggcgagtctcatctggtaaagcgaatgattagaggccttggggccgaaacgacctcaacctattctcaaactttaaatgggtgagatctctggctttctcgaa-----cc--------gtgaagccac-gag--c----------------------------------tttatcccccct----tt------cggatcagag-tgccaagtgggccatttttggtaagcagaactggcgatgtgggatgaaccaaacgcagagttaaggcgcccaactcgacgctcatgggacaccatgaaaggcgttggttgcttaagacagcaggac---ggccatggaagtcggaatmcgctaaggagtgtgtaacaactcacctgccgaagcaactagccctgaaaatggatggcgctcaagcgtcgagcctatactctgccgtcag-------tggggcggtcgcgcgcgc-------------------------------------------------------------------------------------------------gcg-gtcgtcacgaagccctgacgagtaggagagtcgcggcggtgcgcgcagaagggtc-cgggcgcgagcctgcctggagccgccgtcgctgcagatcttggtggtagtagcaaatactccagcgaggccctggaggactgacgtggagaagggtcgatatcgctctatggaaattcgaaacttccaagtactatgtcacgatcattgacgctcctggacacagggatttcattaagaacatgattactggtacttcgcaagctgactgcgcggtattgatcgttgctgctggtaccggtgaattcgaagctggtatctcgaaaaatggtcaaacccgtgaacatgccctgcttgcttttactcttggtgtaaaacaattgatcgttggcgttaataagatggactcgaccgaacctccgtactccgagtctcgtttcgaggaaatcaagaaggaagtatcatcgtacattaagaaaattgggtataatccggctgcagtcgcattcgtcccgatttctggatggcatggtgataacatgcttgaagtatcaaccaagatgccttggttcaagggatggagtgtagaccgcaaagaaggcaaggctgacggcaagtgtctcattgaagcacttgatgccattttgccacctactaggccaactgacaaagct
Dorymyrmex_bicolor_ --tcatatgcttgtctcaaagattaagccatgcatgtctcagtgcatgccgaattaaggtgaaaccgcgaatggctcattaaatcagttatggttcattagattgtacccacatttacttggataactgtggtaattctagagctaatacatgcaaaacagagtcccgaccagtgatgg-aagggacgcttttattagatcaaaaccaatcggtggcg--gacgggt---a-accg-----cccgt-ccaccgttta-ctttggtgactctgaataactttgtgctgatcgcagggt--cctcgtaccggcgacgcatctttcaaatgtctgccttatcaactgtcgatggtaggttctgcgcctaccatggttgtaacgggtaacggggaatcagggttcgattccggagagggagcctgagaaacggctaccacatccaaggaaggcagcaggcgcgcaaattacccactcccggcacggggaggtagtgacgaaaaataacgatacgggactcatccgaggccccgtaatcggaatgagtacactttaaatcctttaacgaggatccattggagggcaagtctggtgccagcagccgcggtaattccagctccaatagcgtatattaaagttgttgcggttaaaaagctcgtagttgaatctgtgtcgcacaccgtcggttcaccgct--cg--cgg--tgtctaactggcgtgatgtgggacgtcctaccggtgggctta--------gccccg-c-----gaggggcg------gccc-aacta-at---atcccgtcgcggtgctctttactgagtgtcgagtcgggccggtacgtttactttgaacaaattagagtgcttaaagcaggctaccttcgcctgaatactgtgtgcatggaataatggaataggacctcggttctattttgttggttttcggaaccccgaggtaatgattaatagggacagatgggggcattcgtattgcgacgttagaggtgaaattcttggatcgtcgcaagacggacagaagcgaaagcatttgccaaaaatgttttcattaatcaagaacgaaagttagaggttcgaaggcgatcagataccgccctagttctaaccataaacgatgccagctagcgatccgccgaagttcctccgatgactcggcgggcagcttccgggaaaccaaagcttttgggttccgggggaagtatggttgcaaagctgaaacttaaaggaattgacggaagggcaccaccaggagtggagcctgcggcttaatttgactcaacacgggaaacctcaccaggcccagacaccggaaggattgacagattgatagctctttcttgattcggtgggtggtggtgcatggccgttcttagttggtggagcgatttgtctggttaattccgataacgaacgagactctagcctgctaaataggcgtaccttatggtatcgcgaagg-ccc--ccgg-cttc---ggccggt-gggtttttactaccaacgtacaaacaaatcttcttagagggacaggcggcttctagccgcacgagattgagcaataacaggtctgtgatgcccttagatgttctgggccgcacgcgcgctacactgaaggaatcagcgtgtgttccctggccgaaaggcccgggtaacccgctgaacctccttcgtgctagggattggggcttgcaattgttccccatgaacgaggaattcccagtaagcgcgagtcataagctcgcgttgattacgtccctgccctttgtacacaccgcccgtcgctactaccgattgaatgatttagtgaggtcttcggactggt--gcgcgg-caatgtctc--ggcat--tgccgatgttgccgggaagatgaccaaacttgatcatttagaggaagta-tactaagcggaggaaaagaaactaaccaggatttccttagtagcggcgagcgaacaggaaagagcccagcaccgaatcccgcggtt--ccgccgcagggaaatgtggtgtttgggaggatccg--g-tgat---cccg-aggtgtcg-cgccgcgtccaagtccatcttgaatggggccacttacccgcagagggtgccaggcccgtag-cgaccggt--gc-gcgcactcgggaggatctctccttagagtcgggttgcttgagagtgcagctctaagtgggtggtaaactccatctaaggctaaatacgaccacgagaccgatagcgaacaagtaccgtgagggaaagttgaaaagaactttgaagagagagttcaagagtacgtg-aaaccgttcaggggtaaacctaagaaacccaaaaga-tcgaac-ggggagattcatcgtcagcg-gcgctggctt-cgcgt-cggtgg--gcgatgttc-cgcg-gag-----ccct-----------tgc-ggatcc---t-a---c-cg-----cggacacgctaccg-tgcg-c-cgatgt-ccggcg-ct-cgtcgtcgtgcacttctcccctagt-aggacgtcgcgacccgctgggtgtcggtctacggcccggg--tg-cggtgactgtcgcgt---------------------------------cg-c-cggt-aaaacg--gc-acg-cgg-caaa--cccccgg--t-c--gcccg-gccggctgcccggcggt--a---ca-c---gc--at----------ggtatcaggccgcactctc---------------------------------------------------------------------------------------------------------------------------ttacggtgtgcgtcg-agaccgtcgcaagcg----cg-cgc-ca-cgt-ta-------------ctcggtgg-t----tacggacctc-gctccgtgccc--------g--gtac-tggcc-cgctgttgg---t--c-------------------------gt-acgg------t-------a----------ctccttcgacaggcc-tg-ctcacgac------------------------------------------------------------------------agtataccggtcggcgacgctactgctttgggtactcttaggacccgtcttgaaacacggaccaaggagtctaacatgtacgcgagtcattggga-c-t-----agcg--agacctaaaggcgcaatgaaagtgaaagt--------------------------------cggc---------------------------------------------------------------c--c--------tggtt--gtcgac-cgagggaggatggg--ccgcgt------------------cgc--g-a--tgcggctccgcactcccggggcgtctcgttct--catc---gcgagaagaggcgcacccagagcgtacacgttgggacccgaaagatggtgaactatgcctggtcaggacgaagtcaggggaaaccctgatggaggtccgtagcgattctgacgtgcaaatcgatcgtcggaactgggtataggggcgaaagactaatcgaaccatctagtagctggttccctccgaagtttccctcaggatagctggcactcggccg------tt-ccg-c-------------------------------------------------------------ca---ggaacg-cgcgcgagtctcatctggtaaagcgaatgattagaggccttggggccgaaacgacctcaacctattctcaaactttaaatgggtgagatctctggctttcttgaa-----tt--------atgaagccac-gag--t------------------------------------------atct----ct------cggatcagag-tgccaagtgggccatttttggtaagcagaactggcgctgtgggatgaaccaaacgcagagttaaggcgcccaactcgacgctcatgggacaccatgaaaggcgttggttgcttaagacagcaggacggtggccatggaagtcggaatccgctaaggagtgtgtaacaactcacctgccgaagcaactagccctgaaaatggatggcgctgaagcgtcgagcctatactctgccgtcagcggcaagtggggcggccgcgcgc------------------------------------------------------------------------------------------------aagcgc-gccgtcacgaagccctgacgagtaggagggtcgcggcggtgtgcgcagaagggtc-tgggcgcgagcctgcctggagccgccgtcggtgcagatcttggtggtagtagcaaatactccagcgaggccctggaggactgacgtggagaagggttgacatcgccttatggaagtttgagacttccaaatactatgtcaccattattgacgctcctggacacagagattttattaaaaacatgatcactggtacttcacaagctgattgtgctgtactgattgtcgctgctggtaccggtgaattcgaggctggtatctcgaagaatggacagactcgtgagcatgctctgctcgcttttacactcggtgtcaaacaactgattgtcggtgttaataaaatggattccaccgagcccccatactccgagacccgatttgaagaaatcaagaaggaagtctcgtcgtacattaaaaagatcggctataatccagctgcggtcgcgtttgtgcccatttctggctggcatggagacaacatgttggaagtgtccgccaagatgccttggttcaagggatggaacgtggagcgtaaagaaggcaaagccgaaggcaaatgccttattgaagcccttgatgccattctgccacctactaggccgaccgacaaagct
Eciton_vagans_ --tcatatgcttgtctcaaagattaagccatgcatgtctcagtgcatgcctcattaaggtgaaaccgcgaatggctcattaaatcagttatggttcattggattgtaccaaaacgtacttggataactgtggtaattctagagctaatacatgcaacattgagtcccggccagtgatgg-ctgggacgcttttattagatcaaaaccaatcggtggcg--cgcggtt-----tccg-----tgcgc-ccaccgtgcg-ctttggtgactctgaataactttgagctgatcgcacggt--cctcgtaccggcgacgcatctttcaaatgtctgccttatcaactgtcgatggtaggttttgcgcctaccatggttgtaacgggtaacggggaatcagggttcgattccggagagggagcctgagaaacggctaccacatccaaggaaggcagcaggcgcgcaaattacccactcccggcacggggaggtagtgacgaaaaataacgatacgggactcatccgaggccccgtaatcggaatgagtacactttaaatcctttaacgaggatccattggagggcaagtctggtgccagcagccgcggtaattccagctccaatagcgtatattaaagttgttgcggttaaaaagctcgtagttgaatctgtgtcgcgcaccgtcggttcaccgct--cg--cgg--tgtctaactggcgtgatgcgggacgtcctaccggtgggcctt--------gccccg-c-----gaggggcg------gccc-aactg-at---ctcccgtcgcggtgctctttactgagtgctgagtcgggccggtacgtttactttgaacaaattagagtgcttaaagcaggctaccttcgcctgaatattgcgtgcatggaataatggaataggacctcggttctattttgttggttttaggagccccgaggtaatgattaatagggacagatgggggcattcgtattgcgacgttagaggtgaaattcttggatcgtcgcaagacggacagaagcgaaagcatttgccaaaaatgttttcattaatcaagaacgaaagttagaggttcgaaggcgatcagataccgccctagttctaaccataaacgatgccagctagcgatccgccgaagttcctccgatgactcggcgggcagcttccgggaaaccaaagcttttgggttccgggggaagtatggttgcaaagctgaaacttaaaggaattgacggaagggcaccaccaggagtggagcctgcggcttaatttgactcaacacgggaaacctcaccaggcccagacaccggaaggattgacagattgatagctctttcttgattcggtgggtggtggtgcatggccgttcttagttggtggagcgatttgtctggttaattccgataacgaacgagactctagcctgctaaataggcgtaccttatggtatcgcgaagg-ccc--ccgg-cttc---ggccggc-gggtttttactaccaacgtacaaacaaatcttcttagagggacaggcggcttctagccgcacgagattgagcaataacaggtctgtgatgcccttagatgttctgggccgcacgcgcgctacactgaaggaatcagcgtgtcttccctggccgaaaggcccgggtaacccgctgaacctccttcgtgctagggattggggcttgcaattgttccccatgaacgaggaattcccagtaagcgcgagtcataagctcgcgttgattacgtccctgccctttgtacacaccgcccgtcgctactaccgattgaatgatttagtgaggtcttcggactggt--gcgcgg-cgatgcctc--ggcac--tgccgatgttgctgggaagatgaccaaacttgatcatttagaggaagta-taataagcggaggaaaagaaactaaccaggatttcctcagtagcggcgagcgaacaggaaagagcccagcaccgaatcccgcggtt--ccgccgcagggaaatgtggtgttcgggagggtccg--c-ttat---ccct-tggcgtcg-cgccgcgtccaagtccatcttgaatggggccactcacccgtagagggtgccaggcccgtag-cgaccgac--gc-gcgc-ctcgggaggatctctccttagagtcgggttgcttgagagtgcagctctaagtgggtggtaaactccatctaaggctaaatacaaccacgagaccgatagcgaacaagtaccgtgagggaaagttgaaaagaactttgaagagagagttcaagagtacgtg-aaaccgttcaggggtaaacctgagaaacccgaaagattcgaac-ggggagattcatcgtcagcg-gcgctggctt-cgcgt-cggtgg--gcgatgtcc-cgcg-gtgccgcctcgt-----------cgc--ggctc---c-c---g-cg-----cgggcacgctaccg-tgcg-c-cgatgt-ccggcg-aa-cgtcgtcgtgcacttctcccctagt-aggacgtcgcgacccgctgggtgtcggtctacggcccggggctg-aggtgactgccgcgc---------------------------------gg-c-acgt-aaaact--gc-gcg-cgg-caaa--ctcccgg--t-c--gcccg-gccgactgcccggcggt--a---ta-c---tc--aac---------ggtatcaggccgcgcctc---------------------------------------------------------------------------------------------------------------------------------gcgcgcgtcg-agcccgtcgcaagcg----ag-cgc-ca-cgg-ta-------------cccggagg------tacggaccta-gcgccgtcccc--------g--gtcc-tggcc-cgctgctggcagcctc-------------------------gt-acggtg------------t----------aaccttcgactggcc-tg-aa--------------------------------------------------------------------------------gataccggtcggcgacgctactgctttgggtactctcaggacccgtcttgaaacacggaccaaggagtctaacatgtgcgcgagtcattggga-t-c---gtaacg--atacccaaaggcgcaatgaaagtgaaggt--------------------------------cggc---------------------------------------------------------------c--c---------------gccgac-cgagggaggatggg--ccgcgt------------------cac--g-a--tgcggctccgcactcccggggcgtctcgctct--catc---gcgagaggaggcgcacccagagcgtacacgttgggacccgaaagatggtgaactatgcctggtcaggacgaagtcaggggaaaccctgatggaggtccgtagcgattctgacgtgcaaatcgatcgtcggaactgggtataggggcgaaagactaatcgaaccatctagtagctggttccctccgaagtttccctcaggatagctggcactcgtccg------tt-cct-c-------------------------------------------------------------gc---ggaacg-cgttcgagtctcatccggtaaagcgaatgattagaggccttgggggcgaaacgacctcaacctattctcaaactttaaatgggtgagatctctggctttcttgaa-----tc--------ttgaagccac-gag--c------------------------------------------a--t----ct------cggatcagag-tgccaagtgggccatttttggtaagcagaactggcgctgtgggatgaaccaaacgcagagttaaggcgcccaactcgacgctcatgggacaccatgaaaggcgttggttgcttaagacagcaggacggtggccatggaagttggaatccgctaaggagtgtgtaacaactcacctgccgaagcaactagccctgaaaatggatggcgctgaagcgtcgagcctatactctgccgtcagcggcaagtggggcggccggcccggt---------------------------------------------------------------------------------cgtgtacggccg-ggatcg-gtcgccacgaagccctgacgtgtaggagggtcgcggcggtgtgcgcggaagggtc-tgggcgcgagcctgcctggagccgccgtcggtgcagatcttggtggtagtagcaaatactccagcgaggccctggaggactgacgtggagaagggttgatatcgccctctggaagtttgagacctccaaatactatgtcacgatcattgatgctccgggacacagggactttatcaaaaacatgatcactggtacctcgcaggccgactgcgcagtactgattgttgctgcgggtactggtgagttcgaagctggtatttcgaagaacggacagacccgtgaacatgcccttctcgccttcactcttggcgtgaagcaattgattgttggtgtcaacaagatggattccactgagccgccatactccgagtcccgtttcgaggaaatcaagaaagaagtatcgtcatacatcaagaagatcggttacaacccagctgcagttgcgttcgtgccaatctctggatggcatggagacaacatgctcgaggtatcctccaagatgccctggttcaagggatggaacgtggaacgcaaggaaggcaaggctgaaggcaaatgcctcattgaagctcttgacgctatcctaccgcccactagaccaaccgacaaggcc
Ectatomma_opaciventre_ --tcatatgcttgtctcaaagattaagccatgcatgtctcagtgcatgccgaattaaggtgaaaccgcgaatggctcattaaatcagttatggttcattagattgtacccacatttacttggataactgtggtaattctagagctaatacatgcaaaacagagtcccgaccagtgatgg-gagggatgcttttattagatcaaaaccaatcggtggcg--gacggtt---tctccg-----ttcgt-ccaccgttta-ttttggtgactctgaataactttgtgctgatcgcacggt--cctagcaccggcgacgcatctttcaaatgtctgccttatcaactgtcgatggtaggttctgcgcctaccatggtcgtaacgggtaacggggaatcagggttcgattccggagagggagcctgagaaacggctaccacatccaaggaaggcagcaggcgcgcaaattacccactcccggcacggggaggtagtgacgaaaaataacgatacgggactcatccgaggccccgtaatcggaatgagtacactttaaatcctttaacgaggatccattggagggcaagtctggtgccagcagccgcggtaattccagctccaatagcgtatattaaagttgttgcggttaaaaagctcgtagttgaatctgtgtcgcacaccgtcggttcaccgct--cg--cgg--tgtttaactggcgtgatgtgggacgtcctaccggtgggctta--------gcctcg-t-----caggggcg------gccc-aacta-at---atcccgtcgcggtgctctttactgagtgtcgagtcgggccggtacgtttactttgaacaaattagagtgcttaaagcaggctaccttcgcctgaatactgcgtgcatggaataatggaataggacctcggttctattttgttggttttcggaaccccgaggtaatgattaatagggacagatgggggcattcgtattgcgacgttagaggtgaaattcttggatcgtcgcaagacggacagaagcgaaagcatttgccaaaaatgttttcattaatcaagaacgaaagttagaggttcgaaggcgatcagataccgccctagttctaaccataaacgatgccagctagcgatccgccgaagttcctccgatgactcggcgggcagcttccgggaaaccaaagcttttgggttccgggggaagtatggttgcaaagctgaaacttaaaggaattgacggaagggcaccaccaggagtggagcctgcggcttaatttgactcaacacgggaaacctcaccaggcccagacaccggaaggattgacagattgatagctctttcttgattcggtgggtggtggtgcatggccgttcttagttggtggagcgatttgtctggttaattccgataacgaacgagactctagcctgctaaataggcgtaccttatggtatcgcgaagg-ccc--ccgg-cttc---ggccggc-gggtttttactaccaacgtacaaacaaatcttcttagagggacaggcggcttctagccgcacgagattgagcaataacaggtctgtgatgcccttagatgttctgggccgcacgcgcgctacactgaaggaatcagcgtgtgttccctggccgaaaggcccgggtaacccgctgaacctccttcgtgctagggattggggcttgcaattgttccccatgaacgaggaattcccagtaagcgcgagtcataagctcgcgttgattacgtccctgccctttgtacacaccgcccgtcgctactaccgattgaatgatttagtgaggtcttcggactggt--gcgcgg-caatgtctc--ggcat--tgccgatgttgccgggaagatgaccaaacttgatcatttagaggaagta-tactaagcggaggaaaagaaactaaccaggatttcctcagtagcggcgagcgaacaggaaagagcccagcaccgaatcccgcggtt--ccgccgcagggaaatgtggtgttcgggagggtccg--c-ttat---cccg-aggcgtcg-cgtcgcgtccaagtccatcttgaatggggccacttacccgcagagggtgccaggcccgtag-cgaccggt--gc-gcgt-ctcgggtggatctttccttagagtcgggttgcttgagagtgcagctctaagcgggtggtaaactccatctaaggctaaatacgaccacgagaccgatagcgaacaagtaccgtgagggaaagttgaaaagaactttgaagagagagttcaagagtacgtg-aaaccgttcaggggtaaacctaagaaacccaaaaga-tcgaac-ggggagattcatcgtcagcg-gcgctggctt-cgcgt-cggtgg--gcgatgtcc-cgcg-ggg-----ccct-----------cgc--ggctc---g-c-ttg-cg-----cgggcacgctaccg-tgcg-t-cgacgt-ccggcg-tt-cgtagtcgtgcacttctcccctagt-agaacgtcgcgacccgctggatgtcggtctacggcccggg--tg-cggtgactgccgcgt---------------------------------cg-c-cggt-aaaacg--gc-acg-cgcgcaaa--cccccgg--t-c--gcccg-gccggctgtccggcggt--a---ca-c---gc--aa----------ggtatcaggccgcacaat----------------------------------------------------------------------------------------------------------------------------c--gccgttgcgtcg-aggccgtcgcaagcg----cg-cgc-ca-cggtta-------------ctcggagg-t----tacggaccta-gcgccgtcccc--------g--gtcc-tggcc-cgctgttgg---t--c-------------------------gc-acgg------t-------t----------caccttcgacaggcc-cg-cgaacgtcccgccc--------------------------------cactcccctcccggggggagggggggccaagggatcgataccggtcggcgacgctactgctttgggtactcttaggacccgtcttgaaacacggaccaaggagtctaacatgtacgcgagtcattggga-c-t--t--agcg--acacctaaaggcgtaatgaaagtgaaggt--------------------------------cggc---------------------------------------------------------------c--c--------tggtc--gtcgac-cgagggaggatggg--ccgcgt------------------cgc--g-a--cgcggccccgcactcccggggcgtctcgttct--catc---gcgagaagaggcgcacccagagcgtacacgttgggacccgaaagatggtgaactatgcctggtcaggacgaagtcaggggaaaccctgatggaggtccgtagcgattctgacgtgcaaatcgatcgtcggaactgggtataggggcgaaagactaatcgaaccatctagtagctggttccctccgaagtttccctcaggatagctggcactcggccg------tt-ccg-c-------------------------------------------------------------ac---ggaacg-cgcgcgagtctcatctggtaaagcgaatgattagaggccttggggccgaaacgacctcaacctattctcaaactttaaatgggtgagatctctggctttcttgaa-----ct--------atgaagccac-gag--c------------------------------------------a--t----ct------cggatcagag-tgccaagtgggccatttttggtaagcagaactggcgctgtgggatgaaccaaacgcagagttaaggcgcccaactcgacgctcatgggacaccatgaaaggcgttggttgcttaagacagcaggacggtggccatggaagtcggaatccgctaaggagtgtgtaacaactcacctgccgaagcaactagccctgaaaatggatggcgctgaagcgtcgagcctatactctgccgtcagcggcaagtggggcggccgtgtgcga--------------------------------------------------------------------------ttagcgcgcaagcgcgtcg-ccgcgc-gccgtcacgaagccctgacgagtaggagggtcgcggcggtgtgcgcagaagggtc-tgggcgcgagcctgcctggagccgccgtcggtgcagatcttggtggtagtagcaaatactccagcgaggccctggaggactgacgtggagaagggttgatattgctctgtggaaatttgaaactgccaagtattatgttaccatcattgatgctcctggacacagagactttatcaaaaacatgattactggtacctcacaagctgattgtgcagtattgatcgttgctgctggtactggagaatttgaagctggcatttcgaaaaatggccagactcgtgagcatgctctgcttgccttcacccttggtgtcaagcaattgattgttggtgttaacaagatggattctactgaacccccatactctgagacccgatttgaggaaataaaaaaagaagtttcgtcgtacattaagaagattggctacaatccagctgcagtcgcgtttgttccaatctctgggtggcatggagataacatgttggaagtatcctctaaaatgccctggttcaagggatggactgtggagcgcaaggaaggcaaggcggaaggtaaatgccttattgaggccctcgatgccatccttccacctactaggccaactgacaaagct
Eurhopalothrix_bolaui_ --tcatatgcttgtctcaaagattaagccatgcatgtctcagtgcatgccgaattaaggtgaaaccgcgaatggctcattaaatcagttatggttcattagattgtacccacatttacttggataactgtggtaattctagagctaatacatgcaaaacagagtcccgaccagtgatgg-aagggacgcttttattagatcaaaaccaatcggtggcg--ggcggtt-----cccg-----ttcgt-ccaccgtcta-tcttggtgactctgaataactttgtgctgatcgcacggt--cctagcaccggcgacgcatctttcaaatgtctgccttatcaactgtcgatggtaggttctgcgcctaccatggttgtaacgggtaacggggaatcagggttcgattccggagagggagcctgagaaacggctaccacatccaaggaaggcagcaggcgcgcaaattacccactcccggcacggggaggtagtgacgaaaaataacgatacgggactcatccgaggccccgtaatcggaatgagtacactttaaatcctttaacgaggatccattggagggcaagtctggtgccagcagccgcggtaattccagctccaatagcgtatattaaagttgttgcggttaaaaagctcgtagttgaatctgtgtcgcacaccgtcggttcaccgct--cg--cgg--tgtttaactggcgtgatgtgggacgtcctaccggtgggctta--------gcctcg-c-----gaggggcg------gccc-aacta-at---atcccgtcgcggtgctctttactgagtgtcgagtcgggccggtacgtttactttgaacaaattagagtgcttaaagcaggctatcctcgcctgaatactgcgtgcatggaataatggaataggacctcggttctattttgttggttttcggaaccccgaggtaatgattaatagggacagatgggggcattcgtattgcgacgttagaggtgaaattcttggatcgtcgcaagacggacagaagcgaaagcatttgccaaaaatgttttcattaatcaagaacgaaagttagaggttcgaaggcgatcagataccgccctagttctaaccataaacgatgccagctagcgatccgccgaagttcctccgatgactcggcgggcagcttccgggaaaccaaagcttttgggttccgggggaagtatggttgcaaagctgaaacttaaaggaattgacggaagggcaccaccaggagtggagcctgcggcttaatttgactcaacacgggaaacctcaccaggcccagacaccggaaggattgacagattgatagctctttcttgattcggtgggtggtggtgcatggccgttcttagttggtggagcgatttgtctggttaattccgataacgaacgagactctagcctgctaaataggcgtaccttatggtatcgcgaagg-ccc--ccgg-cttc---ggtcggt-gggtttttactaccaacgtacaaacaaatcttcttagagggacaggcggcttctagccgcacgagattgagcaataacaggtctgtgatgcccttagatgttctgggccgcacgcgcgctacactgaaggaatcagcgtgtgttccctggccgaaaggcccgggtaacccgctgaacctccttcgtgctagggattggggcttgcaattgttccccatgaacgaggaattcccagtaagcgcgagtcataagctcgcgttgattacgtccctgccctttgtacacaccgcccgtcgctactaccgattgaatgatttagtgaggtcttcggactggt--gcgcgg-caatgcgtc--ggcat--tgccgatgttgccgggaagatgaccaaacttgatcatttagaggaagta-tattaagcggaggaaaagaaactaaccaggatttccttagtagcggcgagcgaacaggaaagagcccagcaccgaatcccgcggtt--ccgccgcagggaaatgtggtgtttgggaggatccg--c-ttat---cccg-aggtgtcg-cgccgcgtccaagtccatcttgaatggggccacttacccgcagagggtgccaggcccgtag-cgaccggt--gc-gcgt-ctcgggaggatctctccttagagtcgggttgcttgagagtgcagctctaagtgggtggtaaactccatctaaggctaaatacgaccacgagaccgatagcgaacaagtaccgtgagggaaagttgaaaagaactttgaagagagagttcaagagtacgtg-aaaccgttcaggggtaaacctaagaaacccaaaaga-tcgaac-ggggagattcatcgtcagcg-acgctggctt-cgcgt-cggtgg--gcgatgtcc-cgcg-ggg-----ccct-----------cgc--ggctc---g-c---g-cg-----cggacacgctgccg-tgcg-t-cgacgt-ccggcg-tt-cgtcgtcgtgcacttctcccctagt-agaacgtcgcgacccgctgggtgtcggtctacggtccgag--tg-cggtgactgacgcgt---------------------------------cg-c-cggt-aaaacg--gc-acg-cgt-caaa--ccctcga--t-c--gcccg-gccggctgcccggcggt--a---ca-c---gc--aa----------ggtatcaggccgcagctcgttcgtccctctctctcgaga-----------------------------------------------------------gagg-------------------------------------acgacgacgagtgcgtcg-aggccgtcgcaagcg----cg-cgc-ca-cgg-ta-------------cacggagg-at---aacggacctg-gtgccgtcacc--------g--gtcc-tggcc-cgctgttgg---t--c-------------------------gt-acgg------t-------t----------aaccttcgacaggcc-tg-tcaacgtcccccac------------------------------------------cggggtaaaacccggcgttggggaccgataccggtcggcgacgctactgctttgggtactcttaggacccgtcttgaaacacggaccaaggagtctaacatgtacgcgagtcattggga-c-t----gagcg--atacctaaaggcgtaatgaaagtgaaggt--------------------------------cgtc---------------------------------------------------------------c--c--------tggtt--gtcgac-cgagggaggatggg--ccgcgt------------------cgc--g-a--cgcggctccgcactcccggggcgtctcgttct--catc---gcgagaagaggcgcacccagagcgtacacgttgggacccgaaagatggtgaactatgcctggtcaggacgaagtcaggggaaaccctgatggaggtccgtagcgattctgacgtgcaaatcgatcgtcggaactgggtataggggcgaaagactaatcgaaccatctagtagctggttccctccgaagtttccctcaggatagctggcactcggccg------tt-cgg-c-------------------------------------------------------------ac---ggaacg-cgcgcgagtctcatctggtaaagcgaatgattagaggccttggggccgaaacgacctcaacctattctcaaactttaaatgggtgagatctctggctttcttgaa-----ct--------atgaagccac-gag--c------------------------------------------a--t----ct------cggatcagag-tgccaagtgggccatttttggtaagcagaactggcgctgtgggatgaaccaaacgcagagttaaggcgcccaactcgacgctcatgggacaccatgaaaggcgttggttgcttaagacagcaggacggtggccatggaagtcggaatccgctaaggagtgtgtaacaactcacctgccgaagcaactagccctgaaaatggatggcgctgaagcgtcgagcctatactctgccgtcagcggcaagtggggcggggcaagccgc---------------------------------------------------------------------tgctgttcgcttctcgcggcacag-cgtgcc-cccgtcacgaagccctgacgagtaggagggtcgcggcggtgtgcgcagaagggtc-tgggcgcgagcctgcctggagccgccgccggtgcagatcttggtggtagtagcaaatactccagcgaggccctggaggactgacgtggagaagggtcgatatcgctctgtggaagttcgaaacggccaagtattatgtaactattatcgacgctcctggacatagagattttatcaagaacatgatcaccggtacctcgcaagctgactgcgcggtgttaatcgtcgctgccggtactggtgaattcgaggctggaatttcaaaaaacggacaaacccgcgagcacgctctcctcgcgttcaccctcggcgtgaagcaattgattgtcggagttaataaaatggattccaccgagcccccgtattcggagacccgattcgaggaaatcaagaaagaggtgtcgtcctacatcaaaaagatcggttacaatccggctgctgttgctttcgtgccgatttccggttggcacggagacaacatgttggaagtgtcttccaagatgccgtggttcaagggatgggccgtagaacgcaaggagggcaaggctgaaggtaaatgtcttatcgaagctctggacgccatcctgccacccaccaggccgaccgacaaggct
Eutetramorium_mocquerysi_ --tcatatgcttgtctcaaagattaagccatgcatgtctcagtgcatgccgaattaaggtgaaaccgcgaatggctcattaaatcagttatggttcattagattgtacccacatttacttggataactgtggtaattctagagctaatacatgcaaaacagagtcccgaccagtgatgg-aagggacgcttttattagatcaaaaccaatcggtggcg--ggcggtc-----tccg-----tgcgt-ccaccgttta-ttttggtgactctgaataactttgtgctgatcgcacggt--cttagcaccggcgacgcatctttcaaatgtctgccttatcaactgtcgatggtaggttctgcgcctaccatggttgtaacgggtaacggggaatcagggttcgattccggagagggagcctgagaaacggctaccacatccaaggaaggcagcaggcgcgcaaattacccactcccggcacggggaggtagtgacgaaaaataacgatacgggactcatccgaggccccgtaatcggaatgagtacactttaaatcctttaacgaggatccattggagggcaagtctggtgccagcagccgcggtaattccagctccaatagcgtatattaaagttgttgcggttaaaaagctcgtagttgaatctgtgtcgcacaccgtcggttcaccgct--cg--cgg--tgtttaactggcgtgatgtgggacgtcctaccggtgggctta--------gcctcg-c-----gaggggcg------gccc-aacta-at---atcccgtcgcggtgctctttactgagtgtcgagtcgggccggtacgtttactttgaacaaattagagtgcttaaagcaggctatcctcgcctgaatactgcgtgcatggaataatggaataggacctcggttctattttgttggttttcggaaccccgaggtaatgattaatagggacagatgggggcattcgtattgcgacgttagaggtgaaattcttggatcgtcgcaagacggacagaagcgaaagcatttgccaaaaatgttttcattaatcaagaacgaaagttagaggttcgaaggcgatcagataccgccctagttctaaccataaacgatgccagctagcgatccgccgaagttcctccgatgactcggcgggcagcttccgggaaaccaaagcttttgggttccgggggaagtatggttgcaaagctgaaacttaaaggaattgacggaagggcaccaccaggagtggagcctgcggcttaatttgactcaacacgggaaacctcaccaggcccagacaccggaaggattgacagattgatagctctttcttgattcggtgggtggtggtgcatggccgttcttagttggtggagcgatttgtctggttaattccgataacgaacgagactctagcctgctaaataggcgtaccttatggtatctcgaagg-ccc--ccgg-cttc---ggccggc-gggtttttactaccaacgtacaaacaaatcttcttagagggacaggcggcttctagccgcacgagattgagcaataacaggtctgtgatgcccttagatgttctgggccgcacgcgcgctacactgaaggaatcagcgtgtgttccctggccgaaaggcccgggtaacccgctgaacctccttcgtgctagggattggggcttgcaattgttccccatgaacgaggaattcccagtaagcgcgagtcataagctcgcgttgattacgtccctgccctttgtacacaccgcccgtcgctactaccgattgaatgatttagtgaggtcttcggactggt--gcgcggccaatgcgtc--ggcat--tgccgatgttgccgggaagatgaccaaacttgatcatttagaggaagta-tattaagcggaggaaaagaaactaaccaggatttcctcagtagcggcgagcgaacaggaaagagcccagcaccgaatcccgcggtt--ccgccgcagggaaatgtggtgtttgggagggtccg--c-ttat---cccg-aggtgtcg-cgtcgcgtccaagtccatcttgaatggggccacttacccgcagagggtgccaggcccgtag-cgaccggt--gc-gcgt-ctcgggaggatctctccttagagtcgggttgcttgagagtgcagctctaagtgggtggtaaactccatctaaggctaaatacgaccacgagaccgatagcgaacaagtaccgtgagggaaagttgaaaagaactttgaagagagagttcaagagtacgtg-aaaccgttcaggggtaaacctaagaaacccaaaaga-tcgaac-ggggagattcatcgtcagcg-acgctggctt-cgcgt-cggtgg--gcgatgtcc-cgcg-ggg------cct-----------cgc--ggctc---g-c---g-cg-----cggacacgctgccg-tgcg-t-cgatgt-ccggcg-tt-cgtcgtcgtgcacttctcccctagt-agaacgtcgcgacccgctgggtgtcggtctacggcccggg--tg-cggtggctgacgcgt---------------------------------cg-c-cggt-aaaacg--gc-acg-cgt-caaa--cccccgg--t-c--gcccg-gccggctgcccggcggt--a---ca-c---gc--aa----------ggtatcaggccgcacgttactac--------------------------------------------------------------------------------------------------------------------tctcacgggagtgcgtcg-aggccgtcgcaagcg---ccc-cgc-ca-cgg-ta-------------cacggagg-tt---aacggaccta-gcgccgtcacc--------g--gtcc-tggca-cgctgttgg---t--c-------------------------gtaacgg------a-------t----------aaccttcgacaggcc-tg-cgaacgtccccccg-----------------------------------------------ggtttcgtatccggggggaccgataccggtcggcgacgctactgctttgggtactcttaggacccgtcttgaaacacggaccaaggagtctaacatgtacgcgagtcattggga-c-t-----agcg--atacctaaaggcgtaatgaaagtgaaggt--------------------------------cggc---------------------------------------------------------------c--c--------tggtt--gtcgac-cgagggaggatggg--ccgcgt------------------cgc--g-a--tgcggctccgcactcccggggcgtctcgttct--catc---gcgagaagaggcgcacccagagcgtacacgttgggacccgaaagatggtgaactatgcctggtcaggacgaagtcaggggaaaccctgatggaggtccgtagcgattctgacgtgcaaatcgatcgtcggaactgggtataggggcgaaagactaatcgaaccatctagtagctggttccctccgaagtttccctcaggatagctggcactcggccg------tt-ccg-c-------------------------------------------------------------ac---ggaacg-cgcgcgagtctcatctggtaaagcgaatgattagaggcattggggccgaaacgacctcaacctattctcaaactttaaatgggtgagatctctggctttcttgaa-----ct--------atgaagccac-gag--ca-----------------------------------------a--a----at------cggatcagag-tgccaagtgggccatttttggtaagcagaactggcgctgtgggatgaaccaaacgcagagttaaggcgcccaactcgacgctcatgggacaccatgaaaggcgttggttgcttaagacagcaggacggtggccatggaagtcggaatccgctaaggagtgtgtaacaactcacctgccgaagcaactagccctgaaaatggatggcgctgaagcgtcgagcctatactctgccgtcagcggcaagtggggcggccgtgcgcgt-----------------------------------------------------------------------------------taccacgcgc-gtacgc-gccgccacgaagccctgacgagtaggagggtcgcggcggtgtgcgcagaagggtc-tgggcgcgagcctgcctggagccgccgtcggtgcagatcttggtggtagtagcaaatactccagcgaggccctggaggactgacgtggagaagggttgatatcgccttatggaaattcgaaaccgccaaatactatgtgacgatcatcgatgcccccggacacagagatttcattaaaaacatgatcaccggtacctcgcaggccgattgcgcggtgctgatcgttgctgctggtactggtgaatttgaagctgggatatcgaagaacggacagacccgcgagcacgctcttctcgcgtttacccttggcgtaaaacaattgattgtcggagtgaataaaatggattccaccgagcccccgtactccgagactcgatttgaggaaatcaagaaggaggtctcgtcctacatcaaaaagatcggttataacccggccgctgttgcgttcgtgccaatctctggctggcatggagacaacatgctggaggtgtcagccaagatgccctggttcaagggatgggctgtggagcgtaaggagggcaaggccgaaggaaaatgcttaatcgaggctctggatgccattctgccaccaaccaggccgactgacaaggct
Forelius_pruinosus_ --tcatatgcttgtctcaaagattaagccatgcatgtctcagtgcatgccgaattaaggtgaaaccgcgaatggctcattaaatcagttatggttcattagattgtacccacatttacttggataactgtggtaattctagagctaatacatgcaaaacagagtcccgaccagtgatgg-aagggacgcttttattagatcaaaaccaatcggtggcg--gacgggt---a-accg-----ttcgt-ccaccgttta-ctctggtgactctgaataactttgtgctgatcgcagggt--cctcgtaccggcgacgcatctttcaaatgtctgccttatcaactgtcgatggtaggttctgcgcctaccatggttgtaacgggtaacggggaatcagggttcgattccggagagggagcctgagaaacggctaccacatccaaggaaggcagcaggcgcgcaaattacccactcccggcacggggaggtagtgacgaaaaataacgatacgggactcatccgaggccccgtaatcggaatgagtacactttaaatcctttaacgaggatccattggagggcaagtctggtgccagcagccgcggtaattccagctccaatagcgtatattaaagttgttgcggttaaaaagctcgtagttgaatctgtgtcgcacaccgtcggttcaccgct--cg--cgg--tgtctaactggcgtgatgtgggacgtcctaccggtgggctta--------gccccg-c-----gaggggcg------gccc-aacta-at---atcccgtcgcggtgctctttactgagtgtcgagtcgggccggtacgtttactttgaacaaattagagtgcttaaagcaggctaccttcgcctgaatactgtgtgcatggaataatggaataggacctcggttctattttgttggttttcggaaccccgaggtaatgattaatagggacagatgggggcattcgtattgcgacgttagaggtgaaattcttggatcgtcgcaagacggacagaagcgaaagcatttgccaaaaatgttttcattaatcaagaacgaaagttagaggttcgaaggcgatcagataccgccctagttctaaccataaacgatgccagctagcgatccgccgaagttcctccgatgactcggcgggcagcttccgggaaaccaaagcttttgggttccgggggaagtatggttgcaaagctgaaacttaaaggaattgacggaagggcaccaccaggagtggagcctgcggcttaatttgactcaacacgggaaacctcaccaggcccagacaccggaaggattgacagattgatagctctttcttgattcggtgggtggtggtgcatggccgttcttagttggtggagcgatttgtctggttaattccgataacgaacgagactctagcctgctaaataggcgtaccttatggtatcgcgaagg-ccc--ccgg-cttc---ggccggt-gggtttttactaccaacgtacaaacaaatcttcttagagggacaggcggcttctagccgcacgagattgagcaataacaggtctgtgatgcccttagatgttctgggccgcacgcgcgctacactgaaggaatcagcgtgtgttccctggccgaaaggcccgggtaacccgctgaacctccttcgtgctagggattggggcttgcaattgttccccatgaacgaggaattcccagtaagcgcgagtcataagctcgcgttgattacgtccctgccctttgtacacaccgcccgtcgctactaccgattgaatgatttagtgaggtcttcggactggt--gcgcgg-caatgtctc--ggcat--tgccgatgttgccgggaagatgaccaaacttgatcatttagaggaagta-tactaagcggaggaaaagaaactaaccaggatttccttagtagcggcgagcgaacaggaaagagcccagcaccgaatcccgcggtt--ccgccgcagggaaatgtggtgtttgggaggatccg--g-tgat---cccg-aggtgtcg-cgtcgcgtccaagtccatcttgaatggggccacttacccgcagagggtgccaggcccgtag-cgaccggt--gc-gcgcactcgggaggatctctccttagagtcgggttgcttgagagtgcagctctaagtgggtggtaaactccatctaaggctaaatatcaccacgagaccgatagcgaacaagtaccgtgagggaaagttgaaaagaactttgaagagagagttcaagagtacgtg-aaaccgttcaggggtaaacctaagaaacccaaaaga-tcgaac-ggggagattcatcgtcagcg-gcgctggctt-cgcgt-cggtgg--gcgatgttc-cgcg-gag-----ccct-----------tgc-ggatcc---t-a---c-cg-----cggacacgctaccg-tgcg-c-cgatgt-ccggtg-ct-cgtcgtcgtgcacttctcccctagt-aggacgtcgcgacccgctgggtgtcggtctacggcatgat--tg-cggtgactgtcacgt---------------------------------cg-c-cggt-aaaacg--gc-acg-cgg-caaacgctttcga--a-c--gcccg-gccggctgcccggcggt--a---ca-c---gc--at----------ggtatcaggccgcactcc---------------------------------------------------------------------------------------------------------------------------------gtgtgcgtcg-agaccgtcgcaagcg----cg-cgc-ca-cgg-ta-------------ctcggagg-t----tacggaccta-gcgccgtcccc--------g--gtcc-tggcc-cgctgttgg---t--c-------------------------gt-acgg------a-------a----------cttcttcgacaggcc-tg-caaactaa--------------------------------------------------------------------------tataccggtcggcgacgctactgctttgggtactcttaggacccgtcttgaaacacggaccaaggagtctaacatgtacgcgagtcattggga-c-t-----agcg--agacctaaaggcgcaatgaaagtgaaggt--------------------------------cggc---------------------------------------------------------------c--c--------tggtt--gtcgac-cgagggaggatggg--ccgcgt------------------cgc--g-a--tgcggctccgcactcccggggcgtctcgttct--catt---gcgagaagaggcgcacccagagcgtacacgttgggacccgaaagatggtgaactatgcctggtcaggacgaagtcaggggaaaccctgatggaggtccgtagcgattctgacgtgcaaatcgatcgtcggaactgggtataggggcgaaagactaatcgaaccatctagtagctggttccctccgaagtttccctcaggatagctggcactcggccg------tt-ccg-c-------------------------------------------------------------ca---ggaacg-cgcgcgagtctcatctggtaaagcgaatgattagaggccttggggccgaaacgacctcaacctattctcaaactttaaatgggtgagatctctggctttcttgaa-----tt--------atgaagccac-gag--c------------------------------------------a--t----ct------cggatcagag-tgccaagtgggccatttttggtaagcagaactggcgctgtgggatgaaccaaacgcagagttaaggcgcccaactcgacgctcatgggacaccatgaaaggcgttggttgcttaagacagcaggacggtggccatggaagtcggaatccgctaaggagtgtgtaacaactcacctgccgaagcaactagccctgaaaatggatggcgctgaagcgtcgagcctatactctgccgtcagcggcaagtggggcggccgcgcgc------------------------------------------------------------------------------------------------gagcgc-gccgtcacgaagccctgacgagtaggagggtcgcggcggtgtgcgcagaagggtc-tgggcgtgagcctgcctggagccgccgtcggtgcagatcttggtggtagtagcaaatactccagcgaggccctggaggactgacgtggagaagggttgacatcgccttatggaagtttgagacttctaaatactatgtcaccattattgatgctcctggacacagagattttattaaaaacatgatcactggtacttcacaagctgattgtgctgtactgattgttgctgctggtactggtgaattcgaggctggtatctcgaagaatggacagactcgtgaacatgctctgctcgcctttacactcggtgtcaaacaactaattgtcggcgttaataaaatggactccaccgagcccccatattccgagacccgatttgaggaaatcaagaaggaagtttcgtcatacatcaaaaagatcggctataatccagctgcggtcgcgtttgtgcccatctctggctggcatggagacaacatgttggaggtatccgccaaaatgccctggttcaagggatggactgtggagcgtaaagaaggcaaggccgaaggcaaatgccttattgaagctcttgatgccattctaccacccactagaccaaccgacaaagct
Formica_moki_ --tcatatgcttgtctcaaagattaagccatgcatgtctcagtgcatgccgaattaaggtgaaaccgcgaatggctcattaaatcagttatggttcattagattgtacccacatttacttggataactgtggtaattctagagctaatacatgcaaaacagagtcccgaccagtgatgg-aagggacgcttttattagatcaaaaccaatcggtggcg--ggcggtt---c-gccg-----ttcgt-ccaccgttta-ttttggtgactctgaataactttgtgctgatcgcacggt--cctagcaccggcgacgcatctttcaaatgtctgccttatcaactgtcgatggtaggttctgcgcctaccatggttgtaacgggtaacggggaatcagggttcgattccggagagggagcctgagaaacggctaccacatccaaggaaggcagcaggcgcgcaaattacccactcccggcacggggaggtagtgacgaaaaataacgatacgggactcatccgaggccccgtaatcggaatgagtacactttaaatcctttaacgaggatccattggagggcaagtctggtgccagcagccgcggtaattccagctccaatagcgtatattaaagttgttgcggttaaaaagctcgtagttgaatctgtgtcgcacaccgtcggttcaccgct--cg--cgg--tgtttaactggcgtgatgtgggacgtcctaccggtgggctta--------gcctcg-c-----gaggggcg------gccc-aacta-at---atcccgtcgcggtgctctttactgagtgtcgagtcgggccggtacgtttactttgaacaaattagagtgcttaaagcaggctaccttcgcctgaatactgcgtgcatggaataatggaataggacctcggttctattttgttggttttcggaaccccgaggtaatgattaatagggacagatgggggcattcgtattgcgacgttagaggtgaaattcttggatcgtcgcaagacggacagaagcgaaagcatttgccaaaaatgttttcattaatcaagaacgaaagttagaggttcgaaggcgatcagataccgccctagttctaaccataaacgatgccagctagcgatccgccgaagttcctccgatgactcggcgggcagcttccgggaaaccaaagcttttgggttccgggggaagtatggttgcaaagctgaaacttaaaggaattgacggaagggcaccaccaggagtggagcctgcggcttaatttgactcaacacgggaaacctcaccaggcccagacaccggaaggattgacagattgatagctctttcttgattcggtgggtggtggtgcatggccgttcttagttggtggagcgatttgtctggttaattccgataacgaacgagactctagcctgctaaataggcgtaccttatggtatcgcgaagg-ccc--ccgg-cttc---ggctggt-gggtttttactaccaacgtacaaacaaatcttcttagagggacaggcggcttctagccgcacgagattgagcaataacaggtctgtgatgcccttagatgttctgggccgcacgcgcgctacactgaaggaatcagcgtgtgttccctggccgaaaggcccgggtaacccgctgaacctccttcgtgctagggattggggcttgcaattgttccccatgaacgaggaattcccagtaagcgcgagtcataagctcgcgttgattacgtccctgccctttgtacacaccgcccgtcgctactaccgattgaatgatttagtgaggtcttcggactggt--gcgcgg-caatgtctc--ggcat--tgccgatgttgccgggaagatgaccaaacttgatcatttagaggaagta-tattaagcggaggaaaagaaactaactaggatttccttagtagcggcgagcgaacaggaaagagcccagcaccgaatcccgcggtt--ccgccgcagggaaatgtggtgtttgggaggatccg--c-ttat---cccg-aggtgtcg-cgtcgcgtccaagtccatcttgaatggggccacttacccgtagagggtgccaggcccgtag-cgaccggt--gc-gcgt-ctcgggaggatctctccttagagtcgggttgcttgagagtgcagctctaagtgggtggtaaactccatctaaggctaaatacgaccacgagaccgatagcgaacaagtaccgtgagggaaagttgaaaagaactttgaagagagagttcaagagtacgtg-aaaccgttcaggggtaaacctaagaaacccaaaaga-tcgaac-ggggagattcatcgtcagcg-gcgctggctt-cgcgt-cggtgg--gcgatgtcc-cgcg-gag------cct-----------cgc--ggctc---t-c---g-cg-----cgggcacgctaccg-tgcg-t-cgatgt-ccggcg-ct-cgtcgtcgtgcacttctccccaagt-agaacgtcgcgacccgctgggtgtcggtctacggcccggg--tg-cggtgactgtcgcgt---------------------------------cg-c-cggt-aaaacg--gc-acg-cga-caaa--cccccaa--t-c--gcccg-gccggctgctcggcggt--a---cg-c---gc--aa----------ggtatcaggccgcactgtt------------------------------------------------------------------------------------------------------------------------------tacggtgcgtcg-aggccgtcgcaagcg----cg-cgc-ca-cgg-ta-------------ctcggagg-t----tacggacttt-gcgccgtcccc--------g--gtcc-tggcc-cgctgttgg---t--t------aaa----------------gt-acggc-------------t----------caccttcgacaggcc-tgtcgaacgtccctctc-----------------------------------------cctcccttgtgggtcgcgagggggatctataccggtcggcgacgctactgctttgggtactcttaggacccgtcttgaaacacggaccaaggagtctaacatgtacgcgagtcattggga-c-t--tgtcgcg--agacctaaaggcgtaatgaaagtgaagat--------------------------------cgac---------------------------------------------------------------c--c--------tggcc--gtcgat-cgagggaggatggg--ccgcgt------------------cgc--g-a--tgcggcctcgcactccctgggcgtctcgttct--catc---gcgagaagaggcgcacccagagcgtacacgttgggacccgaaagatggtgaactatgcctggtcaggacgaagtcaggggaaaccctgatggaggtccgtagcgattctgacgtgcaaatcgatcgtcggaactgggtataggggcgaaagactaatcgaaccatctagtagctggttccctccgaagtttccctcaggatagctggcactcgaccg------tt-ccc-c-------------------------------------------------------------ac---ggaacg-cgaacgagtctcatctggtaaagcgaatgattagaggccttggggccgaaacgacctcaacctattctcaaactttaaatgggtgagatctctggctttcttgaa-----tt--------atgaagccac-gag--c------------------------------------------a--t----ct------cggatcagag-tgccaagtgggccatttttggtaagcagaactggcgctgtgggatgaaccaaacgcagagttaaggcgcccaactcgacgctcatgggacaccatgaaaggcgttggttgcttaagacagcaggacggtggccatggaagtcggaatccgctaaggagtgtgtaacaactcacctgccgaagcaactagccctgaaaatggatggcgctgaagcgtcgagcctatactctgccgtcagcggcaagtggggcggcaacgggagc---------gccgggcgcgtc-gtgtctt-cttggcacgatgtcgcaagg-----------------------------------------tc-tctcgc-gtcgtcacgaagccctgacgagtaggagggtcgcgacggtgagcgcagaagggtc-tgggcgcgagcctgcctggagccgccgtcggtgcagatcttggtggtagtagcaaatactccagcgaggccctggaggactgacgtggagaagggtcgatatcgccttgtggaagtttgaaacatccaaatactatgtcaccatcatcgacgctcctggacacagagattttattaagaacatgatcacgggtacctcgcaagctgattgcgctgtactaattgtcgccgctggtactggcgagttcgaggcaggtatctcgaagaatggacagacccgtgagcacgccttgctcgcctttaccctcggtgtcaagcaactgatcgtcggagttaacaagatggattccaccgagcctccgtactccgagacccgattcgaggaaatcaagaaggaagtatcgtcgtacatcaaaaagatcggctacaacccagccgcagtcgcgtttgttcccatttccggctggcatggagacaacatgctggagccatcctccaagatgccctggttcaaaggatgggctgtggagcgcaaggaaggcaaagccgacggcaaatgccttattgaagccctcgatgctatcctgccacccaccaggccgaccgacaaggcc
Gnamptogenys_striatula_ --tcatatgcttgtctcaaagattaagccatgcatgtctcagtgcatgccgaattaaggtgaaaccgcgaatggctcattaaatcagttatggttcattagattgtacccacatttacttggataactgtggtaattctagagctaatacatgcaaaacagagtcccgaccagtgatgg-gagggacgcttttattagatcaaaaccaatcggtggcg--ggcggtt---tcaccg-----tgcgt-ccaccgttta-ttttggtgactctgaataactttgtgctgatcgcacggt--cctagcaccggcgacgcatctttcaaatgtctgccttatcaactgtcgatggtaggttctgcgcctaccatggttgtaacgggtaacggggaatcagggttcgattccggagagggagcctgagaaacggctaccacatccaaggaaggcagcaggcgcgcaaattacccactcccggcacggggaggtagtgacgaaaaataacgatacgggactcatccgaggccccgtaatcggaatgagtacactttaaatcctttaacgaggatccattggagggcaagtctggtgccagcagccgcggtaattccagctccaatagcgtatattaaagttgttgcggttaaaaagctcgtagttgaatctgtgtcgcacaccgtcggttcaccgct--cg--cgg--tgtttaactggcgtgatgtgggacgtcctaccggtgggttta--------gcctcg-t-----aaggggcg------gccc-aacta-at---atcccgtcgcggtgctctttactgagtgtcgagtcgggccggtacgtttactttgaacaaattagagtgcttaaagcaggctaccttcgcctgaatactgcgtgcatggaataatggaataggacctcggttctattttgttggttttcggaaccccgaggtaatgattaatagggacagatgggggcattcgtattgcgacgttagaggtgaaattcttggatcgtcgcaagacggacagaagcgaaagcatttgccaaaaatgttttcattaatcaagaacgaaagttagaggttcgaaggcgatcagataccgccctagttctaaccataaacgatgccagctagcgatccgccgaagttcctccgatgactcggcgggcagcttccgggaaaccaaagcttttgggttccgggggaagtatggttgcaaagctgaaacttaaaggaattgacggaagggcaccaccaggagtggagcctgcggcttaatttgactcaacacgggaaacctcaccaggcccagacaccggaaggattgacagattgatagctctttcttgattcggtgggtggtggtgcatggccgttcttagttggtggagcgatttgtctggttaattccgataacgaacgagactctagcctgctaaataggcgtaccttatggtatcgcgaagg-ccc--ccgg-cttc---ggccggt-gggtttttactaccaacgtacaaacaaatcttcttagagggacaggcggcttctagccgcacgagattgagcaataacaggtctgtgatgcccttagatgttctgggccgcacgcgcgctacactgaaggaatcagcgtgtattccctggccgaaaggcccgggtaacccgctgaacctccttcgtgctagggattggggcttgcaattgttccccatgaacgaggaattcccagtaagcgcgagtcataagctcgcgttgattacgtccctgccctttgtacacaccgcccgtcgctactaccgattgaatgatttagtgaggtcttcggactggt--gcgcgg-caatgtctc--ggcat--tgccgatgttgccgggaagatgaccaaacttgatcatttagaggaagta-tattaagcggaggaaaagaaactaaccaggatttccttagtagcggcgagcgaacaggaaagagcccagcaccgaatcccgcggtt--ccgccgtagggaaatgtggtgttcgggagggtccg--c-ttat---cccg-aggcgtcg-cgtcgcgtccaagtccatcttgaatggggccacttacccgcagagggtgccaggcccgtag-cgaccggt--gc-gcgt-ctcgggtggatctttccttagagtcgggttgcttgagagtgcagctctaagcgggtggtaaactccatctaaggctaaatacgaccacgagaccgatagcgaacaagtaccgtgagggaaagttgaaaagaactttgaagagagagttcaagagtacgtg-aaaccgttcaggggtaaacctaagaaacccaaaaga-tcgaac-ggggagattcatcgtcagcg-gcgctggctt-cgcgt-cggtgg--gcgatgtcc-cgcg-ggg-----ccct-----------cgc--ggctc---g-c-ttg-cg-----cgggcacgctaccg-tgcg-t-cgacgt-ccggcg-tc-cgtagtcgtgcacttctcccctagt-agaacgtcgcgacccgctggatgtcggtctacggcccgag--tg-cggtgactgccgcgt---------------------------------cg-c-cggt-aaaacg--gc-acg-cgcgcaaa--ccctcgg--t-c--gcccg-gccggctgtccggcggt--a---ca-c---gc--aa----------ggtatcaggccgcac---------------------------------------------------------------------------------------------------------------------------------atgtgttgcgtcg-agaccgtcgcaagcg----cg-cgc-ca-cggtta-------------ctcggagg-t----tacggaccta-gcgccgtcccc--------g--gtcc-tggcc-cgctgttgg---t--a-------------------------gt-acgg------t-------t----------cgtcttcgacaggcc-cg-cgaacgtcccaccc----------------------------------------------cgagaggggatcaaatgggaccgataccggtcggcgacgctactgctttgggtactcttaggacccgtcttgaaacacggaccaaggagtctaacatgtacgcgagtcattggga-c-t--t--ggcg--atacctaaaggcgtaatgaaagtgaaggt--------------------------------cggc---------------------------------------------------------------c--c--------tggtc--gtcgac-cgagggaggatggg--ccgcgt------------------cgc--g-a--cgcggctccgcactcccggggcgtctcgttct--catc---gcgagaagaggcgcacccagagcgtacacgttgggacccgaaagatggtgaactatgcctggtcaggacgaagtcaggggaaaccctgatggaggtccgtagcgattctgacgtgcaaatcgatcgtcggaactgggtataggggcgaaagactaatcgaaccatctagtagctggttccctccgaagtttccctcaggatagctggcactcggccg------tt-ccc-ca------------------------------------------------------------ac---ggaacg-cgcgcgagtctcatctggtaaagcgaatgattagaggccttggggccgaaacgacctcaacctattctcaaactttaaatgggtgagatctctggctttcttgaa-----ct--------atgaagccac-gag--c------------------------------------------a--t----ct------cggatcagag-tgccaagtgggccatttttggtaagcagaactggcgctgtgggatgaaccaaacgcagagttaaggcgcccaactcgacgctcatgggataccatgaaaggcgttggttgcttaagacagcaggacggtggccatggaagtcggaatccgctaaggagtgtgtaacaactcacctgccgaagcaactagccctgaaaatggatggcgctgaagcgtcgagcctatactctgccgtcagcggcaagtgggacggtcgcgcgctc----------------------------------------------------------------------------------tattgttaggg-ccgcga-gtcgtcacgaagccctgacgagtaggagggtcgcggcggtgtgcgcagaagggtc-tgggcgcgagcctgcctggagccgccgtcggtgcagatcttggtggtagtagcaaatactccagcgaggccctggaggactgacgtggagaagggttgatattgccctgtggaaattcgaaactgccaagtattacgttactatcattgatgctcctggacacagggactttatcaagaacatgatcactggaacgtcgcaggctgactgtgcagttctgattgttgccgctggtactggagaattcgaagctggtatctcgaagaacggacaaacccgtgagcacgctttgctcgcttttaccctcggcgtcaagcaattgatcgttggtgttaacaaaatggattctactgagccaccgtactccgaaacccgatttgaggaaatcaagaaggaagtttcgtcgtacatcaaaaagatcggctataatccggccgcggtcgcgttcgttccgatctctggctggcacggagacaatatgttggaggtatcttccaagatgccctggttcaagggatggactgtggaacgcaaggaaggcaagggtgaaggcaagtgcctcattgaagctctcgacgccattctgccgcccactagaccgaccgacaaagct
Heteroponera_panamensis_ --tcatatgcttgtctcaaagattaagccatgcatgtctcagtgcatgccgaattaaggtgaaaccgcgaatggctcattaaatcagttatggttcattagattgtacccacatttacttggataactgtggtaattctagagctaatacatgcaaaacagagtcccgaccagtgatgg-gagggacgcttttattagatcaaaaccaatcggtggcg--ggcggtt---g-tccg-----tccgt-ccaccgttta-ttttggtgactctgaataactttgtgctgatcgcacggt--cctagcaccggcgacgcatctttcaaatgtctgccttatcaactgtcgatggtaggttctgcgcctaccatggttgtaacgggtaacggggaatcagggttcgattccggagagggagcctgagaaacggctaccacatccaaggaaggcagcaggcgcgcaaattacccactcccggcacggggaggtagtgacgaaaaataacgatacgggactcatccgaggccccgtaatcggaatgagtacactttaaatcctttaacgaggatccattggagggcaagtctggtgccagcagccgcggtaattccagctccaatagcgtatattaaagttgttgcggttaaaaagctcgtagttgaatctgtgtcgcacaccgtcggttcaccgct--cg--cgg--tgtttaactggcgtgctgtgggacgtcctaccggtgggctta--------gcctcg-c-----gaggggcg------gccc-aacta-at---atcccgtcgcggtgctctttactgagtgtcgagtcgggccggtacgtttactttgaacaaattagagtgcttaaagcaggctaccttcgcctgaatactgcgtgcatggaataatggaataggacctcggttctattttgttggttttcggaaccccgaggtaatgattaatagggacagatgggggcattcgtattgcgacgttagaggtgaaattcttggatcgtcgcaagacggacagaagcgaaagcatttgccaaaaatgttttcattaatcaagaacgaaagttagaggttcgaaggcgatcagataccgccctagttctaaccataaacgatgccagctagcgatccgccgaagttcctccgatgactcggcgggcagcttccgggaaaccaaagcttttgggttccgggggaagtatggttgcaaagctgaaacttaaaggaattgacggaagggcaccaccaggagtggagcctgcggcttaatttgactcaacacgggaaacctcaccaggcccagacaccggaaggattgacagattgatagctctttcttgattcggtgggtggtggtgcatggccgttcttagttggtggagcgatttgtctggttaattccgataacgaacgagactctagcctgctaaataggcgtaccttatggtatcgcgaagg-ccc--ccgg-cttc---ggccggc-gggtttttactaccaacgtacaaacaaatcttcttagagggacaggcggcttctagccgcacgagattgagcaataacaggtctgtgatgcccttagatgttctgggccgcacgcgcgctacactgaaggaatcagcgtgtgttccctggccgaaaggcccgggtaacccgctgaacctccttcgtgctagggattggggcttgcaattgttccccatgaacgaggaattcccagtaagcgcgagtcataagctcgcgttgattacgtccctgccctttgtacacaccgcccgtcgctactaccgattgaatgatttagtgaggtcttcggactggt--gcgcgg-caatgtctc--ggcat--tgccgatgttgccgggaagatgaccaaacttgatcatttagaggaagta-tattaagcggaggaaaagaaactaaccaggatttccttagtagcggcgagcgaacaggaaagagcccagcaccgaatcccgcggtt--ccgccgcagggaaatgtggtgttcgggagggtccg--c-ttat---cccg-agatgtcg-cgtcgcgtccaagtccatcttgaatggggccacttacccgcagagggtgccaggcccgtag-cgaccggt--gc-gcgt-ctcgggaggatctctccttagagtcgggttgcttgagagtgcagctctaagtgggtggtaaactccatctaaggctaaatacgaccacgagaccgatagcgaacaagtaccgtgagggaaagttgaaaagaactttgaagagagagttcaagagtacgtg-aaaccgttcaggggtaaacctaagaaacccaaaaga-tcgaac-ggggagattcatcgtcagcg-gcgctggctt-cgcgt-cggtgg--gcgatgtcc-cgcg-ggg-----ccct-----------cgc--ggctc---g-c---g-cg-----cgggcacgctaccg-tgcg-t-cgacgt-ccggcg-ttccgtagtcgtgcacttctcccctagt-agaacgtcgcgacccgctggatgtcggtctacggcccggg--tg-cggtgactgccgcgt---------------------------------cg-c-cggt-aaaacg--gc-gcg-cgcgcaaa--cccccgg--t-c--gcccg-gccggctgtccggcggt--a---ca-c---gc--aa----------ggtatcaggccgcacttc---------------------------------------------------------------------------------------------------------------------------------gcgtgcgtcg-agaccgtcgcaagcg----cg-cac-ca-cgg-ta-------------ctcggagg-t----tacggaccta-gcgccgtcccc--------g--gtcc-tggcc-cgctgttgg---t--c-------------------------ggtacgg--tacac-------a----------caccttcgacaggcc-tg-cgaacgtccccgtc----------------------------------------------------------cgcggggaccgataccggtcggcgacgctactgctttgggtactcttaggacccgtcttgaaacacggaccaaggagtctaacatgtacgcgagtcattggga-ctt-----gacg--atacctaaaggcgtaatgaaagtgaaggt--------------------------------cggc---------------------------------------------------------------c--c--------tggcc--gtcgac-cgagggaggatggg--ccgcgt------------------cgc--g-a--cgcggcctcgcactcccggggcgtctcgttct--catc---gcgagaagaggcgcacccagagcgtacacgttgggacccgaaagatggtgaactatgcctggtcaggacgaagtcaggggaaaccctgatggaggtccgtagcgattctgacgtgcaaatcgatcgtcggaactgggtataggggcgaaagactaatcgaaccatctagtagctggttccctccgaagtttccctcaggatagctggcactcggccg------tt-ccg-c-------------------------------------------------------------ac---ggaacg-cgcgcgagtctcatctggtaaagcgaatgattagaggccttggggccgaaacgacctcaacctattctcaaactttaaatgggtgagatctctggctttcttgaa-----ct--------atgaagccac-gag--c------------------------------------------atca----ca------cggatcagag-tgccaagtgggccatttttggtaagcagaactggcgctgtgggatgaaccaaacgcagagttaaggcgcccaactcgacgctcatgggataccatgaaaggcgttggttgcttaagacagcaggacggtggccatggaagtcggaatccgctaaggagtgtgtaacaactcacctgccgaagcaactagccctgaaaatggatggcgctgaagcgtcgagcctatactctgccgtcagcggcaagtgggacggccgtgccgcg-----------------------------------------------------------------------cgcgtgtttaccgcgcgcgcgc-gtacgg-gtcgtcacgaagccctgacgagtaggagggtcgcggcggtgtgcgcagaagggtc-tgggcgtgagcctgcctggagccgccgtcggtgcagatcttggtggtagtagcaaatactccagcgaggccctggaggactgacgtggagaagggttgatatcgccctatggaagttcgaaaccgccaagtactatgtcaccatcatcgacgcccccggacacagggatttcatcaagaacatgatcaccggtacctcgcaggctgattgcgctgtgttgatcgtcgccgccggtaccggtgaattcgaggctggtatctcgaagaacggacagacccgcgagcacgctctgctcgccttcaccctcggcgtcaagcaactcattgtcggagttaacaagatggactccaccgagcccccatactctgagacccgattcgaggaaatcaagaaggaagtgtcgtcgtacatcaaaaagatcggctacaacccggccgcggtcgcgttcgtaccgatctctggctggcacggagataacatgttggaggtgtcctccaagatgccctggttcaagggatggaccgtggagcgcaaggaaggcaagggtgaaggcaaatgcctcatcgaggctctcgacgccatcctcccgcccaccaggccgaccgacaaggcc
Hypoponera_opacior_ --tcatatgcttgtctcaaagattaagccatgcatgtctcagtgcatgccgaattaaggtgaaaccgcgaatggctcattaaatcagttatggttcattagattgtacccacatttacttggataactgtggtaattctagagctaatacatgcaaaacagagtcccgaccagcgatgg-aagggacgcatttattagatcaaaaccaatcggtggcg--gttgggc---a-acct-----tccgt-ccgccgttta-ttttggtgactctgaataactttgtgctgatcgcacggt--cctagcaccggcgacgcatctttcaaatgtctgccttatcaactgtcgatggtaggttctgcgcctaccatggttgtaacgggtaacggggaatcagggttcgattccggagagggagcctgagaaacggctaccacatccaaggaaggcagcaggcgcgcaaattacccactcccggcacggggaggtagtgacgaaaaataacgatacgggactcatccgaggccccgtaatcggaatgagtacactttaaatcctttaacgaggatccattggagggcaagtctggtgccagcagccgcggtaattccagctccaatagcgtatattaaagttgttgcggttaaaaagctcgtagttgaatctgtgtcgtacactgtcggttcaccgct--cg--cgg--tgtttaactggcatgatgtgggacgtcctaccggtggg-tta--------gcctcg-c-----gaggggcg------gccc-aaata-at---atcccatcgcggtgctctttactgagtgtcgagttgggccggtacgtttactttgaacaaattagagtgcttaaagcaggctaccttcgcctgaatactgtgtgcatggaataatggaataggacctcggttctattttattggttttcggaaccccgaggtaatgattaatagggacagatgggggcattcgtattgcgacgttagaggtgaaattcttggatcgtcgcaagacggacagaagcgaaagcatttgccaaaaatgttttcattaatcaagaacgaaagttagaggttcgaaggcgatcagataccgccctagttctaaccataaacgatgccagctagcgatccgccgaagttcctccgatgactcggcgggcagcttccgggaaaccaaagcttttgggttccgggggaagtatggttgcaaagctgaaacttaaaggaattgacggaagggcaccaccaggagtggagcctgcggcttaatttgactcaacacgggaaacctcaccaggcccggacaccggaaggattgacagattgatagctctttcttgattcggtgggtggtggtgcatggccgttcttagttggtggagcgatttgtctggttaattccgataacgaacgagactctagcctgctaaataggcgtaccttatggtatcgcgaagg-ccc--ccgg-cttc---ggtcggc-gggtttttactaccaacgtacaaacaaatcttcttagagggacaggcggcttctagccgcacgagattgagcaataacaggtctgtgatgcccttagatgttctgggccgcacgcgcgctacactgaaggaatcagcgtgttttccctggccgaaaggcccgggtaacccgctgaacctccttcgtgctagggattggggcttgcaattgttccccatgaacgaggaattcccagtaagcgcgagtcataagctcgcgttgattacgtccctgccctttgtacacaccgcccgtcgctactaccgattgaatgatttagtgaggtcttcggactggt--gcgcgg-cagtgcctc--ggcac--tgccgatgttgccgggaagatgaccaaacttgatcatttagaggaagta-tattaagcggaggaaaagaaactaactaggatttccttagtagcggcgagcgaacaggaaggagcccagcaccgaatcccgcggtt--ccgccgcagggaaatgtggtgttcgggagggtccga---ctat---cccg-aggtgtcg-cgccgcgtccaagtccatcttgaatggggccacttacccgcagagggtgccaggcccgtag-cgaccggt--ac-gcgc-ctcgggaggatctctccttagagtcgggttgcttgagagtgcagctctaagtgggtggtaaactccatctaaggctaaatacgaccacgagaccgatagcgaacaagtaccgtgagggaaagttgaaaagaactttgaagagagagttcaagagtacgtg-aaaccgttcaggggtaaacctaagaaacccaaaaga-tcgaac-ggggagattcatcgtcagcg-tcgctggctt-cgcgt-cggtgg--gcgatgcgg-t-cg-cgg---------------------------ttc---g-t---c-cg-----cgggcacgctaccg-tgcg-c-gcatgt-ccggcg-t--cgtcggcgtgcacttctcccctagt-agaacgtcgcgacccgctgggtgtcggtctacggcccggg--tg-aggcgactgccgcgt---------------------------------cg-t-cggt-aaaacg--ac-acg-cgg-caaa--ccctcgg--a-t--gcccg-gccggctgcccggcggt--a---ct-c---gc--ac----------ggtatcaggccgcaatgttttcgat-------------------------------------------------------------------------------------------------------------------------catttgcgtca-agcccgtcgcaagcg----ag-cgc-ca-cgg-tt-----g-------ctcggtgg------tacggaccta-gcgccgtcccc--------g--gccc-tggtc-cgctgttgg---c--c-------------------------g--acgg--------------tg---------atcctttgacaggcc-tt-cgaacggggcg-----------------------------------------------------------ctcacgcgccccgataccggtcggcgacgctactgctttgggtactcttaggacccgtcttgaaacacggaccaaggagtctaacatgtgcgcgagtcattggga-c-t-----agca--aaacccaaaggcgcaatgaaagtgaaggt--------------------------------cggc---------------------------------------------------------------c--t--------tgg-c--gccgac-cgagggaggatggg--ccgcgt------------------cgc--g-a--tgcggcctcgcactcccggggcgtctcgttct--catc---gcgagaagaggcgcaccaagagcgtacacgttgggacccgaaagatggtgaactatgcctggtcaggacgaagtcaggggaaaccctgatggaggtccgtagcgattctgacgtgcaaatcgatcgtcggaactgggtataggggcgaaagactaatcgaaccatctagtagctggttccctccgaagtttccctcaggatagctggcactcggccg------tt-ct----------------------------------------------------------------ac---ggaacg-cgcgcgagtctcatctggtaaagcgaatgattagaggccttggggccgaaacgacctcaacctattctcaaactttaaatgggtgagatctctggctttcttgaa-----cg--------ttgaagccac-gag--a------------------------------------------a--t----ct------cggatcagag-tgccaagtgggccatttttggtaagcagaactggcgctgtgggatgaaccaaacgcagagttaaggcgcctaactcgacgctcatgggacaccatgaaaggcgttggttgcttaagacagcaggacggtggccatggaagtcggaatccgctaaggagtgtgtaacaactcacctgccgaagcaactagccctgaaaatggatggcgctgaagcgtcgagcctatactctgccgtcagcggcaagtggggcggggttc------------------------------------------------------------------------------------------------------gtc-cccgtcacgaagccctgacgagtaggagggtcgcggcggtgtgcgcagaagggtc-tgggcgcgagcctgcctggagccgccgccggtgcagatcttggtggtagtagcaaatactccagcgaggccctggaggactgacgtggagaagggttgatattgccttgtggaagttcgaaaccgctaaatactacgtcaccatcattgatgctcctggccatcgtgactttatcaaaaacatgatcacgggcacttcgcaagccgactgcgctgtgctcatagtcgcagcaggtaccggcgagttcgaagctggtatctctaaaaacggacaaacccgcgagcatgctttgcttgctttcacacttggtgtgaagcaactgatagtgggtgtgaacaagatggattcgacggagcctccttactccgaatctagattcgaggaaattaagaaggaggtgtcatcttacattaagaagatcggttataacccagcttcggtggctttcgtgcccatctctggctggcacggagacaacatgttggaggtgtctgctaagatgccctggttcaagggatggacggtagagcgcaaggataacaaggctgagggcaaatgccttattgaagctttggacgcgatcctgccacctaccaggccgaccgataaggct
Hypoponera_sakalava_ --tcatatgcttgtctcaaagattaagccatgcatgtctcagtgcatgccgaattaaggtgaaaccgcgaatggctcattaaatcagttatggttcattagattgtacccacatttacttggataactgtggtaattctagagctaatacatgcaaaacagagtcccgaccagcgatgg-aagggacgcatttattagatcaaaaccaatcggtggcg--gttgggt---a-acct-----tctgt-ccgccgttta-ttttggtgactctgaataactttgtgctgatcgcacggt--cctagcaccggcgacgcatctttcaaatgtctgccttatcaactgtcgatggtaggttctgcgcctaccatggttgtaacgggtaacggggaatcagggttcgattccggagagggagcctgagaaacggctaccacatccaaggaaggcagcaggcgcgcaaattacccactcccggcacggggaggtagtgacgaaaaataacgatacgggactcatccgaggccccgtaatcggaatgagtacactttaaatcctttaacgaggatccattggagggcaagtctggtgccagcagccgcggtaattccagctccaatagcgtatattaaagttgttgcggttaaaaagctcgtagttgaatctgtgtcgcacactgtcggttcaccgct--cg--cgg--tgtttaactggcatgatgtgggacgtcctaccggtggg-tta--------gcctcg-c-----gaggggcg------gccc-aaata-at---atcccatcgcggtgctctttactgagtgtcgagttgggccggtacgtttactttgaacaaattagagtgcttaaagcaggctaccttcgcctgaatactgtgtgcatggaataatggaataggacctcggttctattttattggttttcggaaccccgaggtaatgattaatagggacagatgggggcattcgtattgcgacgttagaggtgaaattcttggatcgtcgcaagacggacagaagcgaaagcatttgccaaaaatgttttcattaatcaagaacgaaagttagaggttcgaaggcgatcagataccgccctagttctaaccataaacgatgccagctagcgatccgccgaagttcctccgatgactcggcgggcagcttccgggaaaccaaagcttttgggttccgggggaagtatggttgcaaagctgaaacttaaaggaattgacggaagggcaccaccaggagtggagcctgcggcttaatttgactcaacacgggaaacctcaccaggcccggacaccggaaggattgacagattgatagctctttcttgattcggtgggtggtggtgcatggccgttcttagttggtggagcgatttgtctggttaattccgataacgaacgagactctagcctgctaaataggcgtaccttatggtatcgcgaagg-ccc--ccgg-cttc---ggccggc-gggtttttactaccaacgtacaaacaaatcttcttagagggacaggcggcttctagccgcacgagattgagcaataacaggtctgtgatgcccttagatgttctgggccgcacgcgcgctacactgaaggaatcagcgtgttttccctggccgaaaggcccgggtaacccgctgaacctccttcgtgctagggattggggcttgcaattgttccccatgaacgaggaattcccagtaagcgcgagtcataagctcgcgttgattacgtccctgccctttgtacacaccgcccgtcgctactaccgattgaatgatttagtgaggtcttcggactggt--gcgcgg-cagtgcctc--ggcac--tgccgatgttgccgggaagatgaccaaacttgatcatttagaggaagta-tattaagcggaggaaaagaaactaactaggatttccttagtagcggcgagcgaacaggaaggagcccagcaccgaatcccgcggtt--ccgccgcagggaaatgtggtgttcgggagggtccga---ctat---cccg-aggtgtcg-catcgcgtccaagtccatcttgaatggggccacttacccgcagagggtgccaggcccgtag-cgaccggt--ac-gcgc-ctcgggaggatctctccttagagtcgggttgcttgagagtgcagctctaagtgggtggtaaactccatctaaggctaaatacgaccacgagaccgatagcgaacaagtaccgtgagggaaagttgaaaagaactttgaagagagagttcaagagtacgtg-aaaccgttcaggggtaaacctaagaaacccaaaaga-tcgaac-ggggagattcatcgtcagcg-tcgctggctt-cgcgt-cggtgg--gcgatgcac-cgcg-----------------------------gttct---a-c---gccg-----cgggcacgctaccg-tgcg-c-gcatgt-ccggtg-t--cgtcgtcgtgcacttctcccctagt-agaacgtcgcgacccgctgggtgtcggtctacggcccggg--tg-aggcgactgtcgcgt---------------------------------cg-c-cggt-aaaacg--gc-acg-cgg-caaa--ccctcgg--a-c--gcccg-gccggctgcccggcggt--a---ct-c---gc--ac----------ggtatcaggccgcaagtgttga----------------------------------------------------------------------------------------------------------------------------actttgcgtca-agcccgtcgcaagcg----cg-cgc-ca-cgg-tt-----a-------ctcggagg------tacggaccta-gcgccgtcccc--------g--gtcc-tggtc-cgctgttgg---c--c-------------------------g--acgg--------------tg---------accctttgacaggcc-tt-acggggcgacgcgg------------------------------tgtggcgtgtt-----cgcgtcattccgcgcccgcctcaataccggtcggcgacgctactgctttgggtactcttaggacccgtcttgaaacacggaccaaggagtctaacatgtgcgcgagtcattggga-c-t-----agca--aaacccaaaggcgcaatgaaagtgaaggt--------------------------------cggc---------------------------------------------------------------c--t--------tgg-c--gccgac-cgagggaggatggg--ccgcgt------------------tgc--g-a--tgcggcctcgcactcccggggcgtctcgttct--catc---gcgagaagaggcgcaccaagagcgtacacgttgggacccgaaagatggtgaactatgcctggtcaggacgaagtcaggggaaaccctgatggaggtccgtagcgattctgacgtgcaaatcgatcgtcggaactgggtataggggcgaaagactaatcgaaccatctagtagctggttccctccgaagtttccctcaggatagctggcactcggccg------tt-ct----------------------------------------------------------------ac---ggaacg-cgcgcgagtctcatctggtaaagcgaatgattagaggccttggggccgaaacgacctcaacctattctcaaactttaaatgggtgagatctctggctttcttgaa-----ct--------atgaagccac-gag--a------------------------------------------a--t----tt------cggatcagag-tgccaagtgggccatttttggtaagcagaactggcgctgtgggatgaaccaaacgcagagttaaggcgcctaactcgacgctcatgggacaccatgaaaggcgttggttgcttaagacagcaggacggtggccatggaagtcggaatccgctaaggagtgtgtaacaactcacctgccgaagcaactagccctgaaaatggatggcgctgaagcgtcgagcctatactctgccgtcagcggcaagtggggcgggggtccta----------------------------------------------------------------------------------------------aaccagcc-cccgtcacgaagccctgacgagtaggagggtcgcggcggtgtgcgcagaagggtc-tgggcgcgagcctgcctggagccgccgccggtgcagatcttggtggtagtagcaaatactccagcgaggccctggaggactgacgtggagaagggttgatattgcgctgtggaaattcgagacagcaaaatactatgtcaccatcatcgatgcccccgggcatcgtgattttattaagaacatgatcacaggcacttcgcaagccgactgcgcagtgcttatcgttgcagcaggtactggcgaatttgaggctggtatttcgaaaaatggacagacccgtgaacacgctctgctcgctttcacacttggtgtgaaacagttgatagtaggagttaataagatggattcgacggagcccccttactccgagcctcgattcgaggaaatcaagaaggaagtttcctcatatattaaaaagatcggctacaatccagctgcagtggctttcgtgcccatttccggctggcatggagataacatgttggaggtgtctgctaaaatgccctggttcaagggctggacggtggagcgaaaggatggtaaagctgatggcaaatgcctcatcgaagctttggacgcaatcctgccacccaccaggccgaccgataaggct
Lasius_californicus_ --tcatatgcttgtctcaaagattaagccatgcatgtctcagtgcatgccgaattaaggtgaaaccgcgaatggctcattaaatcagttatggttcattagattgtacccacatttacttggataactgtggtaattctagagctaatacatgcaaaacagagtcccgaccagtgatgg-aagggacgcttttattagatcaaaaccaatcggtggcg--ggcggct---c-gccg-----ttcgt-ccaccgttta-ttttggtgactctgaataactttgtgctgatcgcacggt--cctagcaccggcgacgcatctttcaaatgtctgccttatcaactgtcgatggtaggttctgcgcctaccatggttgtaacgggtaacggggaatcagggttcgattccggagagggagcctgagaaacggctaccacatccaaggaaggcagcaggcgcgcaaattacccactcccggcacggggaggtagtgacgaaaaataacgatacgggactcatccgaggccccgtaatcggaatgagtacactttaaatcctttaacgaggatccattggagggcaagtctggtgccagcagccgcggtaattccagctccaatagcgtatattaaagttgttgcggttaaaaagctcgtagttgaatctgtgtcgcacaccgtcggttcaccgct--cg--cgg--tgtttaactggcgtgatgtgggacgtcctaccggtgggctta--------gcctcg-c-----gaggggcg------gccc-aacta-at---atcccgtcgcggtgctctttactgagtgtcgagtcgggccggtacgtttactttgaacaaattagagtgcttaaagcaggctaccttcgcctgaatactgcgtgcatggaataatggaataggacctcggttctattttgttggttttcggaaccccgaggtaatgattaatagggacagatgggggcattcgtattgcgacgttagaggtgaaattcttggatcgtcgcaagacggacagaagcgaaagcatttgccaaaaatgttttcattaatcaagaacgaaagttagaggttcgaaggcgatcagataccgccctagttctaaccataaacgatgccagctagcgatccgccgaagttcctccgatgactcggcgggcagcttccgggaaaccaaagcttttgggttccgggggaagtatggttgcaaagctgaaacttaaaggaattgacggaagggcaccaccaggagtggagcctgcggcttaatttgactcaacacgggaaacctcaccaggcccagacaccggaaggattgacagattgatagctctttcttgattcggtgggtggtggtgcatggccgttcttagttggtggagcgatttgtctggttaattccgataacgaacgagactctagcctgctaaataggcgtaccttatggtatcgcgaagg-ccc--ccgg-cttc---ggctggc-gggtttttactaccaacgtacaaacaaatcttcttagagggacaggcggcttctagccgcacgagattgagcaataacaggtctgtgatgcccttagatgttctgggccgcacgcgcgctacactgaaggaatcagcgtgtgttccctggccgaaaggcccgggtaacccgctgaacctccttcgtgctagggattggggcttgcaattgttccccatgaacgaggaattcccagtaagcgcgagtcataagctcgcgttgattacgtccctgccctttgtacacaccgcccgtcgctactaccgattgaatgatttagtgaggtcttcggactggt--gcgcgg-caatgtctc--ggcat--tgccgatgttgccgggaagatgaccaaacttgatcatttagaggaagta-tattaagcggaggaaaagaaactaactaggatttccttagtagcggcgagcgaacaggaaagagcccagcaccgaatcccgcggtt--ccgccgcagggaaatgtggtgtttgggaggatccg--c-ttat---cccg-aggtgtcg-cgtcgcgtccaagtccatcttgaatggggccacttacccgtagagggtgccaggcccgtag-cgaccggt--gc-gcgt-ctcgggaggatctctccttagagtcgggttgcttgagagtgcagctctaagtgggtggtaaactccatctaaggctaaatacgaccacgagaccgatagcgaacaagtaccgtgagggaaagttgaaaagaactttgaagagagagttcaagagtacgtg-aaaccgttcaggggtaaacctaagaaacccaaaaga-tcgaac-ggggagattcatcgtcagcg-gcgctggctt-cgcgt-cggtcg--gcgatgtcc-cgcg-gag-----tcct-----------cgt--ggctc---g-c---g-cg-----cgggcacgctaccg-tgcgct-cgatgt-ccggcg-ct-cgtcgtcgtgcacttctccccaagt-agaacgtcgcgacccgctgggtgtcggtctacggcccggg--tg-aggtgactgtcgcgt---------------------------------cg-c-cggt-aaaacg--gc-acg-cga-caaa--ccctcgg--t-c--gcccg-gccggctgctcggcggt--a---cg-c---gc--aa----------ggtatcaggccgcacgctta--------------------------------------------------------------------------------------------------------------------------ttcagcggtgcgtcg-aggccgtcgcaagcg----cg-cgc-ca-cgg-ta-------------ctcggagg-t----tacggacttc-gcgccgtcccc--------g--gtcc-tggcc-cgctgttgg---t--t------aca----------------gt-acggt-------------t----------caccttcgacaggcc-ta-tgaacgtcttccgc------------------------------------------------gtgttaacacgcgggggaccgataccggtcggcgacgctactgctttgggtactcttaggacccgtcttgaaacacggaccaaggagtctaacatgtacgcgagtcattggga-c-t--tgtcgcg--agacctaaaggcgtaatgaaagtgaaggt--------------------------------cggc---------------------------------------------------------------c--c--------tggcc--gtcgac-cgagggaggatggg--ccgcgt------------------cgc--g-a--tgcggcctcgcactcccggggcgtctcgttct--catc---gcgagaagaggcgcacccagagcgtacacgttgggacccgaaagatggtgaactatgcctggtcaggacgaagtcaggggaaaccctgatggaggtccgtagcgattctgacgtgcaaatcgatcgtcggaactgggtataggggcgaaagactaatcgaaccatctagtagctggttccctccgaagtttccctcaggatagctggcactcggccg------tt-ccg-c-------------------------------------------------------------ac---ggaacg-cgcgcgagtctcatctggtaaagcgaatgattagaggccttggggccgaaacgacctcaacctattctcaaactttaaatgggtgagatctctggctttcttgaa-----ct--------atgaagccac-gag--c------------------------------------------a--t----ct------cggatcagag-tgccaagtgggccatttttggtaagcagaactggcgctgtgggatgaaccaaacgcagagttaaggcgcccaactcgacgctcatgggacaccatgaaaggcgttggttgcttaagacagcaggacggtggccatggaagtcggaatccgctaaggagtgtgtaacaactcacctgccgaagcaactagccctgaaaatggatggcgctgaagcgtcgagcctatactctgccgtcagcggcaagtggggcggcaaacggggg---------agcgggcgcgcgagcgtc----------------------------------------------------------cgtctctc-tctcgc-gtcgtcacgaagccctgacgagtaggagggtcgcgacggtgagcgcagaagggtc-tgggcgtgagcctgcctggagccgccgtcggtgcagatcttggtggtagtagcaaatactccagcgaggccctggaggactgacgtggagaagggtcgatatcgcattatggaaatttgaaacgtccaaatattatgtcactatcatcgacgctcctggacacagagattttattaagaacatgatcactggtacttcgcaagctgattgcgctgtactgattgtcgccgctggtactggcgaattcgaggctggtatctcgaaaaatggacagacccgtgagcacgctttactcgcctttaccctcggcgtcaaacagctgatcgtcggagttaacaaaatggattccaccgagcctccgtactccgagactcgattcgaggaaatcaagaaggaagtatcgtcgtacataaagaagatcggctacaacccagccgcagtcgcgttcgttcccatttccggctggcatggagacaacatgctggagccgtcctccaagatgccctggttcaaaggatggtctgtggagcgcaaggaaggcaaagccgacggcaaatgccttatcgaagccctcgatgccatcctgccacccagcaggccgaccgacaaggcc
Leptanilla_GRE01_ --tcatatgcttgtctcaaagattaagccatgcatgtctcagtgcatgccgaattaaggtgaaaccgcgaatggctcattaaatcagttatggttcattagattgtacccacatttacttggataactgtggcaattctagagctaatacatgcaaaatagagtcctgaccagagatgg-gagggacgcttttattagatcaaaaccaatcggtggcg--gatggcc-----tcca-----tccgt-ccaccgttca-ttttggtgactctgaataactttgtgctgatcgcacggt--cctagcaccggcgacgcatctttcaaatgtctgccttatcaactgtcgatggtaggttctgcgcctaccatggttgtaacgggtaacggggaatcagggttcgattccggagagggagcctgagaaacggctaccacatccaaggaaggcagcaggcgcgcaaattacccactcccggcacggggaggtagtgacgaaaaataacgatacgggactcatccgaggccccgtaatcggaatgagtacactttaaatcctttaacgaggatccattggagggcaagtctggtgccagcagccgcggtaattccagctccaatagcgtatattaaagttgttgcggttaaaaagctcgtagttgaatctgtgtcgcacactgtcggttcaccgct--cg--cgg--tgtttaactggcatgatgtgggacgtcctaccggtgggctta--------gcctcg-t-----aaggggcg------gccc-aacta-at---atcccatcgcggtgctctttactgagtgtcgagttgggccggtacgtttactttgaacaaattagagtgcttaaagcaggctaccttcgcctgaatactgtgtgcatggaataatggaataggacctcggttctattttgttggttttcggaaccccgaggtaatgattaatagggacagatgggggcattcgtattgcgacgttagaggtgaaattcttggatcgtcgcaagacggacagaagcgaaagcatttgccaaaaatgttttcattaatcaagaacgaaagttagaggttcgaaggcgatcagataccgccctagttctaaccataaacgatgccagctagcgatccgccgaagttcctccgatgactcggcgggcagcttccgggaaaccaaagcttttgggttccgggggaagtatggttgcaaagctgaaacttaaaggaattgacggaagggcaccaccaggagtggagcctgcggcttaatttgactcaacacgggaaacctcaccaggcccggacaccggaaggattgacagattgatagctctttcttgattcggtgggtggtggtgcatggccgttcttagttggtggagcgatttgtctggttaattccgataacgaacgagactctagcctgctaaataggcgtaccttatggtatctcgaagg-ccc--ccgg-tttc---ggccggg-cggtttttactaccaacgtaccaacaaatcttcttagagggacaggcggcttctagccgcacgagattgagcaataacaggtctgtgatgcccttagatgttctgggccgcacgcgcgctacactgaaggaatcagcgtgttttccctggccgaaaggcccgggtaacccgctgaacctccttcgtgctagggattggggcttgcaattgttccccatgaacgaggaattcccagtaagcgcgagtcataagctcgcgttgattacgtccctgccctttgtacacaccgcccgtcgctactaccgattgaatgatttagtgaggtcttcggactggt--gcgcgg-caatgtctc--ggcat--tgccgatgttgccgggaagatgaccaaacttgatcatttagaggaagta-tactaagcggaggaaaagaaactaactaggatttccttagtagcggcgagcgaacaggaaaaagcccagcactaaatcccgcggtt--ttgccgcagggaaatgtagtgttcgggaggatccat---ttat---cccg-gggtatcg-gatcgcgtccaagttcatcttgaatggggccatttacccatagagggtgccaggcctgtag-tggccgattatc-gagc-ttcgggaggatctctccttagagtcgggttgcttgagagtgcagctctaagcgggtggtaaactccatctaaggctaaatatgaccacgagaccgatagcgaacaagtaccgtgagggaaagttgaaaagaactttgaagagagagttcaatagtacgtg-aaaccgttcaggggtaaacctaagaaacccaaaaga-tcgaac-ggggagattcatcgtcagcg-atattggctt-cgtgt-cggtgg--gcgatgtcc-cgtg-aat-------------------------ctcac---gat---t-cg-----cgggcacgttaccg-tgcg-c-gtatgt-ccgaca-t--tgccgtcgtgcacttctccccaagt-aggacgtcgcgacccgctgggtgtcggtctacgggccggg--tg-tggtgtctgttgtgt---------------------------------cg-c-cggt-aaaatg--gc-acg-tga-caaa--ccctcgggat-t--acccg-gccggctgcccggcggt--a---ctct---aa--aa----------ggtatcaggccgcaaatt-------------------------------------------------------------------------------------------------------------------------------taaattgcgtca-agcccgtcacaagcg----cg-gcc-attttg-gt-------------atcggagg-----ttacggaccta-gcgccgtcccc--------g--gtcc-tggcc-cgctgctgg---t--c-------------------------g--acgg--------------tggattatattaccctttgactgtgccta----------------------------------------------------------------------------taataaatataccggtctgcgacgctactgctttgggtacttttaggacccgtcttgaaacacggaccaaggagtctaacatgtgcgcgagtcattggga------ctgagct--aaacctaaaggcgtaatgaaagtgaaggt--------------------------------cggc---------------------------------------------------------------c--c--------tgg-c--gccgac-cgagggaggatggg--ccgcgt------------------tgc--g-a--tgcggcttcgcactcccggggcgtctcgttct--catt---acgagaagaggcgcacctagagcgtacacgttgggacccgaaagatggtgaactatgcctggtcaggacgaagtcaggggaaaccctgatggaggtccgtagcgattctgacgtgcaaatcgatcgtcggaactgggtataggggcgaaagactaatcgaaccatctagtagctggttccctccgaagtttccctcaggatagctggcactcgaccg------tt-ct----------------------------------------------------------------ac---ggaacg-tgcgcgagtctcatctggtaaagcgaatgattagaggccttggggccgaaacgacctcaacctattctcaaactttaaatgggtgagatctctggctttcttaaa-----tt--------atgaagccaa-gag--c------------------------------------------a--t----ct------cggatcagag-tgccaagtgggccaattttggtaagcagaactggcgctgtgggatgaaccaaacgtagagttaaggcgcctaactcgacgctcatgggacaccatgaaaggcgttggttgcttaagacagcaggacggtggccatggaagtcggaatccgctaaggagtgtgtaacaactcacctgccgaagcaactagccctgaaaatggatggcgctgaagcgtcgagcctatactctgccgtcagcggcaagtgggacagacggggatta---------------------------------------------------------------------------------------------attaccg-tttgttacgaagctctgacgagtaggagggtcgcggcggtgtgcgcagaagggtc-tgggcgtgagcctgcctggagccgccgccggtgcagatcttggtggtagtagcaaatactccagcgaggccctggaggactgacgtggagaagggttgatattgcgctgtggaaatttgaaactgccaagtactatgttactatcattgatgctcctggtcacagagattttatcaaaaacatgattactggtacctcacaagctgattgtgccgtattgattgttgctgctggtacgggtgaattcgaagctggtatttccaagaatggtcaaactcgagaacatgctctgctggcatttactttgggtgtaaagcaacttatcgttggcgttaacaagatggattctaccgagcccccatactcggaaagtcgattcgaagaaataaagaaagaagtatcttcatatataaagaaaattggttataatccagctgctgtcgcatttgtacctatatctggttggcacggagacaatatgttagaagtatcttctaagatgccatggttcaagggatggaacgtagaacgcaaggaaggaaaagcggaaggaaaatgtcttatcgaagctctggatgctattctaccaccaagcaggccaaccgataaggct
Leptanilla_RSA01_ --tcatatgcttgtctcaaagattaagccatgcatgtctcagtgcatgccgaattaaggtgaaaccgcgaatggctcattaaatcagttatggttcactagattgtacccacatttacttggataactgtggcaattctagagctaatacatgcaaaacagagtcctgaccagagatgg-gagggatgcttttattagatcaaaaccaatcggtggcg--gatggtc-----tcca-----ttcgt-ccaccgttca-ttttggtgactctgaataactttgtgctgatcgcacggt--cctagcaccggcgacgcatctttcaaatgtctgccttatcaactgtcgatggtaggttctgcgcctaccatggttgtaacgggtaacggggaatcagggttcgattccggagagggagcctgagaaacggctaccacatccaaggaaggcagcaggcgcgcaaattacccactcccggcacggggaggtagtgacgaaaaataacgatacgggactcatccgaggccccgtaatcggaatgagtacactttaaatcctttaacgaggatccattggagggcaagtctggtgccagcagccgcggtaattccagctccaatagcgtatattaaagttgttgcggttaaaaagctcgtagttgaatctgtgtcgcacactgtcggttcaccgct--cg--cgg--tgtttaactggcatgatgtgggacgtcctaccggtgggctta--------gcctcg-c-----aaggggcg------gccc-aacta-at---atcccatcgcggtgctctttactgagtgtcgagttgggccggtacgtttactttgaacaaattagagtgcttaaagcaggctaccttcgcctgaatactgtgtgcatggaataatggaataggacctcggttctattttgttggttttcggaaccccgaggtaatgattaatagggacagatgggggcattcgtattgcgacgttagaggtgaaattcttggatcgtcgcaagacggacagaagcgaaagcatttgccaaaaatgttttcattaatcaagaacgaaagttagaggttcgaaggcgatcagataccgccctagttctaaccataaacgatgccagctagcgatccgccgaagttcctccgatgactcggcgggcagcttccgggaaaccaaagcttttgggttccgggggaagtatggttgcaaagctgaaacttaaaggaattgacggaagggcaccaccaggagtggagcctgcggcttaatttgactcaacacgggaaacctcaccaggcccggacaccggaaggattgacagattgatagctctttcttgattcggtgggtggtggtgcatggccgttcttagttggtggagcgatttgtctggttaattccgataacgaacgagactctagcctgctaaataggcgtaccttatggtatctcgaagg-ccc--ccgg-ttcc---ggccggg-cggtttttactaccaacgtaccaacaaatcttcttagagggacaggcggcttctagccgcacgagattgagcaataacaggtctgtgatgcccttagatgttctgggccgcacgcgcgctacactgaaggaatcagcgtgttttccctggccgaaaggcccgggtaacccgctgaacctccttcgtgctagggattggggcttgcaattgttccccatgaacgaggaattcccagtaagcgcgagtcataagctcgcgttgattacgtccctgccctttgtacacaccgcccgtcgctactaccgattgaatgatttagtgaggtcttcggactggt--gcgcgg-caatgtctc--ggcat--tgccgatgttgccgggaagatgaccaaacttgatcatttagaggaagta-tattaagcgtaggaagagaaactaactaggatttccccagtagcggcgagcgaacaggaaaaagcccagcactaaatcccgtggtt--ttgccacagggaaatgtagtgttcgggaggatcaga---ttat---cccg-gggtatcg-aatcgcgtccaagtccatcttgaatggggctctttacccacagagggtgccaggcctgtag-tggccggttatc-gagc-ctcgggaggatctctccttagagtcgggttgcttgagagtgcagctctaagtgggtggtaaactccatctaaggctaaatattaccacgagaccgatagcgaacaagtaccgtgagggaaagttgaaaagaactttgaagagagagttcaatagtacgtg-aaaccgttcaggggtaaacctaagaaacccaaaaga-tcgaac-gggaagattcatcgtcagcg-acgttggctt-cgtgt-cggtcg--gcgatgtcc-cgtg-aat-------------------------ctcac---gat---t-ta-----cgggcacgttaccg-tgcg-c-gtatgt-ccgacg-t--tgtcgtcgtgcacttctcccctagt-aggacgtcgcgacccgctgggtgtcggtctacgggccgag--tg-tggtgtctgtcgtgt---------------------------------cg-c-cggt-aaaacg--gc-acg-tgg-caaa--ccctcgg--tta--acccg-gccggctgcccggcggt--a---cact---aa--ac----------ggtatcaggccgcaaatt-------------------------------------------------------------------------------------------------------------------------------taaactgcgtca-agcccgtcacaagcg----cg-gccacttttg-gt-------------atcggagg-----ttacggaccta-gcgccgtccac--------g--gtcc-tggcc-cgctgttgg---t--t-------------------------g--acgg--------------tggattatattaccctttgactgtgccta-------------------------------------------------------------------------taaaataatatataccggtcagcgacgctactgctttgggtacttttaggacccgtcttgaaacacggaccaaggagtctaacatgtgcgcgagtcattggga------gtctact--aaacctaaaggcgtaatgaaagtgaaggt--------------------------------cggc---------------------------------------------------------------c--c--------tgg-c--gccgac-ctagggaggatgaa--ccgcgt------------------cgc--g-a--tgcggtttcgcactcccggggcgtctcgttct--catt---acgagaagaggcgcacccagagcgtacacgttgggacccgaaagatggtgaactatgcctggtcaggacgaagtcaggggaaaccctgatggaggtccgtagcgattctgacgtgcaaatcgatcgtcggaactgggtataggggcgaaagactaatcgaaccatctagtagctggttccctccgaagtttccctcaggatagctggcactcgaccg------tt-ct----------------------------------------------------------------ac---ggaacg-tgcacgagtctcatctggtaaagcgaatgattagaggccttggggccgaaacgacctcaacctattctcaaactttaaatgggtgagatctctggctttcttaaa-----tt--------atgaagccac-gag--c------------------------------------------a--t----ct------cggatcagag-tgccaagtgggccaattttggtaagcagaactggcgctgtgggatgaaccaaacgtagagttaaggcgcctaactcgacgctcatgggacaccatgaaaggcgttggttgcttaagacagcaggacggtggccatggaagtcggaatccgctaaggagtgtgtaacaactcacctgccgaagcaactagccctgaaaatggatggcgctgaagcgtcgagcctatactctgccgtcagcggcaagtgggacggacggggatta---------------------------------------------------------------------------------------------attaccg-ttcgtcacgaagctctgacgagtaggagggtcgcggcggtgtgcgcagaagggtc-tgggcgtgagcctgcctggagccgccgccggtgcagatcttggtggtagtagcaaatactccagcgaggccctggaggactgacgtggagaagggttgatattgcactgtggaaatttgaaacttcaaagtactatgttactatcattgacgctcctggtcatagagattttatcaagaacatgatcactggtacctcgcaagctgattgtgctgtattgattgttgctgctggtaccggtgaatttgaagctggtatttctaagaatggtcaaactcgagaacatgctttgctagcatttacattgggtgtgaagcaactcatcgttggcgttaataagatggattctactgaacctccatactcggaatctcgattcgaagaaatcaagaaagaagtatcgtcctatataaagaaaataggttataatccagctgctgtggcatttgtacctatatctggttggcacggagataatatgttggaagtatcttccaagatgccatggttcaaaggatggaatgtagaacgcaaggaaggaaaagcggaaggaaaatgtcttattgaagctctggatgctattctaccaccaagcaggccaaccgataaggcc
Leptanilloides_mckennae_ --tcatatgcttgtctcaaagattaagccatgcatgtctcagtgcatgccgaattaaggtgaaaccgcgaatggctcattaaatcagttatggttcattagattgtacccacatttacttggataactgtggtaattctagagctaatacatgcaaaacagagtcccgaccagtgatgg-gagggacgcttttattagatcaaaaccaatcggtggcg--cgcggtt-----cccg-----tgcgt-ccaccgttta-ttttggtgactctgaataactttgagctgatcgcacggt--cctcgtaccggcgacgcatctttcaaatgtctgccttatcaactttcgatggtaggttctgcgcctaccatggttgtaacgggtaacggggaatcagggttcgattccggagagggagcctgagaaacggctaccacatccaaggaaggcagcaggcgcgcaaattacccactcccggcacggggaggtagtgacgaaaaataacgatacgggactcatccgaggccccgtaatcggaatgagtacactttaaatcctttaacgaggatccattggagggcaagtctggtgccagcagccgcggtaattccagctccaatagcgtatattaaagttgttgcggttaaaaagctcgtagttgaatctgtgtcgcacaccgtcggttcatcgct--cg--cgg--tgtttaactggcgtgatgtgggacgtcctaccggtgggctta--------gcctcg-c-----gaggggcg------gccc-aactg-at---atcccgtcgcggtgctctttactgagtgtcgagtcgggccggtacgtttactttgaacaaattagagtgcttaaagcaggctaccttcgcctgaatactgtgtgcatggaataatggaataggacctcggttctattttgttggttttcggaaccccgaggtaatgattaatagggacagatgggggcattcgtattgcgacgttagaggtgaaattcttggatcgtcgcaagacggacagaagcgaaagcatttgccaaaaatgttttcattaatcaagaacgaaagttagaggttcgaaggcgatcagataccgccctagttctaaccataaacgatgccagctagcgatccgccgaagttcctccgatgactcggcgggcagcttccgggaaaccaaagcttttgggttccgggggaagtatggttgcaaagctgaaacttaaaggaattgacggaagggcaccaccaggagtggagcctgcggcttaatttgactcaacacgggaaacctcaccaggcccagacaccggaaggattgacagattgatagctctttcttgattcggtgggtggtggtgcatggccgttcttagttggtggagcgatttgtctggttaattccgataacgaacgagactctagcctgctaaataggcgtaccttatggtatcgcgaagg-ccc--ccgg-ctcc---ggccggc-gggtttttactaccaacgtacaagcaaatcttcttagagggacaggcggcttctagccgcacgagattgagcaataacaggtctgtgatgcccttagatgttctgggccgcacgcgcgctacactgaaggaatcagcgtgtgttccctggccgaaaggcccgggtaacccgctgaacctccttcgtgctagggattggggcttgcaattgttccccatgaacgaggaattcccagtaagcgcgagtcataagctcgcgttgattacgtccctgccctttgtacacaccgcccgtcgctactaccgattgaatgatttagtgaggtcttcggactggt--gcgcgg-caacgtctc--ggcat--tgccgatgttgccgggaagatgaccaaacttgatcatttagaggaagta-tactaagcggaggaaaagaaactaaccaggatttccttagtagcggcgagcgaacaggaaagagcccagcaccgaatcccgcggtt--ccgccgcagggaaatgtggtgttcgggagggtccg--c-ttat---ccct-tgacgtcg-tgccgcgtccaagtccatcttgaatggggccacttacccgcagagggtgccaggcccgtag-cgaccggt--gc-gcgt-ctcgggaggatctctccttagagtcgggttgcttgagagtgcagctctaagtgggtggtaaactccatctaaggctaaatacgaccacgagaccgatagcgaacaagtaccgtgagggaaagttgaaaagaactttgaagagagagttcaagagtacgtg-aaaccgttcaggggtaaacctaagaaacccaaaaga-tcgaac-ggggagattcatcgtcagcg-gcgctggctt-cgcgt-cggtgg--gcgatgtcc-cgcg-gtgccgtt---------------ctc--ggttc---t-c---g-cg-----cgggcacgctaccg-tgcg-t-cgatgt-ccggcg-aa-cgtcgtcgtgcacttctcccccagt-aggacgtcgcgacccgctgggtgtcggtctacggcccggg--tg-cggtgactgtcgcgt---------------------------------cg-c-cggt-aaaacg--gc-acg-cgg-caaa--cccccgg--t-c--gcccg-gccggctgcccggcggt--a---ca-c---tc--aac---------ggtatcaggccgcgccgc---------------------------------------------------------------------------------------------------------------------------------gcgcgcgtcg-agcccgtcgcaagcg----ag-cgc-ca-cgg-ta-------------cccggagg------tacggaccta-gcgccgtcccc--------g--gtcc-tggcc-cgctgttag---c--t-------------------------gt-acggtg------------t----------aaccttcgacaggcc-tc-ctctcg-------------------------------------------------------------------gtaacacgagataccggtcggcgacgctactgctttgggtactcttaggacccgtcttgaaacacggaccaaggagtctaacatgtacgcgagtcattggga-c-t-----atcg--atacctaaaggcgcaatgaaagtgaaggt--------------------------------cggc---------------------------------------------------------------c--c--------tggcc--gccgac-tgagggaggatggg--ccgcgt------------------cgc--g-a--tgcggctccgcactcccggggcgtctcgctct--catt---gcgagaagaggcgcacccagagcgtacacgttgggacccgaaagatggtgaactatgcctggtcaggacgaagtcaggggaaaccctgatggaggtccgtagcgattctgacgtgcaaatcgatcgtcggaactgggtataggggcgaaagactaatcgaaccatctagtagctggttccctccgaagtttccctcaggatagctggcactcatctg------tt-ccg-c-------------------------------------------------------------gc---ggaacg-cgtgcgagtctcatctggtaaagcgaatgattagaggccttggggccgaaacgacctcaacctattctcaaactttaaatgggtgagatctctggctttcttgaa-----ct--------atgaagccac-gag--c------------------------------------------a--t----ca------cggatcagag-tgccaagtgggccatttttggtaagcagaactggcgctgtgggatgaaccaaacgcagagttaaggcgcccaactcgacgctcatgggacaccatgaaaggcgttggttgcttaagacagcaggacggtggccatggaagtcggaatccgctaaggagtgtgtaacaactcacctgccgaagcaactagccctgaaaatggatggcgctgaagcgtcgagcctatactctgccgtcagcggcaagtggggcggccgcc---------------------------------------------------------------------------------------------------tcgcgcggtcgtcacgaggccctgacgagtaggagggtcgcggcggtgtgcgcagaagggtc-tgggcgcgagcctgcctggagccgccgtcggtgcagatcttggtggtagtagcaaatactccagcgaggccctggaggactgacgtggagaagggtcgatatcgccctctggaagttcgagaccgccaagtactacgtcacgatcatcgacgccccgggacatagagattttatcaagaacatgatcaccggtacctcgcaggctgactgcgcggtgttaatcgtcgcagccggtaccggtgaattcgaagctggtatctcgaagaacggacagacccgcgagcacgccctgcttgcgttcaccctcggtgtaaagcagctgatagtcggtgtcaataagatggactcgacggagccgccgtactccgagagccgtttcgaggaaatcaagaaagaagtgtcgtcgtacatcaaaaagatcggttacaacccagctgcggtcgcgttcgtgccgatctctggctggcatggggacaacatgctcgaggtgtccgccaagatgccctggttcaagggatggaacgttgaacgcaaggagggcaagggcgagggcaagtgcctcatcgaagcgcttgacgctatcctgccacccaccagaccgaccgacaaggct
Leptanilloides_nomada_ --tcatatgcttgtctcaaagattaagccatgcatgtctcagtgcatgccgaattaaggtgaaaccgcgaatggctcattaaatcagttatggttcattagattgtaccaacatttacttggataactgtggtaattctagagctaatacatgcaaaacagagtcccgaccagtgatgg-gagggacgcttttattagatcaaaaccaatcggtggcg--tgcggtt-----cccg-----tgcgt-ccaccgttta-ttttggtgactctgaataactttgagctgatcgcacggt--cctcgtaccggcgacgcatctttcaaatgtctgccttatcaactttcgatggtaggttctgcgcctaccatggttgtaacgggtaacggggaatcagggttcgattccggagagggagcctgagaaacggctaccacatccaaggaaggcagcaggcgcgcaaattacccactcccggcacggggaggtagtgacgaaaaataacgatacgggactcatccgaggccccgtaatcggaatgagtacactttaaatcctttaacgaggatccattggagggcaagtctggtgccagcagccgcggtaattccagctccaatagcgtatattaaagttgttgcggttaaaaagctcgtagttgaatctgtgtcgcacaccgtcggttcatcgct--cg--cgg--tgtttaactggcgtgatgtgggacgtcctaccggtgggctta--------gcctcg-c-----gaggggcg------gccc-aactg-at---atcccgtcgcggtgctctttactgagtgtcgagtcgggccggtacgtttactttgaacaaattagagtgcttaaagcaggctaccttcgcctgaatactgtgtgcatggaataatggaataggacctcggttctattttgttggttttcggaaccccgaggtaatgattaatagggacagatgggggcattcgtattgcgacgttagaggtgaaattcttggatcgtcgcaagacggacagaagcgaaagcatttgccaaaaatgttttcattaatcaagaacgaaagttagaggttcgaaggcgatcagataccgccctagttctaaccataaacgatgccagctagcgatccgccgaagttcctccgatgactcggcgggcagcttccgggaaaccaaagcttttgggttccgggggaagtatggttgcaaagctgaaacttaaaggaattgacggaagggcaccaccaggagtggagcctgcggcttaatttgactcaacacgggaaacctcaccaggcccagacaccggaaggattgacagattgatagctctttcttgattcggtgggtggtggtgcatggccgttcttagttggtggagcgatttgtctggttaattccgataacgaacgagactctagcctgctaaataggcgtaccttatggtatcgcgaagg-ccc--ccgg-cttc---ggccggc-gggtttttactaccaacgtacaaacaaatcttcttagagggacaggcggcttctagccgcacgagattgagcaataacaggtctgtgatgcccttagatgttctgggccgcacgcgcgctacactgaaggaatcagcgtgtgttccctggccgaaaggcccgggtaacccgctgaacctccttcgtgctagggattggggcttgcaattgttccccatgaacgaggaattcccagtaagcgcgagtcataagctcgcgttgattacgtccctgccctttgtacacaccgcccgtcgctactaccgattgaatgatttagtgaggtcttcggactggt--gcgcgg-caatgtctc--ggcat--tgccgatgttgccgggaagatgaccaaacttgatcatttagaggaagta-tactaagcggaggaaaagaaactaaccaggatttcctcagtagcggcgagcgaacaggaaagagcccagcaccgaatcccgcggtt--ccgccgcagggaaatgtggtgttcgggagggtccg--c-ttat---ccct-tggcgacg-tgccgcgtccaagtccatcttgaatggggccacttacccgcagagggtgccaggcccgtag-cgaccggc--gc-gcgt-ctcgggaggatctctccttagagtcgggttgcttgagagtgcagctctaagtgggtggtaaactccatctaaggctaaatacgaccacgagaccgatagcgaacaagtaccgtgagggaaagttgaaaagaactttgaagagagagttcaagagtacgtg-aaaccgttcaggggtaaacctaagaaacccaaaaga-tcgaac-ggggagattcatcgtcagcg-gcgctggctt-cgcgt-cggtgg--gcgatgtcc-cgcg-gtgccgtt---------------ctc--ggctc---t-c---g-cg-----cgggcacgctaccg-tgcg-t-cgatgt-ccggcg-at-cgtcgtcgtgcacttctcccccagt-aggacgtcgcgacccgctgggtgtcggtctacggcccggg--tg-cggtgactgtcgcgt---------------------------------cg-c-cggt-aaaacg--gc-acg-cgg-caaa--cccccgg--t-c--gcccg-gccggctgcccggcggt--a---ca-c---tc--aac---------ggtatcaggccgcgccgc---------------------------------------------------------------------------------------------------------------------------------gcgcgcgtcg-agcccgtcgcaagcg----ag-cgc-ca-cgg-ta-------------cccggagg------tacggaccta-gcgccgtcccc--------g--gtcc-tggcc-cgctgttag---c--t-------------------------gt-acggtg------------t----------aaccttcgacaggcc-tc-ctctcg-------------------------------------------------------------------gtaacacgagataccggtcggcgacgctactgctttgggtactcttaggacccgtcttgaaacacggaccaaggagtctaacatgtacgcgagtcattggga-c-t-----atcg--atacctaaaggcgcaatgaaagtgaaggt--------------------------------cggc---------------------------------------------------------------c--c--------tggcc--gccgac-cgagggaggatggg--ccgcgt------------------cgc--g-a--tgcggctccgcactcccggggcgtctcgctct--catt---gcgagaagaggcgcacccagagcgtacacgttgggacccgaaagatggtgaactatgcctggtcaggacgaagtcaggggaaaccctgatggaggtccgtagcgattctgacgtgcaaatcgatcgtcggaactgggtataggggcgaaagactaatcgaaccatctagtagctggttccctccgaagtttccctcaggatagctggcactcatctg------tt-ccg-c-------------------------------------------------------------gc---ggaacg-cgtgcgagtctcatctggtaaagcgaatgattagaggcattggggccgaaacgacctcaacctattctcaaactttaaatgggtgagatctctggctttcttgaa-----ct--------atgaagccac-gag--c------------------------------------------a--t----ca------cggatcagag-tgccaagtgggccatttttggtaagcagaactggcgctgtgggatgaaccaaacgcagagttaaggcgcccaactcgacgctcatgggacaccatgaaaggcgttggttgcttaagacagcaggacggtggccatggaagtcggaatccgctaaggagtgtgtaacaactcacctgccgaagcaactagccctgaaaatggatggcgctgaagcgtcgagcctatactctgccgtcagcggcaagtggggcggccgcc---------------------------------------------------------------------------------------------------tcgcgcggtcgtcacgaggccctgacgagtaggagggtcgcggcggtgtgcgcagaagggtc-tgggcgtgagcctgcctggagccgccgtcggtgcagatcttggtggtagtagcaaatactccagcgaggccctggaggactgacgtggagaagggtcgatatcgccctctggaagttcgagaccgccaagtactacgtcacgatcatcgacgccccgggacacagagatttcatcaagaacatgatcactggtacctcgcaggctgactgcgcggtgttaatcgtcgcagccggtaccggtgaattcgaagctggtatctcgaagaacggacagacccgcgagcacgccctgcttgcgtttaccctcggtgtaaagcagctgatagtcggtgtcaataagatggactcgaccgagccgccgtactccgagagccgtttcgaggaaatcaagaaagaagtgtcgtcatacatcaaaaagatcggttacaacccagccgcggtcgcgttcgtgccgatctctggctggcatggggacaacatgctcgaagtatcctccaagatgccctggttcaagggatggaacgttgaacgcaaggaaggcaagggcgagggcaaatgcctcatcgaagcgcttgacgctatcttgccacccaccagaccgaccgacaaggct
Leptogenys_diminuta_ --tcatatgcttgtctcaaagattaagccatgcatgtctcagtgcatgccgaattaaggtgaaaccgcgaatggctcattaaatcagttatggttcattagattgtacccacatttacttggataactgtggtaattctagagctaatacatgcaaaacagagtcccgaccagcgatgg-aagggacgcatttattagatcaaaaccaatcggtggcg--ggtgggt---c-acca-----tccgt-ccgccgttta-ttttggtgactctgaataactttgtgctgatcgcacggt--cctcgcaccggcgacgcatctttcaaatgtctgccttatcaactgtcgatggtaggttctgcgcctaccatggttgtaacgggtaacggggaatcagggttcgattccggagagggagcctgagaaacggctaccacatccaaggaaggcagcaggcgcgcaaattacccactcccggcacggggaggtagtgacgaaaaataacgatacgggactcatccgaggccccgtaatcggaatgagtacactttaaatcctttaacgaggatccattggagggcaagtctggtgccagcagccgcggtaattccagctccaatagcgtatattaaagttgttgcggttaaaaagctcgtagttgaatctgtgtcgcacactgtcggttcaccgct--cg--cgg--tgtttaactggcatgatgtgggacgtcctaccggtgggctta--------gcctcg-c-----gaggggcg------gccc-aaata-at---atcccatcgcggtgctctttactgagtgtcgagttgggccggtacgtttactttgaacaaattagagtgcttaaagcaggctaccttcgcctgaatactgtgtgcatggaataatggaataggacctcggttctattttattggttttcggaaccccgaggtaatgattaatagggacagatgggggcattcgtattgcgacgttagaggtgaaattcttggatcgtcgcaagacggacagaagcgaaagcatttgccaaaaatgttttcattaatcaagaacgaaagttagaggttcgaaggcgatcagataccgccctagttctaaccataaacgatgccagctagcgatccgccgaagttcctccgatgactcggcgggcagcttccgggaaaccaaagcttttgggttccgggggaagtatggttgcaaagctgaaacttaaaggaattgacggaagggcaccaccaggagtggagcctgcggcttaatttgactcaacacgggaaacctcaccaggcccagacaccggaaggattgacagattgatagctctttcttgattcggtgggtggtggtgcatggccgttcttagttggtggagcgatttgtctggttaattccgataacgaacgagactctagcctgctaaataggcgtaccttatggtatcgcgaagg-ccc--ccgg-cttc---ggtcggc-gggtttttactaccaacgtacaaacaaatcttcttagagggacaggcggcttctagccgcacgagattgagcaataacaggtctgtgatgcccttagatgttctgggccgcacgcgcgctacactgaaggaatcagcgtgttttccctggccgaaaggcccgggtaacccgctgaacctccttcgtgctagggattggggcttgcaattgttccccatgaacgaggaattcccagtaagcgcgagtcataagctcgcgttgattacgtccctgccctttgtacacaccgcccgtcgctactaccgattgaatgatttagtgaggtcttcggactggt--gcgcgg-cagtgcctc--ggcac--tgccgatgttgccgggaagatgaccaaacttgatcatttagaggaagta-tattaagcggaggaaaagaaactaaccaggatttccttagtagcggcgagcgaacaggaaggagcccagcaccgaatcccgcggtt--ccgccgcagggaaatgtggtgttcgggagggtccga---ctat---cccg-aggtgtcg-catcgcgtccaagtccatcttgaatggggccacttacccgcagagggtgccaggcccgtag-cgaccggt--ac-gcgc-ctcgggaggatctctccttagagtcgggttgcttgagagtgcagctctaagtgggtggtaaactccatctaaggctaaatacgaccacgagaccgatagcgaacaagtaccgtgagggaaagttgaaaagaactttgaagagagagttcaagagtacgtg-aaaccgttcaggggtaaacctaagaaacccaaaaga-tcgaac-ggggagattcatcgtcagcg-gcgttggctt-cgcgt-cggtgg--gcgatgtccgtgcg-----------------------------gattc---t-c---g-cg-----cgggcacgctaccg-tccg-c-gcatga-ccggcg-t--cgtcgtcgtgcacttctcccctagt-agaacgtcgcgacccgctgggtgtcggtctacggcccggg--tg-tggtgactgtcgcgt---------------------------------cg-c-cggt-aaaacg--gc-acg-cgg-caaa--cccccgg--a-c--gcccg-gccggctgcccggcggt--a---ct-c---gc--ac----------ggtatcaggccgcagctt----------------------------------------------------------------------------------------------------------------------------------tctgcgtca-agcccgtcgcaagcg----cg-cgc-ca-cgg-tt-----a-------ctcggagg------tacggacctg-gtgccgtcccc--------g--ttcc-tggcc-cgctgttgg---c--c-------------------------g--acgg--------------tg---------accctttgacaggcc-tt-acggggctgcgtgg------------------------------ggggacg---------caagtcattccacgtacgccctaataccggtcggcgacgctactgctttgggtactcttaggacccgtcttgaaacacggaccaaggagtctaacatgtgcgcgagtcattggga-c-t-----agca--aaacccaaaggcgcaatgaaagtgaaggt--------------------------------cggc---------------------------------------------------------------c--c--------tgg-c--gccgac-cgagggaggatggg--ccgcgt------------------cgc--g-a--tgcggcctcgcactcccggggcgtctcgttct--catc---gcgagaagaggcgcaccaagagcgtacacgttgggacccgaaagatggtgaactatgcctggtcaggacgaagtcaggggaaaccctgatggaggtccgtagcgattctgacgtgcaaatcgatcgtcggaactgggtataggggcgaaagactaatcgaaccatctagtagctggttccctccgaagtttccctcaggatagctggcactcggccg------tt-cc----------------------------------------------------------------ac---ggaacg-cgcgcgagtctcatctggtaaagcgaatgattagaggccttggggccgaaacgacctcaacctattctcaaactttaaatgggtgagatctctggctttcttgaa-----cg--------ttgaagccac-gag--a------------------------------------------a--t----ct------cggatcagag-tgccaagtgggccatttttggtaagcagaactggcgctgtgggatgaaccaaacgcagagttaaggcgcctaactcgacgctcatgggacaccatgaaaggcgttggttgcttaagacagcaggacggtggccatggaagtcggaatccgctaaggagtgtgtaacaactcacctgccgaagcaactagccctgaaaatggatggcgctgaagcgtcgagcctatactctgccgtcagcggcaagtggggcgggtgtcgga-----------------------------------------------------------------------------------------------aacggca-cccgtcacgaagccctgacgagtaggagggtcgcggcggtgtgcgcagaagggtc-tgggcgcgagcctgcctggagccgccgccggtgcagatcttggtggtagtagcaaatactccagcgaggccctggaggactgacgtggagaagggttgatatcgctctgtggaagtttgagacttccaaatactatgttaccatcattgatgctcccggacacagggactttattaaaaacatgattactggtacatcacaagccgattgtgctgtattgattgtcgctgcaggtaccggagaatttgaagccggtatctccaaaaatggacagacgcgcgagcatgctctgcttgcttttacattgggcgtaaaacaacttatcgttggagttaataagatggattcgacggagcctccttattccgaatctcgctttgaggagataaagaaggaagtttcttcctatattaagaagattggttacaatccagctgctgtagcctttgtacccatctctggctggcatggcgacaatatgttggaagtttctgccaaaatgccctggtttaagggatgggcagtggaacgcaaagagggtaaggctgatggcaaatgccttattgaggccttagacgctatactgccacccaccaggccgactgataaggcg
Leptomyrmex_AUS01_ --tcatatgcttgtctcaaagattaagccatgcatgtctcagtgcatgccgaattaaggtgaaaccgcgaatggctcattaaatcagttatggttcattagattgtacccacatttacttggataactgtggtaattctagagctaatacatgcaaaacagagtcccgaccagtgatgg-aagggacgcttttattagatcaaaaccaatcggtggcg--gacgggt---a-accg-----gccgt-ccaccgttta-ctttggtgactctgaataactttgtgctgatcgcagggt--cctcgtaccggcgacgcatctttcaaatgtctgccttatcaactgtcgatggtaggttctgcgcctaccatggttgtaacgggtaacggggaatcagggttcgattccggagagggagcctgagaaacggctaccacatccaaggaaggcagcaggcgcgcaaattacccactcccggcacggggaggtagtgacgaaaaataacgatacgggactcatccgaggccccgtaatcggaatgagtacactttaaatcctttaacgaggatccattggagggcaagtctggtgccagcagccgcggtaattccagctccaatagcgtatattaaagttgttgcggttaaaaagctcgtagttgaatctgtgtcgcacaccgtcggttcaccgct--cg--cgg--tgtctaactggcgtgatgtgggacgtcctaccggtgggccta--------gccccg-c-----gaggggta------gccc-aacta-at---atcccgtcgcggtgctctttactgagtgtcgagtcgggccggtacgtttactttgaacaaattagagtgcttaaagcaggctaccttcgcctgaatactgtgtgcatggaataatggaataggacctcggttctattttgttggttttcggaaccccgaggtaatgattaatagggacagatgggggcattcgtattgcgacgttagaggtgaaattcttggatcgtcgcaagacggacagaagcgaaagcatttgccaaaaatgttttcattaatcaagaacgaaagttagaggttcgaaggcgatcagataccgccctagttctaaccataaacgatgccagctagcgatccgccgaagttcctccgatgactcggcgggcagcttccgggaaaccaaagcttttgggttccgggggaagtatggttgcaaagctgaaacttaaaggaattgacggaagggcaccaccaggagtggagcctgcggcttaatttgactcaacacgggaaacctcaccaggcccagacaccggaaggattgacagattgatagctctttcttgattcggtgggtggtggtgcatggccgttcttagttggtggagcgatttgtctggttaattccgataacgaacgagactctagcctgctaaataggcgtaccttatggtatcgcgaagg-ccc--ccgg-cttc---ggccggt-gggtttttactaccaacgtacaaacaaatcttcttagagggacaggcggcttctagccgcacgagattgagcaataacaggtctgtgatgcccttagatgttctgggccgcacgcgcgctacactgaaggaatcagcgtgtgttccctggccgaaaggcccgggtaacccgctgaacctccttcgtgctagggattggggcttgcaattgttccccatgaacgaggaattcccagtaagcgcgagtcataagctcgcgttgattacgtccctgccctttgtacacaccgcccgtcgctactaccgattgaatgatttagtgaggtcttcggactggt--gcgcgg-cagtgtctc--ggcat--tgccgatgttgccgggaagatgaccaaacttgatcatttagaggaagta-tactaagcggaggaaaagaaactaaccaggatttccttagtagcggcgagcgaacaggaaagagcccagcaccgaatcccgcggtt--ccgccgcagggaaatgtggtgtttgggaggatccg--g-tgat---cccg-aggtgtcg-cgtcgcgtccaagtccatcttgaatggggccacttacccgcagagggtgccaggcccgtag-cgaccggt--gc-gcgcactcgggaggatctctccttagagtcgggttgcttgagagtgcagctctaagtgggtggtaaactccatctaaggctaaatacgaccacgagaccgatagcgaacaagtaccgtgagggaaagttgaaaagaactttgaagagagagttcaagagtacgtg-aaaccgttcaggggtaaacctaagaaacccaaaaga-tcgaac-ggggagattcatcgtcagcg-gcgctggctt-cgcgt-cggtgg--gcgatgttc-cgcg-gag-----ccct-----------tgcgggatcc---t-a---c-cg-----cggacacgctaccg-tgcg-t-cgatgt-ccggcg-ct-cgtcgtcgtgcacttctcccctagt-aggacgtcgcgacccgctgggtgtcggtctacggcccggg--tg-cggtgactgtcgcgt---------------------------------cg-c-cggt-aaaacg--gc-acg-cgg-caaa--ccctcgg--t-c--gcccg-gccggctgcccggcggt--a---ca-c---gc--at----------ggtatcaggccgcactctt---------------------------------------------------------------------------------------------------------------------------ctcgggtgtgcgtcg-ggaccgtcgcaagcg----cg-cgc-ca-cgg-ta-------------ctcggagg-t----tacggaccta-gcgccgtcccc--------g--gtcc-tggcc-cgctgttgg---t--c-------------------------gt-acgg------a-------a----------ctccttcgacaggcc-tg-cgaacga---------------------------------------------------------------------------tataccggtcggcgacgctactgctttgggtactcttaggacccgtcttgaaacacggaccaaggagtctaacatgtacgcgagtcattggga-c-t-----agcg--agacctaaaggcgcaatgaaagtgaaggt--------------------------------cggc---------------------------------------------------------------c--c--------tggtt--gtcgac-cgagggaggatggg--ccgcgt------------------cgc--g-a--tgcggctccgcactcccggggcgtctcgttct--catt---gcgagaagaggcgcacccagagcgtacacgttgggacccgaaagatggtgaactatgcctggtcaggacgaagtcaggggaaaccctgatggaggtccgtagcgattctgacgtgcaaatcgatcgtcggaactgggtataggggcgaaagactaatcgaaccatctagtagctggttccctccgaagtttccctcaggatagctggcactcggccg------tt-ccg-c-------------------------------------------------------------ca---ggaacg-cgcgcgagtctcatctggtaaagcgaatgattagaggccttggggccgaaacgacctcaacctattctcaaactttaaatgggtgagatctctggctttcttgaa-----tt--------atgaagccac-gag--c------------------------------------------a--t----ct------cggatcagag-tgccaagtgggccatttttggtaagcagaactggcgctgtgggatgaaccaaacgcagagttaaggcgcccaactcgacgctcatgggacaccatgaaaggcgttggttgcttaagacagcaggacggtggccatggaagtcggaatccgctaaggagtgtgtaacaactcacctgccgaagcaactagccctgaaaatggatggcgctgaagcgtcgagcctatactctgccgtcagcggcaagtggggcggccgcgcgc------------------------------------------------------------------------------------------------aagcgc-gccgtcacgaagccctgacgagtaggagggtcgcggcggtgtgcgcagaagggtc-tgggcgtgagcctgcctggagccgccgtcggtgcagatcttggtggtagtagcaaatactccagcgaggccctggaggactgacgtggagaagggttgacatcgccttatggaagtttgagactgccaaatactatgtcaccattattgacgctcctggacacagagattttataaaaaacatgatcactggtacttcacaagctgattgtgccgtactgattgtcgctgctggtaccggtgaattcgaggctggtatctcgaagaacggacagactcgtgagcacgctctgctcgcctttacactcggtgtcaaacaattgattgtcggcgttaataaaatggactcaaccgagcccccatactccgagacccgatttgaggaaatcaagaaggaagtttcgtcgtacattaaaaagatcggctataacccggctgcggttgcgtttgtacccatctccggctggcatggagacaacatgttggaagtgtccgctaagatgccctggttcaagggatggaccgtggagcgcaaagaaggcaaaggcgaaggcaaatgccttattgaagcccttgatgccattctgccacccactaggccgaccgacaaggcc
Leptomyrmex_erythrocephalus_ --tcatatgcttgtctcaaagattaagccatgcatgtctcagtgcatgccgaattaaggtgaaaccgcgaatggctcattaaatcagttatggttcattagattgtacccacatttacttggataactgtggtaattctagagctaatacatgcaaaacagagtcccgaccagtgatgg-aagggacgcttttattagatcaaaaccaatcggtggcg--gacgggt---a-accg-----cccgt-ccaccgttta-ctttggtgactctgaataactttgtgctgatcgcagggt--cctcgtaccggcgacgcatctttcaaatgtctgccttatcaactgtcgatggtaggttctgcgcctaccatggttgtaacgggtaacggggaatcagggttcgattccggagagggagcctgagaaacggctaccacatccaaggaaggcagcaggcgcgcaaattacccactcccggcacggggaggtagtgacgaaaaataacgatacgggactcatccgaggccccgtaatcggaatgagtacactttaaatcctttaacgaggatccattggagggcaagtctggtgccagcagccgcggtaattccagctccaatagcgtatattaaagttgttgcggttaaaaagctcgtagttgaatctgtgtcgcacaccgtcggttcaccgct--cg--cgg--tgtctaactggcgtgatgtgggacgtcctaccggtgggccta--------gccccg-c-----gaggggta------gccc-aacta-at---atcccgtcgcggtgctctttactgagtgtcgagtcgggccggtacgtttactttgaacaaattagagtgcttaaagcaggctaccttcgcctgaatactgtgtgcatggaataatggaataggacctcggttctattttgttggttttcggaaccccgaggtaatgattaatagggacagatgggggcattcgtattgcgacgttagaggtgaaattcttggatcgtcgcaagacggacagaagcgaaagcatttgccaaaaatgttttcattaatcaagaacgaaagttagaggttcgaaggcgatcagataccgccctagttctaaccataaacgatgccagctagcgatccgccgaagttcctccgatgactcggcgggcagcttccgggaaaccaaagcttttgggttccgggggaagtatggttgcaaagctgaaacttaaaggaattgacggaagggcaccaccaggagtggagcctgcggcttaatttgactcaacacgggaaacctcaccaggcccagacaccggaaggattgacagattgatagctctttcttgattcggtgggtggtggtgcatggccgttcttagttggtggagcgatttgtctggttaattccgataacgaacgagactctagcctgctaaataggcgtaccttatggtatcgcgaagg-ccc--ccgg-cttc---ggccggt-gggtttttactaccaacgtacaaacaaatcttcttagagggacaggcggcttctagccgcacgagattgagcaataacaggtctgtgatgcccttagatgttctgggccgcacgcgcgctacactgaaggaatcagcgtgtgttccctggccgaaaggcccgggtaacccgctgaacctccttcgtgctagggattggggcttgcaattgttccccatgaacgaggaattcccagtaagcgcgagtcataagctcgcgttgattacgtccctgccctttgtacacaccgcccgtcgctactaccgattgaatgatttagtgaggtcttcggactggt--gcgcgg-caatgtctc--ggcat--tgccgatgttgccgggaagatgaccaaacttgatcatttagaggaagta-tactaagcggaggaaaagaaactaaccaggatttccttagtagcggcgagcgaacaggaaagagcccagcaccgaatcccgcggtt--ccgccgcagggaaatgtggtgtttgggaggatccg--g-tgat---cccg-aggtgtcg-cgtcgcgtccaagtccatcttgaatggggccacttacccgcagagggtgccaggcccgtag-cgactgat--gc-gcgcactcgggaggatctctccttagagtcgggttgcttgagagtgcagctctaagtgggtggtaaactccatctaaggctaaatacgaccacgagaccgatagcgaacaagtaccgtgagggaaagttgaaaagaactttgaagagagagttcaagagtacgtg-aaaccgttcaggggtaaacctaagaaacccaaaaga-tcgaac-ggggagattcatcgtcagcg-gcgctggctt-cgcgt-cggtgg--gcgatgttc-cgcg-gag-----ccct-----------tgc-ggatcc---t-a---c-cg-----cggacacgctaccg-tgcg-t-cgatgt-ccggcg-ct-cgtcgtcgtgcacttctcccctagt-aggacgtcgcgacccgctgggtgtcggtctacggctcggg--tg-cgttgactg-ggcgt---------------------------------cg-c-cggt-aaaacg--gc-acg-cgg-caaa--cccccga--t-c--gcccg-gccggctgcccggcggt--a---ca-c---gc--at----------ggtatcaggccgcactctt---------------------------------------------------------------------------------------------------------------------------cttacgtgtgcgtcg-ggaccgtcgcaagcg----cg-cgc-ca-cgg-ta-------------ctcggagg-t----tacggaccta-gcgccgtcccc--------g--gtcc-tggcc-cgctgttgg---t--c-------------------------gt-acgg------a-------a----------ctccttcgacaggcc-tg-cgaacga---------------------------------------------------------------------------tataccggtcggcgacgctactgctttgggtactcttaggacccgtcttgaaacacggaccaaggagtctaacatgtacgcgagtcattggga-c-t-----agcg--agacctaaaggcgtaatgaaagtgaaggt--------------------------------cggc---------------------------------------------------------------c--c--------tggtt--gtcgac-cgagggaggatggg--ccgcgt------------------cgc--g-a--tgcggctccgcactcccggggcgtctcgttct--catt---gcgagaagaggcgcacccagagcgtacacgttgggacccgaaagatggtgaactatgcctggtcaggacgaagtcaggggaaaccctgatggaggtccgtagcgattctgacgtgcaaatcgatcgtcggaactgggtataggggcgaaagactaatcgaaccatctagtagctggttccctccgaagtttccctcaggatagctggcactcggccg------tt-ccg-c-------------------------------------------------------------ca---ggaacg-cgcgcgagtctcatctggtaaagcgaatgattagaggccttggggccgaaacgacctcaacctattctcaaactttaaatgggtgagatctctggctttcttgaa-----tt--------atgaagccac-gag--c------------------------------------------a--t----ct------cggatcagag-tgccaagtgggccatttttggtaagcagaactggcgctgtgggatgaaccaaacgcagagttaaggcgcccaactcgacgctcatgggacaccatgaaaggcgttggttgcttaagacagcaggacggtggccatggaagtcggaatccgctaaggagtgtgtaacaactcacctgccgaagcaactagccctgaaaatggatggcgctgaagcgtcgagcctatactctgccgtcagcggcaagtggggcggccgcgcgc------------------------------------------------------------------------------------------------aagcgc-gccgtcacgaagccctgacgagtaggagggtcgcggcggtgtgcgcagaagggtc-tgggcgtgagcctgcctggagccgccgtcggtgcagatcttggtggtagtagcaaatactccagcgaggccctggaggactgacgtggagaagggttgacatcgccttatggaagtttgagacttccaaatactatgtcaccattattgacgctcctggccacagagattttatcaaaaacatgatcactggtacttcacaagctgattgtgccgtactgattgttgctgctggtaccggtgaattcgaggctggtatctcgaagaatggacagactcgtgaacacgctctgctcgcctttacactcggtgtcaaacaacttattgtcggcgttaataaaatggactccaccgagcctccatactctgagacccgatttgaggaaatcaagaaggaagtctcgtcctacatcaaaaagatcggttataacccggctgcggtcgcgtttgtacccatctctggctggcatggagacaacatgttggaagtgtccgccaagatgccctggttcaagggatggaccgtggaacgcaaagaaggcaaggccgaaggcaaatgccttattgaagcccttgatgccattttaccacctactaggccgaccgacaaggcc
Leptothorax_muscorum_complex_ --tcatatgcttgtctcaaagattaagccatgcatgtctcagtgcatgccgaattaaggtgaaaccgcgaatggctcattaaatcagttatggttcattagattgtacccacatttacttggataactgtggtaattctagagctaatacatgcaaaacagagtcccgaccagtgatgg-aagggacgcttttattagatcaaaaccaatcggtggcg--tgcggtc-----tccg-----tgcgt-ccaccgttta-ctttggtgactctgaataactttgtgctgatcgcacggt--cttagcaccggcgacgcatctttcaaatgtctgccttatcaactgtcgatggtaggttctgcgcctaccatggttgtaacgggtaacggggaatcagggttcgattccggagagggagcctgagaaacggctaccacatccaaggaaggcagcaggcgcgcaaattacccactcccggcacggggaggtagtgacgaaaaataacgatacgggactcatccgaggccccgtaatcggaatgagtacactttaaatcctttaacgaggatccattggagggcaagtctggtgccagcagccgcggtaattccagctccaatagcgtatattaaagttgttgcggttaaaaagctcgtagttgaatctgtgtcgcacaccgtcggttcaccgct--cg--cgg--tgtttaactggcgtgatgtgggacgtcctaccggtgggctta--------gcctcg-c-----gaggggcg------gccc-aacta-at---atcccgtcgcggtgctctttactgagtgtcgagtcgggccggtacgtttactttgaacaaattagagtgcttaaagcaggctatcctcgcctgaatactgcgtgcatggaataatggaataggacctcggttctattttgttggttttcggaaccccgaggtaatgattaatagggacagatgggggcattcgtattgcgacgttagaggtgaaattcttggatcgtcgcaagacggacagaagcgaaagcatttgccaaaaatgttttcattaatcaagaacgaaagttagaggttcgaaggcgatcagataccgccctagttctaaccataaacgatgccagctagcgatccgccgaagttcctccgatgactcggcgggcagcttccgggaaaccaaagcttttgggttccgggggaagtatggttgcaaagctgaaacttaaaggaattgacggaagggcaccaccaggagtggagcctgcggcttaatttgactcaacacgggaaacctcaccaggcccagacaccggaaggattgacagattgatagctctttcttgattcggtgggtggtggtgcatggccgttcttagttggtggagcgatttgtctggttaattccgataacgaacgagactctagcctgctaaataggcgtaccttatggtatctcgaagg-ccc--ccgg-cttc---ggccggc-gggtttttactaccaacgtacaaacaaatcttcttagagggacaggcggcttctagccgcacgagattgagcaataacaggtctgtgatgcccttagatgttctgggccgcacgcgcgctacactgaaggaatcagcgtgtgttccctggccgaaaggcccgggtaacccgctgaacctccttcgtgctagggattggggcttgcaattgttccccatgaacgaggaattcccagtaagcgcgagtcataagctcgcgttgattacgtccctgccctttgtacacaccgcccgtcgctactaccgattgaatgatttagtgaggtcttcggactggt--gcgcgg-caatgcgtc--ggcat--tgccgatgttgccgggaagatgaccaaacttgatcatttagaggaagta-tattaagcggaggaaaagaaactaactaggatttccttagtagcggcgagcgaacaggaaagagcccagcaccgaatcccgcggtt--ccgccgcagggaaatgtggtgtttgggagggtccg--c-ttat---cccg-aggtgtcg-cgtcgcgtccaagtccatcttgaatggggccacttacccgcagagggtgccaggcccgtag-cgaccgat--gc-gcgt-ctcgggaggatctctccttagagtcgggttgcttgagagtgcagctctaagtgggtggtaaactccatctaaggctaaatacgaccacgagaccgatagcgaacaagtaccgtgagggaaagttgaaaagaactttgaagagagagttcaagagtacgtg-aaaccgttcaggggtaaacctaagaaacccaaaaga-tcgaac-ggggagattcatcgtcagcg-acgctggctt-cgcgt-cggtgg--gcgatgtcc-cgcg-ggg------cct-----------cgc--ggctc---g-c---g-cg-----cgggcacgctgccg-tgcg-t-cgatgt-ccggcg-tt-cgtcgtcgtgcacttctcccctagt-agaacgtcgcgacccgctgggtgtcggtctacggcccggg--tg-cggtgactgacgcgt---------------------------------cg-c-cggt-aaaacg--gc-acg-cgt-caaa--ccctcgg--t-a--gcccg-gccggctgcccggcggt--a---ca-c---gc--aa----------ggtatcaggccgcaactc-------------------------------------------------------------------------------------------------------------------------acacaagtgattgcgtcg-aggccgtcgcaagcg----cg-cgc-ca-cgg-ta-------------cacggagg-tt---tacggaccta-gcgccgtcacc--------g--gtcc-tggcc-cgctgttgg---t--c-------------------------gt-acgg------t-------t----------aaccttcgacaggcc-tg-ctaacgtcccccgg---------------------------------------------ggcattcgtgtcccgcggggaccgataccggtcggcgacgctactgctttgggtactcttaggacccgtcttgaaacacggaccaaggagtctaacatgtacgcgagtcattggga-c-t-----agcg--atacctaaaggcgtaatgaaagtgaaggt--------------------------------cggc---------------------------------------------------------------c--c--------tggtt--gtcgac-cgagggaggatggg--ccgcgt------------------tgc--g-a--tgcggctccgcactcccggggcgtctcgttct--catt---gcgagaagaggcgcacccagagcgtacacgttgggacccgaaagatggtgaactatgcctggtcaggacgaagtcaggggaaaccctgatggaggtccgtagcgattctgacgtgcaaatcgatcgtcggaactgggtataggggcgaaagactaatcgaaccatctagtagctggttccctccgaagtttccctcaggatagctggcactcggccg------tt-ccg-c-------------------------------------------------------------ac---ggaacg-cgcgcgagtctcatctggtaaagcgaatgattagaggccttggggccgaaacgacctcaacctattctcaaactttaaatgggtgagatctctggctttcttgaa-----ct--------atgaagccac-gag--c------------------------------------------a--t----ct------cggatcagag-tgccaagtgggccatttttggtaagcagaactggcgctgtgggatgaaccaaacgcagagttaaggcgcccaactcgacgctcatgggacaccatgaaaggcgttggttgcttaagacagcaggacggtggccatggaagtcggaatccgctaaggagtgtgtaacaactcacctgccgaagcaactagccctgaaaatggatggcgctgaagcgtcgagcctatactctgccgtcagcggcaagtggggcggccgtgcgtg------------------------------------------------------------------------------------tctcgtgcac-gtacgc-gtcgccacgaagccctgacgagtaggagggtcgcggcggtgtgcgcagaagggtc-tgggcgcgagcctgcctggagccgccgtcggtgcagatcttggtggtagtagcaaatactccagcgaggccctggaggactgacgtggagaagggttgatatcgctctgtggaagttcgagacctccaaatactacgtgacgatcatcgacgctcccggacacagagattttatcaaaaacatgatcaccggtacctcgcaggccgattgcgcggtgctgatcgtagccgctggtactggtgaattcgaggctggtatctcaaagaacggacagacccgcgagcacgctctactcgcgttcaccctcggcgtcaaacagttgattgtcggagttaacaaaatggattccaccgagcccccgtactccgagacccgattcgaggaaatcaagaaggaagtgtcgtcctacatcaagaagattggttataacccggccgctgttgcgtttgtgccgatctccggctggcacggagacaacatgctggagccatcttccaagatgccctggttcaagggatggatggtggagcgtaaggaaggcaaggccgaaggtaaatgtctcatcgaagctctggatgccatcctgccacccaccaggccgaccgacaaggct
Linepithema_humile_ --tcatatgcttgtctcaaagattaagccatgcatgtctcagtgcatgccgaattaaggtgaaaccgcgaatggctcattaaatcagttatggttcattagattgtacccacatttacttggataactgtggtaattctagagctaatacatgcaaaacagagtcccgaccagtgatgg-aagggacgcttttattagatcaaaaccaatcggtggcg--gacgggt---a-accg-----cccgt-ccaccgttta-ctttggtgactctgaataactttgtgctgatcgcagggt--cctcgtaccggcgacgcatctttcaaatgtctgccttatcaactgtcgatggtaggttctgcgcctaccatggttgtaacgggtaacggggaatcagggttcgattccggagagggagcctgagaaacggctaccacatccaaggaaggcagcaggcgcgcaaattacccactcccggcacggggaggtagtgacgaaaaataacgatacgggactcatccgaggccccgtaatcggaatgagtacactttaaatcctttaacgaggatccattggagggcaagtctggtgccagcagccgcggtaattccagctccaatagcgtatattaaagttgttgcggttaaaaagctcgtagttgaatctgtgtcgcacaccgtcggttcaccgct--cg--cgg--tgtctaactggcgtgatgtgggacgtcctaccggtgggctta--------gccccg-c-----gaggggcg------gccc-aacta-at---atcccgtcgcggtgctctttactgagtgtcgagtcgggccggtacgtttactttgaacaaattagagtgcttaaagcaggctaccttcgcctgaatactgtgtgcatggaataatggaataggacctcggttctattttgttggttttcggaaccccgaggtaatgattaatagggacagatgggggcattcgtattgcgacgttagaggtgaaattcttggatcgtcgcaagacggacagaagcgaaagcatttgccaaaaatgttttcattaatcaagaacgaaagttagaggttcgaaggcgatcagataccgccctagttctaaccataaacgatgccagctagcgatccgccgaagttcctccgatgactcggcgggcagcttccgggaaaccaaagcttttgggttccgggggaagtatggttgcaaagctgaaacttaaaggaattgacggaagggcaccaccaggagtggagcctgcggcttaatttgactcaacacgggaaacctcaccaggcccagacaccggaaggattgacagattgatagctctttcttgattcggtgggtggtggtgcatggccgttcttagttggtggagcgatttgtctggttaattccgataacgaacgagactctagcctgctaaataggcgtaccttatggtatcgcgaagg-ccc--ccgg-cttc---ggccggt-gggtttttactaccaacgtacaaacaaatcttcttagagggacaggcggcttctagccgcacgagattgagcaataacaggtctgtgatgcccttagatgttctgggccgcacgcgcgctacactgaaggaatcagcgtgtgttccctggccgaaaggcccgggtaacccgctgaacctccttcgtgctagggattggggcttgcaattgttccccatgaacgaggaattcccagtaagcgcgagtcataagctcgcgttgattacgtccctgccctttgtacacaccgcccgtcgctactaccgattgaatgatttagtgaggtcttcggactggt--gcgcgg-caatgtctc--ggcat--tgccgatgttgccgggaagatgaccaaacttgatcatttagaggaagta-tactaagcggaggaaaagaaactaaccaggatttccttagtagcggcgagcgaacaggaaagagcccagcaccgaatcccgcggtt--ccgccgcagggaaatgtggtgtttgggaggatccg--g-tgat---cccg-aggtgtcg-cgtcgcgtccaagtccatcttgaatggggccacttacccgcagagggtgccaggcccgtag-cgaccggt--gc-gcgcactcgggaggatctctccttagagtcgggttgcttgagagtgcagctctaagtgggtggtaaactccatctaaggctaaatacgaccacgagaccgatagcgaacaagtaccgtgagggaaagttgaaaagaactttgaagagagagttcaagagtacgtg-aaaccgttcaggggtaaacctaagaaacccaaaaga-tcgaac-ggggagattcatcgtcagcg-gcgctggctt-cgcgt-cggtgg--gcgatgctc-cgcg-gag-----ccct-----------tgc-ggatcc---t-a---c-cg-----cggacacgctaccg-tgcg-t-cgatgt-ccggcg-ct-cgtcgtcgtgcacttctcccctagt-aggacgtcgcgacccgctgggtgtcggtctacggcccgag--tg-cggtgactgtcgcgt---------------------------------cg-c-cggt-aaaacg--gc-acg-cgg-caaa--ccctcgg--t-c--gcccg-gccggctgcccggcggt--a---ca-c---gc--at----------ggtatcaggccgcactctt---------------------------------------------------------------------------------------------------------------------------ctcacgtgtgcgtcg-ggaccgtcgcaagcg----cg-cgc-ca-cgg-ta-------------ctcggagg-t----tacggaccta-gcgccgtcccc--------g--gtcc-tggcc-cgctgttgg---t--c-------------------------gt-acgg------a-------a----------ctccttcgacaggcc-tg-caaacga---------------------------------------------------------------------------tataccggtcggcgacgctactgctttgggtactcttaggacccgtcttgaaacacggaccaaggagtctaacatgtacgcgagtcattggga-c-t-----agcg--agacctaaaggcgcaatgaaagtgaaggt--------------------------------cggc---------------------------------------------------------------c--c--------tggtt--gtcgac-cgagggaggatggg--ccgcgt------------------cgc--g-a--tgcggctccgcactcccggggcgtctcattct--catc---gcgagaagaggcgcacccagagcgtacacgttgggacccgaaagatggtgaactatgcctggtcaggacgaagtcaggggaaaccctgatggaggtccgtagcgattctgacgtgcaaatcgatcgtcggaactgggtataggggcgaaagactaatcgaaccatctagtagctggttccctccgaagtttccctcaggatagctggcactcggccg------tt-ccg-c-------------------------------------------------------------ca---ggaacg-cgcgcgagtctcatctggtaaagcgaatgattagaggccttggggccgaaacgacctcaacctattctcaaactttaaatgggtgagatctctggctttcttgaa-----tt--------atgaagccac-gag--c------------------------------------------a--t----ct------cggatcagag-tgccaagtgggccatttttggtaagcagaactggcgctgtgggatgaaccaaacgcagagttaaggcgcccaactcgacgctcatgggacaccatgaaaggcgttggttgcttaagacagcaggacggtggccatggaagtcggaatccgctaaggagtgtgtaacaactcacctgccgaagcaactagccctgaaaatggatggcgctgaagcgtcgagcctatactctgccgtcagcggcaagtggggcggccgcgcgc------------------------------------------------------------------------------------------------aagcgc-gccgtcacgaagccctgacgagtaggagggtcgcggcggtgtgcgcagaagggtc-tgggcgtgagcctgcctggagccgccgtcggtgcagatcttggtggtagtagcaaatactccagcgaggccctggaggactgacgtggagaagggttgacatcgccttatggaagtttgagacttccaaatactatgtcaccattattgacgctcctggacatagggattttattaaaaacatgatcactggtacttcacaagctgattgtgccgtactgattgttgctgctggtaccggtgaattcgaggctggtatctcgaagaatggacagactcgtgagcacgctctgctcgcctttacactcggtgtcaaacaactgattgtcggcgttaacaaaatggactccaccgaaccgccgtactccgagactcgatttgaggaaattaagaaggaagtctcgtcgtacatcaaaaagatcggctataatccggctgcagtggcgtttgtacccatctctggctggcatggggacaacatgttggaagtatccgccaagatgccctggttcaagggatggaccgtggagcgcaaggaaggcaagggcgaaggcaaatgccttattgaagctcttgatgccattctgccacccactaggccgaccgacaaggct
Liometopum_apiculatum_ --tcatatgcttgtctcaaagattaagccatgcatgtctcagtgcatgccgaattaaggtgaaaccgcgaatggctcattaaatcagttatggttcattagattgtacccacatttacttggataactgtggtaattctagagctaatacatgcaaaacagagtcccgaccagtgatgg-aagggacgcttttattagatcaaaaccaatcggtggcg--gacgggc---a-actg-----gacgt-ccaccgttta-ctttggtgactctgaataactttgtgctgatcgcacggt--cttagcaccggcgacgcatctttcaaatgtctgccttatcaactgtcgatggtaggttctgcgcctaccatggttgtaacgggtaacggggaatcagggttcgattccggagagggagcctgagaaacggctaccacatccaaggaaggcagcaggcgcgcaaattacccactcccggcacggggaggtagtgacgaaaaataacgatacgggactcatccgaggccccgtaatcggaatgagtacactttaaatcctttaacgaggatccattggagggcaagtctggtgccagcagccgcggtaattccagctccaatagcgtatattaaagttgttgcggttaaaaagctcgtagttgaatctgtgtcgcacaccgtcggttcaccgct--cg--cgg--tgtctaactggcgtgatgtgggacgtcctaccggtgggctta--------gctccg-c-----gaggggcg------gccc-aacta-at---atcccgtcgcggtgctctttactgagtgtcgagtcgggccggtacgtttactttgaacaaattagagtgcttaaagcaggctaccttcgcctgaatactgtgtgcatggaataatggaataggacctcggttctattttgttggttttcggaaccccgaggtaatgattaatagggacagatgggggcattcgtattgcgacgttagaggtgaaattcttggatcgtcgcaagacggacagaagcgaaagcatttgccaaaaatgttttcattaatcaagaacgaaagttagaggttcgaaggcgatcagataccgccctagttctaaccataaacgatgccagctagcgatccgccgaagttcctccgatgactcggcgggcagcttccgggaaaccaaagcttttgggttccgggggaagtatggttgcaaagctgaaacttaaaggaattgacggaagggcaccaccaggagtggagcctgcggcttaatttgactcaacacgggaaacctcaccaggcccagacaccggaaggattgacagattgatagctctttcttgattcggtgggtggtggtgcatggccgttcttagttggtggagcgatttgtctggttaattccgataacgaacgagactctagcctgctaaataggcgtaccttatggtatcgcgaagg-ccc--tcgg-cttc---ggccgat-gggtttttactaccaacgtacaaacaaatcttcttagagggacaggcggcttctagccgcacgagattgagcaataacaggtctgtgatgcccttagatgttctgggccgcacgcgcgctacactgaaggaatcagcgtgtgttccctggccgaaaggtccgggtaacccgctgaacctccttcgtgctagggattggggcttgcaattgttccccatgaacgaggaattcccagtaagcgcgagtcataagctcgcgttgattacgtccctgccctttgtacacaccgcccgtcgctactaccgattgaatgatttagtgaggtcttcggactggt--gcgcgg-caatgtctc--ggcat--tgccgatgttgccgggaagatgaccaaacttgatcatttagaggaagta-tactaagcggaggaaaagaaactaaccaggatttccttagtagcggcgagcgaacaggaaagagcccagcaccgaatcccgcggtt--ccgccgcagggaaatgtggtgtttgggaggatccg--a-tgat---cccg-aggtgtcg-cgtcgcgtccaagtccatcttgaatggggccacttacccgcagagggtgccaggcccgtag-cgaccggt--gc-gcgcactcgggaggatctctccttagagtcgggttgcttgagagtgcagctctaagtgggtggtaaactccatctaaggctaaatacgaccacgagaccgatagcgaacaagtaccgtgagggaaagttgaaaagaactttgaagagagagttcaagagtacgtg-aaaccgttcaggggtaaacctaagaaacccaaaaga-tcgaac-ggggagattcatcgtcagcg-gcgctggctt-cgcgt-cggtgg--gcgatgttc-cgcg-gag-----ccct-----------tgc-gggtcc---t-a---c-cg-----cggacacgctaccg-tgcg-t-cgatgt-ccggcg-ct-cgtcgtcgtgcacttctcccctagt-aggacgtcgcgacccgctgggtgtcggtctacggcccggg--tg-cggtgcctgtcgcgt---------------------------------cg-c-cggt-aaaacg--gc-acg-cgg-caaa--cccccgg--t-c--gcccg-gccggctgcccggcggt--a---ca-c---gc--at----------ggtatcaggccgcactctt---------------------------------------------------------------------------------------------------------------------------ctcatgtgtgcgtcg-agaccggcgcaagcg----cg-cgc-ca-cgg-ta-------------ctcggagg-t----tacggaccta-gcgccgtcccc--------g--gtcc-tggcc-cgctgttgg--ct--c-------------------------gc-tcgg------a-------a----------ctccttcgacaggcc-tg-caaagta---------------------------------------------------------------------------tataccggtcggcgacgctactgctttgggtactcttaggacccgtcttgaaacacggaccaaggagtctaacatgtacgcgagtcattggga-c-t-----agcg--agacctaaaggcgcaatgaaagtgaaggt--------------------------------cggc---------------------------------------------------------------c--c--------tggtt--gtcgac-cgagggaggatggg--ccgcgt------------------cgc--g-a--tgcggctccgcactcccggggcgtctcgttct--catc---gcgagaagaggcgcacccagagcgtacacgttgggacccgaaagatggtgaactatgcctggtcaggacgaagtcaggggaaaccctgatggaggtccgtagcgattctgacgtgcaaatcgatcgtcggaactgggtataggggcgaaagactaatcgaaccatctagtagctggttccctccgaagtttccctcaggatagctggcactcggccg------tt-ccg-c-------------------------------------------------------------ca---ggaacg-cgcgcgagtctcatctggtaaagcgaatgattagaggccttggggccgaaacgacctcaacctattctcaaactttaaatgggtgagatctctggctttcttgaa-----tt--------atgaagccac-gag--c------------------------------------------a--t----ct------cggatcagag-tgccaagtgggccatttttggtaagcagaactggcgctgtgggatgaaccaaacgcagagttaaggcgcccaactcgacgctcatgggacaccatgaaaggcgttggttgcttaagacagcaggacggtggccatggaagtcggaatccgctaaggagtgtgtaacaactcacctgccgaagcaactagccctgaaaatggatggcgctgaagcgtcgagcctatactctgccgtcagcggcaagtggggcggccgcgcgc------------------------------------------------------------------------------------------------aagcgc-gccgtcacgaagccctgacgagtaggagggtcgcggcggtgtgcgcagaagggtc-tgggcgtgagcctgcctggagccgccgtcggtgcagatcttggtggtagtagcaaatactccagcgaggccctggaggactgacgtggagaagggttgacatcgccttatggaagtttgagacttccaaatactatgtcaccattattgacgctcctggtcatagagattttattaaaaacatgatcactggtacttcacaagctgattgtgcagtgctgattgtcgctgctggtaccggtgaattcgaggctggtatctcgaagaacggacagactcgtgagcacgctctgctcgccttcacgctcggtgtcaaacaactgattgtcggcgttaacaaaatggactccaccgagcccccatactccgagactcgattcgaggaaatcaagaaggaagtatcgtcgtacatcaaaaagatcggctataatccagctgcggtcgcgtttgtgcccatttccggctggcatggagacaacatgttggaggtgtccgccaagatgccctggttcaagggatggaccgtggagcgcaaagaaggcaaagccgaaggcaaatgccttattgaagccctcgacgctattctgccgcccactaggccgaccgacaaggcc
Liometopum_occidentale_ --tcatatgcttgtctcaaagattaagccatgcatgtctcagtgcatgccgaattaaggtgaaaccgcgaatggctcattaaatcagttatggttcattagattgtacccacatttacttggataactgtggtaattctagagctaatacatgcaaaacagagtcccgaccagtgatgg-aagggacgcttttattagatcaaaaccaatcggtggcg--gacgggc---a-actg-----gacgt-ccaccgttta-ctttggtgactctgaataactttgtgctgatcgcacggt--cttagcaccggcgacgcatctttcaaatgtctgccttatcaactgtcgatggtaggttctgcgcctaccatggttgtaacgggtaacggggaatcagggttcgattccggagagggagcctgagaaacggctaccacatccaaggaaggcagcaggcgcgcaaattacccactcccggcacggggaggtagtgacgaaaaataacgatacgggactcatccgaggccccgtaatcggaatgagtacactttaaatcctttaacgaggatccattggagggcaagtctggtgccagcagccgcggtaattccagctccaatagcgtatattaaagttgttgcggttaaaaagctcgtagttgaatctgtgtcgcacaccgtcggttcaccgct--cg--cgg--tgtctaactggcgtgatgtgggacgtcctaccggtgggctta--------gctccg-c-----gaggggcg------gccc-aacta-at---atcccgtcgcggtgctctttactgagtgtcgagtcgggccggtacgtttactttgaacaaattagagtgcttaaagcaggctaccttcgcctgaatactgtgtgcatggaataatggaataggacctcggttctattttgttggttttcggaaccccgaggtaatgattaatagggacagatgggggcattcgtattgcgacgttagaggtgaaattcttggatcgtcgcaagacggacagaagcgaaagcatttgccaaaaatgttttcattaatcaagaacgaaagttagaggttcgaaggcgatcagataccgccctagttctaaccataaacgatgccagctagcgatccgccgaagttcctccgatgactcggcgggcagcttccgggaaaccaaagcttttgggttccgggggaagtatggttgcaaagctgaaacttaaaggaattgacggaagggcaccaccaggagtggagcctgcggcttaatttgactcaacacgggaaacctcaccaggcccagacaccggaaggattgacagattgatagctctttcttgattcggtgggtggtggtgcatggccgttcttagttggtggagcgatttgtctggttaattccgataacgaacgagactctagcctgctaaataggcgtaccttatggtatcgcgaagg-ccc--tcgg-cttc---ggccgat-gggtttttactaccaacgtacaaacaaatcttcttagagggacaggcggcttctagccgcacgagattgagcaataacaggtctgtgatgcccttagatgttctgggccgcacgcgcgctacactgaaggaatcagcgtgtgttccctggccgaaaggtccgggtaacccgctgaacctccttcgtgctagggattggggcttgcaattgttccccatgaacgaggaattcccagtaagcgcgagtcataagctcgcgttgattacgtccctgccctttgtacacaccgcccgtcgctactaccgattgaatgatttagtgaggtcttcggactggt--gcgcgg-caatgtctc--ggcat--tgccgatgttgccgggaagatgaccaaacttgatcatttagaggaagta-tactaagcggaggaaaagaaactaaccaggatttccttagtagcggcgagcgaacaggaaagagcccagcaccgaatcccgcggtt--ccgccgcagggaaatgtggtgtttgggaggatccg--a-tgat---cccg-aggtgtcg-cgtcgcgtccaagtccatcttgaatggggccacttacccgcagagggtgccaggcccgtag-cgaccggt--gc-gcgcactcgggaggatctctccttagagtcgggttgcttgagagtgcagctctaagtgggtggtaaactccatctaaggctaaatacgaccacgagaccgatagcgaacaagtaccgtgagggaaagttgaaaagaactttgaagagagagttcaagagtacgtg-aaaccgttcaggggtaaacctaagaaacccaaaaga-tcgaac-ggggagattcatcgtcagcg-gcgctggctt-cgcgt-cggtgg--gcgatgttc-cgcg-gag-----ccct-----------tgc-gggtcc---t-a---c-cg-----cggacacgctaccg-tgcg-t-cgatgt-ccggcg-ct-cgtcgtcgtgcacttctcccctagt-aggacgtcgcgacccgctgggtgtcggtctacggcccggg--tg-cggtgcctgtcgcgt---------------------------------cg-c-cggt-aaaacg--gc-acg-cgg-caaa--cccccgg--t-c--gcccg-gccggctgcccggcggt--a---ca-c---gc--at----------ggtatcaggccgcactctt---------------------------------------------------------------------------------------------------------------------------ctcacgtgtgcgtcg-agaccggcgcaagcg----cg-cgc-ca-cgg-ta-------------ctcggagg-t----tacggaccta-gcgccgtcccc--------g--gtcc-tggcc-cgctgttgg--ct--c-------------------------gc-tcgg------a-------a----------ctccttcgacaggcc-tg-caaagta---------------------------------------------------------------------------tataccggtcggcgacgctactgctttgggtactcttaggacccgtcttgaaacacggaccaaggagtctaacatgtacgcgagtcattggga-c-t-----agcg--agacctaaaggcgcaatgaaagtgaaggt--------------------------------cggc---------------------------------------------------------------c--c--------tggtt--gtcgac-cgagggaggatggg--ccgcgt------------------cgc--g-a--tgcggctccgcactcccggggcgtctcgttct--catc---gcgagaagaggcgcacccagagcgtacacgttgggacccgaaagatggtgaactatgcctggtcaggacgaagtcaggggaaaccctgatggaggtccgtagcgattctgacgtgcaaatcgatcgtcggaactgggtataggggcgaaagactaatcgaaccatctagtagctggttccctccgaagtttccctcaggatagctggcactcggccg------tt-ccg-c-------------------------------------------------------------ca---ggaacg-cgcgcgagtctcatctggtaaagcgaatgattagaggccttggggccgaaacgacctcaacctattctcaaactttaaatgggtgagatctctggctttcttgaa-----tt--------atgaagccac-gag--c------------------------------------------a--t----ct------cggatcagag-tgccaagtgggccatttttggtaagcagaactggcgctgtgggatgaaccaaacgcagagttaaggcgcccaactcgacgctcatgggacaccatgaaaggcgttggttgcttaagacagcaggacggtggccatggaagtcggaatccgctaaggagtgtgtaacaactcacctgccgaagcaactagccctgaaaatggatggcgctgaagcgtcgagcctatactctgccgtcagcggcaagtggggcggccgcgcgc------------------------------------------------------------------------------------------------aagcgc-gccgtcacgaagccctgacgagtaggagggtcgcggcggtgtgcgcagaagggtc-tgggcgtgagcctgcctggagccgccgtcggtgcagatcttggtggtagtagcaaatactccagcgaggccctggaggactgacgtggagaagggttgacatcgccttatggaagtttgagacttccaaatactatgtcaccattattgatgctcctggtcatagagattttattaaaaacatgatcactggtacttcacaagctgattgtgcagtgctgattgtcgctgctggtaccggtgaattcgaggctggtatctcgaagaacggacagactcgtgagcacgctctgctcgccttcacgctcggtgtcaaacaactgattgtcggcgttaacaaaatggactccaccgagcccccatactccgagactcgattcgaggaaatcaagaaggaagtctcgtcatacatcaaaaagatcggctataacccggctgcggtcgcgtttgtgcccatctccggctggcatggagacaacatgttggaggtgtccgccaagatgccctggttcaagggatggaccgtggagcgcaaagaaggcaaagccgaaggcaaatgccttattgaagccctcgacgctattctgccgcccactaggccgaccgacaaggcc
Loboponera_politula_ --tcatatgcttgtctcaaagattaagccatgcatgtctcagtgcatgccgaattaaggtgaaaccgcgaatggctcattaaatcagttatggttcattagattgtacccacatttacttggataactgtggtaattctagagctaatacatgcaaaacagagtcccgaccagcgatgg-gagggacgcatttattagatcaaaaccaatcggtggcg--gtagggc---a-acct-----actgt-ccgccgttta-ttttggtgactctgaataactttgtgctgatcgcacggt--cttagcaccggcgacgcatctttcaaatgtctgccttatcaactgtcgatggtaggttctgcgcctaccatggttgtaacgggtaacggggaatcagggttcgattccggagagggagcctgagaaacggctaccacatccaaggaaggcagcaggcgcgcaaattacccactcccggcacggggaggtagtgacgaaaaataacgatacgggactcatccgaggccccgtaatcggaatgagtacactttaaatcctttaacgaggatccattggagggcaagtctggtgccagcagccgcggtaattccagctccaatagcgtatattaaagttgttgcggttaaaaagctcgtagttgaatctgtgtcgcacactgtcggttcaccgct--cg--cgg--tgtttaactggcatgatgtgggacgtcctaccggtgggctta--------gcctcg-c-----aaggggcg------gccc-aaata-at---atcccatcgcggtgctctttactgagtgtcgagttgggccggtacgtttactttgaacaaattagagtgcttaaagcaggctaccttcgcctgaatactgtgtgcatggaataatggaataggacctcggttctattttattggttttcggaaccccgaggtaatgattaatagggacagatgggggcattcgtattgcgacgttagaggtgaaattcttggatcgtcgcaagacggacagaagcgaaagcatttgccaaaaatgttttcattaatcaagaacgaaagttagaggttcgaaggcgatcagataccgccctagttctaaccataaacgatgccagctagcgatccgccgaagttcctccgatgactcggcgggcagcttccgggaaaccaaagcttttgggttccgggggaagtatggttgcaaagctgaaacttaaaggaattgacggaagggcaccaccaggagtggagcctgcggcttaatttgactcaacacgggaaacctcaccaggcccagacaccggaaggattgacagattgatagctctttcttgattcggtgggtggtggtgcatggccgttcttagttggtggagcgatttgtctggttaattccgataacgaacgagactctagcctgctaaataggcgtaccttatggtatcgcgaagg-ccc--tcgg-cttc---ggccggc-gggtttttactaccaacgtacaaacaaatcttcttagagggacaggcggcttctagccgcacgagattgagcaataacaggtctgtgatgcccttagatgttctgggccgcacgcgcgctacactgaaggaatcagcgtgttttccctggccgaaaggcccgggtaacccgctgaacctccttcgtgctagggattggggcttgcaattgttccccatgaacgaggaattcccagtaagcgcgagtcataagctcgcgttgattacgtccctgccctttgtacacaccgcccgtcgctactaccgattgaatgatttagtgaggtcttcggactggt--gcgcgg-cagtgcctc--ggcac--tgccgatgttgccgggaagatgaccaaacttgatcatttagaggaagta-tattaagcggaggaaaagaaactaaccaggatttcctcagtagcggcgagcgaacaggaaggagcccagcaccgaatcccgcggtt--ccgccgcagggaaatgtggtgttcgggagggtccga---ctat---cccg-aggtgtcg-caccgcgtccaagtccatcttgaatggggccacttacccgcagagggtgccaggcccgtag-cgaccggt--gc-gcgt-ctcgggaggatctctccttagagtcgggttgcttgagagtgcagctctaagtgggtggtaaactccatctaaggctaaatacgaccacgagaccgatagcgaacaagtaccgtgagggaaagttgaaaagaactttgaagagagagttcaagagtacgtg-aaaccgttcaggggtaaacctaagaaacccaaaaga-tcgaac-ggggagattcatcgtcagcg-tcgttggctt-cgcgt-cggtgg--gtgatgtcc-cgcg-----------------------------aattc---t-c---g-cg-----cgggcacgccgccg-tgcg-c-gcatgt-ccgacg-t--cgtcgtcgtgcacttctcccctagt-agaacgtcgcgacccgctgggtgtcggtctacggcccggg--tg-aggtgactgtcgcgt---------------------------------ag-c-cggt-aaaacg--gc-acg-cgg-caaa--ccctcgg--a-c--gcccg-gccggctgcccggcggt--a---ct-c---gc--ac----------ggtatcaggccgcagctcatc-----------------------------------------------------------------------------------------------------------------------------agtctgcgtca-agcccgtcgcaagcg----cg-cgc-ca-cgg-tt-----a-------ctcggagg------tacggaccca-gcgccgtcccc--------g--gtcc-tggtc-cgctgttgg---c--c-------------------------g--acgg--------------tg---------accctttgacaggcc-tt-acggggcg-cgcgc------------------------------ggggccggcttc----gccgatcccgcgctcccgtcccaataccggtcggcgacgctactgctttgggtactcttaggacccgtcttgaaacacggaccaaggagtctaacatgtgcgcgagtcattggga-c-c-----agca--aaacccaaaggcgcaatgaaagtgaaggt--------------------------------cggc---------------------------------------------------------------c--t--------tgg-c--gccgac-cgagggaggatggg--ccgcgt------------------cgc--g-a--tgcggcctcgcactcccggggcgtctcgttct--catc---gcgagaagaggcgcaccaagagcgtacacgttgggacccgaaagatggtgaactatgcctggtcaggacgaagtcaggggaaaccctgatggaggtccgtagcgattctgacgtgcaaatcgatcgtcggaactgggtataggggcgaaagactaatcgaaccatctagtagctggttccctccgaagtttccctcaggatagctggcactcggccg------tt-cc----------------------------------------------------------------ac---ggaacg-cgcgcgagtctcatctggtaaagcgaatgattagaggccttggggccgaaacgacctcaacctattctcaaactttaaatgggtgagatctctggctttcttgaa-----cc--------ttgaagccac-gag--a------------------------------------------a--t----ct------cggatcagag-tgccaagtgggccatttttggtaagcagaactggcgctgtgggatgaaccaaacgcagagttaaggcgcctaactcgacgctcatgggacaccatgaaaggcgttggttgcttaagacagcaggacggtggccatggaagtcggaatccgctaaggagtgtgtaacaactcacctgccgaagcaactagccctgaaaatggatggcgctgaagcgtcgagcctatactctgccgtcagcggcaagtggggcggggggggtc------------------------------------------------------------------------------------------------cactcc-cccgtcacgaagccctgacgagtaggagggtcgcggcggtgtgcgcagaagggtc-tgggcgcgagcctgcctggagccgccgccggtgcagatcttggtggtagtagcaaatactccagcgaggccctggaggactgacgtggagaagggttgatatcgctttgtggaagtttgagacttccaagtattatgttactatcattgatgctcccggacatcgtgactttatcaagaacatgatcactggtacctcgcaagcagattgtgccgtgctgatcgttgctgctggtactggtgagttcgaggccggtatctcgaagaacggacagacccgtgagcatgctttgctcgcctttactctcggtgtgaaacaactgattgtcggtgtcaacaaaatggactccacggagcctccttactccgagcccagattcgaagaaattaagaaggaagtatcatcgtatattaagaagattggctataacccagctgctgtagcatttgtacccatctccggctggcatggagacaatatgctggaggtatctgctaaaatgccctggttcaagggatgggcagtagagcgcaaagaaggcaaggctgaaggcaagtgccttattgaagccttggacgctatcctgccaccttccaggccgactgacaaggcg
Manica_bradleyi_ --tcatatgcttgtctcaaagattaagccatgcatgtctcagtgcatgccgaattaaggtgaaaccgcgaatggctcattaaatcagttatggttcattagattgtacccacatttacttggataactgtggtaattctagagctaatacatgcaaaacagagtcccgaccagtgatgg-aagggacgcttttattagatcaaaaccaatcggtggcg--ggcggtc-----tccg-----tccgt-ccaccgttta-ttttggtgactctgaataactttgtgctgatcgcacggt--cttagcaccggcgacgcatctttcaaatgtctgccttatcaactgtcgatggtaggttctgcgcctaccatggttgtaacgggtaacggggaatcagggttcgattccggagagggagcctgagaaacggctaccacatccaaggaaggcagcaggcgcgcaaattacccactcccggcacggggaggtagtgacgaaaaataacgatacgggactcatccgaggccccgtaatcggaatgagtacactttaaatcctttaacgaggatccattggagggcaagtctggtgccagcagccgcggtaattccagctccaatagcgtatattaaagttgttgcggttaaaaagctcgtagttgaatctgtgtcgcacaccgtcggttcaccgct--cg--cgg--tgtttaactggcgtgatgtgggacgtcctaccggtgggctta--------gcctcg-c-----gaggggcg------gccc-aacta-at---atcccgtcgcggtgctctttactgagtgtcgagtcgggccggtacgtttactttgaacaaattagagtgcttaaagcaggctatcctcgcctgaatactgcgtgcatggaataatggaataggacctcggttctattttgttggttttcggaaccccgaggtaatgattaatagggacagatgggggcattcgtattgcgacgttagaggtgaaattcttggatcgtcgcaagacggacagaagcgaaagcatttgccaaaaatgttttcattaatcaagaacgaaagttagaggttcgaaggcgatcagataccgccctagttctaaccataaacgatgccagctagcgatccgccgaagttcctccgatgactcggcgggcagcttccgggaaaccaaagcttttgggttccgggggaagtatggttgcaaagctgaaacttaaaggaattgacggaagggcaccaccaggagtggagcctgcggcttaatttgactcaacacgggaaacctcaccaggcccagacaccggaaggattgacagattgatagctctttcttgattcggtgggtggtggtgcatggccgttcttagttggtggagcgatttgtctggttaattccgataacgaacgagactctagcctgctaaataggcgtaccttatggtatcgcgaagg-ccc--ccgg-cttc---ggccggc-gggtttttactaccaacgtacaaacaaatcttcttagagggacaggcggcttctagccgcacgagattgagcaataacaggtctgtgatgcccttagatgttctgggccgcacgcgcgctacactgaaggaatcagcgtgtgttccctggccgaaaggcccgggtaacccgctgaacctccttcgtgctagggattggggcttgcaattgttccccatgaacgaggaattcccagtaagcgcgagtcataagctcgcgttgattacgtccctgccctttgtacacaccgcccgtcgctactaccgattgaatgatttagtgaggtcttcggactggt--gcgcgg-caatgtctc--ggcat--tgccgatgttgccgggaagatgaccaaacttgatcatttagaggaagta-tattaagcggtggaaaagaaactaaccaggatttccctagtagcggcgagcgaacaggaaagagcccagcaccgaatcccgcggtt--ccgccgcagggaaatgtggtgttcgggagggtccg--c-ttat---cccg-aggtgtcg-cgtcgcgtccaagtccatcttgaatggggccacttacccgcagagggtgccaggcccgtag-cgaccgat--gc-gcgt-ctcgggaggatctctccttagagtcgggttgcttgagagtgcagctctaagtgggtggtaaactccatctaaggctaaatacgaccacgagaccgatagcgaacaagtaccgtgagggaaagttgaaaagaactttgaagagagagttcaagagtacgtg-aaaccgttcaggggtaaacctaagaaacccaaaaga-tcgaac-ggggagattcatcgtcagcgaacgccggctt-cgcgt-cggtcg--gcgatgtcc-cgcgcggg----gccct-----------cgc--ggctc---t-c--ag-cg-----cgggcacgctgccg-tgcg-c-cgatgtctccggc-tt-cgtcgtcgtgcacttctcccctagt-agaacgtcgcgacccgctgggtgtcggtctacggcccggg--tg-cggtgactgacgcgc---------------------------------cg-c-cggt-aaaacg--gc-gcg-cgt-caaa--cccccgg--t-c--gcccg-gccggctgcccggcggt--a---cg-c---gc--aa----------ggtatcaggccgcacacaa---------------------------------------------------------------------------------------------------------------------------acacggggtgcgtcg-aggccgtcgcaagcg----cg-cgc-ca-cgg-ta-------------cacggagg------tacggaccta-gcgccgtcacc--------g--gtcc-tggcc-cgctgttgg---t--c-------------------------gt-acgg------t-------t----------aaccttcgacaggcc-ta-ccaacgtcccatcg------------------------------------gtgtgcgggctcgccccgccccggtggtgaccgataccggtcggcgacgctactgctttgggtactcttaggacccgtcttgaaacacggaccaaggagtctaacatgtacgcgagtcattggga-c-c--t--agcg--atacctaaaggcgtaatgaaagtgaaggt--------------------------------cggc---------------------------------------------------------------c--c--------tggtt--gtcgat-cgagggaggatggg--ccgcgt------------------cgc--g-a--cgcggccccgcactcccggggcgtctcgttct--catc---gcgagaagaggcgcacccagagcgtacacgttgggacccgaaagatggtgaactatgcctggtcaggacgaagtcaggggaaaccctgatggaggtccgtagcgattctgacgtgcaaatcgatcgtcggaactgggtataggggcgaaagactaatcgaaccatctagtagctggttccctccgaagtttccctcaggatagctggcactcggccg------tt-ccg-c-------------------------------------------------------------ac---ggaacg-cgcgcgagtctcatctggtaaagcgaatgattagaggccttggggccgaaacgacctcaacctattctcaaactttaaatgggtgagatctctggctttcttgaa-----ct--------atgaagccac-gag--c------------------------------------------a--t----ct------cggatcagag-tgccaagtgggccatttttggtaagcagaactggcgctgtgggatgaaccaaacgcagagttaaggcgcccaactcgacgctcatgggacaccatgaaaggcgttggttgcttaagacagcaggacggtggccatggaagtcggaatccgctaaggagtgtgtaacaactcacctgccgaagcaactagccctgaaaatggatggcgctgaagcgtcgagcctatactctgccgtcagcggcaagtggggcggccagaggcgg---------------------------------------------------------------------------cgtcgtcagacgtcgtcc-tcacgc-gccgtcacgaagccctgacgagtaggagggtcgcggcggtgtgcgcagaagggtc-tgggcgcgagcctgcctggagccgccgtcggtgcagatcttggtggtagtagcaaatactccagcgaggccctggaggactgacgtggagaagggtcgatatcgccctgtggaaattcgaaacttccaagtactatgtgaccatcatcgatgcccctggacacagagactttatcaagaacatgatcaccggtacctcgcaggctgattgcgcagtgctgatcgtcgccgccggcactggtgaattcgaggccggtatctcgaaaaatggacagacccgtgagcatgctcttctcgccttcaccctcggcgtcaaacagttgatcgtcggagttaacaagatggattccaccgagcccccatattccgagacccgattcgaggaaatcaagaaagaagtctcgtcttacatcaagaagattggttataacccggccgctgttgcgttcgtaccaatctccggctggcatggagacaacatgctggaggtgtcctccaagatgccctggttcaagggatggaacgtggagcgtaaggagggcaagggcgaaggtaaatgccttatcgaagctctcgacgctatcctgccgcccagcaggccaaccgacaaggct
Mayriella_ebbei_ --tcatatgcttgtctcaaagattaagccatgcatgtctcagtgcatgccgaattaaggtgaaaccgcgaatggctcattaaatcagttatggttcattagattgtacccacatttacttggataactgtggtaattctagagctaatacatgcaaaacagagtcccgaccagtgatgg-gagggacgcttttattagatcaaaaccaatcggtggcg--cgcggat---c-tccg-----tgcgt-ccaccgttta-ttttggtgactctgaataactttgtgctgatcgcacggt--cttrgcaccggcgacgcatctttcaaatgtctgccttatcaactgtcgatggtaggttctgcgcctaccatggttgtaacgggtaacggggaatcagggttcgattccggagagggagcctgagaaacggctaccacatccaaggaaggcagcaggcgcgcaaattacccactcccggcacggggaggtagtgacgaaaaataacgatacgggactcatccgaggccccgtaatcggaatgagtacactttaaatcctttaacgaggatccattggagggcaagtctggtgccagcagccgcggtaattccagctccaatagcgtatattaaagttgttgcggttaaaaagctcgtagttgaatctgtgtcgcacaccgtcggttcaccgct--cg--cgg--tgtttaactggcgtgatgtgggacgtcctaccggtgggctta--------gcctcg-c-----gaggggcg------gccc-aacta-at---atcccgtcgcggtgctctttactgagtgtcgagtcgggccggtacgtttactttgaacaaattagagtgcttaaagcaggctatcctcgcctgaatactgcgtgcatggaataatggaataggacctcggttctattttgttggttttcggaaccccgaggtaatgattaatagggacagatgggggcattcgtattgcgacgttagaggtgaaattcttggatcgtcgcaagacggacagaagcgaaagcatttgccaaaaatgttttcattaatcaagaacgaaagttagaggttcgaaggcgatcagataccgccctagttctaaccataaacgatgccagctagcgatccgccgaagttcctccgatgactcggcgggcagcttccgggaaaccaaagcttttgggttccgggggaagtatggttgcaaagctgaaacttaaaggaattgacggaagggcaccaccaggagtggagcctgcggcttaatttgactcaacacgggaaacctcaccaggcccagacaccggaaggattgacagattgatagctctttcttgattcggtgggtggtggtgcatggccgttcttagttggtggagcgatttgtctggttaattccgataacgaacgagactctagcctgctaaataggcgtaccttatggtatctcgaagg-ccc--ccgg-cttc---ggccggc-gggtttttactaccaacgtacaaacaaatcttcttagagggacaggcggcttctagccgcacgagattgagcaataacaggtctgtgatgcccttagatgttctgggccgcacgcgcgctacactgaaggaatcagcgtgtgttccctggccgaaaggcccgggtaacccgctgaacctccttcgtgctagggattggggcttgcaattgttccccatgaacgaggaattcccagtaagcgcgagtcataagctcgcgttgattacgtccctgccctttgtacacaccgcccgtcgctactaccgattgaatgatttagtgaggtcttcggactggt--gcgcgg-caatgcgtc--ggcat--tgccgatgttgccgggaagatgaccaaacttgatcatttagaggaagta-tattaagcggaggaaaagaaactaaccaggatttccttagtagcggcgagcgaacaggaaagagcccagcaccgaatcccgcggtt--ccgccgcagggaaatgtggtgtttgggagggtccg--c-ttat---cccg-aggtgtcg-cgccgcgtccaagtccatcttgaatggggccacttacccgcagagggtgccaggcccgtag-cgaccggt--gc-gcgt-ctcgggaggatctctccttagagtcgggttgcttgagagtgcagctctaagtgggtggtaaactccatctaaggctaaatacgaccacgagaccgatagcgaacaagtaccgtgagggaaagttgaaaagaactttgaagagagagttcaagagtacgtg-aaaccgttcaggggtaaacctaagaaacccaaaaga-tcgaac-ggggagattcatcgtcagcg-acgctggctt-cgcgt-cggtgg--gcgatgtcc-cgcg-ggg------cct-----------cgc--ggctc---g-c---g-cg-----cgaacacgctgccg-tgcg-t-cgacgt-ccggcg-tt-cgtcgtcgtgtacttctcccctagt-agaacgtcgcgacccgctgggtgtcggtctacggcccggg--tg-cggtggatgacgcgt---------------------------------cg-c-cggt-aaaacg--gc-acg-cgt-caaa--cccccgg--t-c--gcccg-gccggctgcctggcggt--a---ca-c---gc--aa----------ggtatcaggccgcaacct-------------------------------------------------------------------------------------------------------------------------cgtaacgcgagtgcgtcg-aggccgtcgcaagcg----cg-cgc-ca-cgg-ta-------------cacggtgg-ac---aacggaccta-gcgccgtcgcc--------g--gtcc-tggcc-cgctgttgg---t--c-------------------------gc-acgg------t-------t----------aaccttcgacaggcc-tg-cgaatgttcccggc------------------------------------------cccctttccctggggggcccggggacgataccggtcggcgacgctactgctttgggtactcttaggacccgtcttgaaacacggaccaaggagtctaacatgtacgcgagtcattggga-c-t----atgcg--atacctaaaggcgtaatgaaagtgaaggt--------------------------------cggc---------------------------------------------------------------c--c--------tggtt--gtcgac-cgagggaggatggg--ccgcgt------------------cgc--g-a--cgcggctccgcactcccggggcgtctcgttct--catc---gcgagaagaggcgcacccagagcgtacacgttgggacccgaaagatggtgaactatgcctggtcaggacgaagtcaggggaaaccctgatggaggtccgtagcgattctgacgtgcaaatcgatcgtcggaactgggtataggggcgaaagactaatcgaaccatctagtagctggttccctccgaagtttccctcaggatagctggcactcggccg------tt-ccg-c-------------------------------------------------------------ac---ggaacg-cgcgcgagtctcatctggtaaagcgaatgattagaggccttggggccgaaacgacctcaacctattctcaaactttaaatgggtgagatctctggctttcttgaa-----ct--------gtgaagccac-gag--c------------------------------------------a--t----ct------cggatcagag-tgccaagtgggccatttttggtaagcagaactggcgctgtgggatgaaccaaacgcagagttaaggcgcccaactcgacgctcatgggacaccatgaaaggcgttggttgcttaagacagcaggacggtggccatggaagttggaatccgctaaggagtgtgtaacaactcacctgccgaagcaactagccctgaaaatggatggcgctgaagcgtcgagcctatactctgccgtcagcggcaagtggggcggccgtgcgggc---------------------------------------------------------------------------------gcgcgagcgcgc-gtacgc-gccgccacgaagccctgacgagtaggagggtcgcggcggtgcgcgcagaagggtc-tgggcgcgagcctgcctggagccgccgtcggtgcagatcttggtggtagtagcaaatactccagcgaggccctggaggactgacgtggagaagggttgatatcgccctgtggaagttcgagaccgccaaatactacgtgacgatcatcgacgcccccggacacagagattttatcaaaaacatgatcaccggtacctcgcaggctgattgtgcagtgctgatcgtcgccgccggtactggtgaattcgaggctggtatttcaaagaatggacagacccgcgagcacgcccttctcgcgttcaccctcggcgtcaaacagttgattgtcggcgttaacaaaatggattccaccgagcccccgtactccgagacccgattcgaggaaatcaagaaggaagtgtcttcttacatcaagaagatcggttacaacccggccgctgttgcgttcgtgccgatttccggctggcacggagacaacatgttggaggtgtccgccaagatgccctggttcaagggatgggccgtcgagcgtaaggaaggcaagggcgaaggcaaatgcctcatcgaagctctggatgccatcctgccacccaccaggccaactgacaaggct
Meranoplus_cf_radamae_ --tcatatgcttgtctcaaagattaagccatgcatgtctcagtgcatgccgaattaaggtgaaaccgcgaatggctcattaaatcagttatggttcattagattgtacccacatttacttggataactgtggtaattctagagctaatacatgcaaaacagagtcccgaccagtgatgg-aagggacgcttttattagatcaaaaccaatcggtggcg--ggcggtc---g-tccg-----tccgt-ccaccgttta-tcttggtgactctgaataactttgtgctgatcgcacggt--cctagcaccggcgacgcatctttcaaatgtctgccttatcaactgtcgatggtaggttctgcgcctaccatggttgtaacgggtaacggggaatcagggttcgattccggagagggagcctgagaaacggctaccacatccaaggaaggcagcaggcgcgcaaattacccactcccggcacggggaggtagtgacgaaaaataacgatacgggactcatccgaggccccgtaatcggaatgagtacactttaaatcctttaacgaggatccattggagggcaagtctggtgccagcagccgcggtaattccagctccaatagcgtatattaaagttgttgcggttaaaaagctcgtagttgaatctgtgtcgcacaccgtcggttcaccgct--cg--cgg--tgtttaactggcgtgatgtgggacgtcctaccggtgggctta--------gccccg-c-----gaggggcg------gccc-aacta-at---atcccgtcgcggtgctctttactgagtgtcgagtcgggccggtacgtttactttgaacaaattagagtgcttaaagcaggctatcctcgcctgaatactgcgtgcatggaataatggaataggacctcggttctattttgttggttttcggaaccccgaggtaatgattaatagggacagatgggggcattcgtattgcgacgttagaggtgaaattcttggatcgtcgcaagacggacagaagcgaaagcatttgccaaaaatgttttcattaatcaagaacgaaagttagaggttcgaaggcgatcagataccgccctagttctaaccataaacgatgccagctagcgatccgccgaagttcctccgatgactcggcgggcagcttccgggaaaccaaagcttttgggttccgggggaagtatggttgcaaagctgaaacttaaaggaattgacggaagggcaccaccaggagtggagcctgcggcttaatttgactcaacacgggaaacctcaccaggcccagacaccggaaggattgacagattgatagctctttcttgattcggtgggtggtggtgcatggccgttcttagttggtggagcgatttgtctggttaattccgataacgaacgagactctagcctgctaaataggcgtaccttatggtatctcgaagg-ccc--ccgg-cctc---ggccggc-gggtttttactaccaacgtacaaacaaatcttcttagagggacaggcggcttctagccgcacgagattgagcaataacaggtctgtgatgcccttagatgttctgggccgcacgcgcgctacactgaaggaatcagcgtgtgttccctggccgaaaggcccgggtaacccgctgaacctccttcgtgctagggattggggcttgcaattgttccccatgaacgaggaattcccagtaagcgcgagtcataagctcgcgttgattacgtccctgccctttgtacacaccgcccgtcgctactaccgattgaatgatttagtgaggtcttcggactggt--gcgcgg-caatgcgtc--ggcat--tgccgatgttgccgggaagatgaccaaacttgatcatttagaggaagta-tactaagcggaggaaaagaaactaaccaggatttccttagtagcggcgagcgaacaggaaggagcccagcaccgaatcccgcggtt--ccgccgcagggaaatgtggtgttcgggagggtccg--c-ttat---cccg-aggcgtcg-cgtcgcgtccaagtccatcttgaatggggccacttacccgtagagggtgccaggcccgtag-cgaccggt--gc-gcgc-ctcgggaggatctctccttagagtcgggttgcttgagagtgcagctctaagtgggtggtaaactccatctaaggctaaatacgaccacgagaccgatagcgaacaagtaccgtgagggaaagttgaaaagaactttgaagagagagttcaagagtacgtg-aaaccgttcaggggtaaacctaagaaacccaaaaga-tcgaac-ggggagattcatcgtcagcg-acgctggctt-cgcgt-cggtgg--gcgatgtcc-cgcg-ggg-----ccct-----------cgc--ggctc---gcg---g-cg-----cggacacgctgccg-cgcg-c-cgatgt-ccggcg-tt-cgtcgtcgtgcacttctcccctagt-agaacgtcgcgacccgctgggtgtcggtctacggcccggg--tg-cggtgcctgacgcgt---------------------------------cg-c-cggt-aaaacg--gc-acgccgt-caaa--ccctcgg--t-c--gcccg-gccggctgcccggcggt--a---ca-c---gc--aa----------ggtatcaggccgcaacccccctcgcacaccgtccctgct------------------------------------------------------------------ctcgcgtgttcgcgcgcgcgtgccaggggcaggagcataggagtctgcgtcg-aggccgtcgcaagcg----cg-cgc-ca-tgg-ta-------------cacggagg-ct---aacggacctg-gcgccgtcacc--------g--gtcc-tggcc-cgctgttgg---t--c-------------------------gt-acgg------t-------t----------aaccttcgacaggcc-tg-ccaacgcccccgcg-----------------------------------------cgcggggcgactcgccgcgcgggggccgataccggtcggcgacgctactgctttgggtactcttaggacccgtcttgaaacacggaccaaggagtctaacatgtacgcgagtcattggga-c-ttcctcagcg--agacctaaaggcgcaatgaaagtgaaggt--------------------------------cgtc---------------------------------------------------------------cgtt--------cggtt--gtcgac-cgagggaggatggg--ccgcgt------------------cgc--gta--tgcggccccgcactcccggggcgtctcgttct--catc---gcgagaagaggcgcacccagagcgtacacgttgggacccgaaagatggtgaactatgcctggtcaggacgaagtcaggggaaaccctgatggaggtccgtagcgattctgacgtgcaaatcgatcgtcggaactgggtataggggcgaaagactaatcgaaccatctagtagctggttccctccgaagtttccctcaggatagctggcactcggccg------tt-ccg-c-------------------------------------------------------------ac---ggaacg-cgcgcgagtctcatctggtaaagcgaatgattagaggccttggggccgaaacgacctcaacctattctcaaactttaaatgggtgagatctctggctttcttgaa-----ct--------atgaagccac-gagtct------------------------------------------ctct----ct------cggatcagag-tgccaagtgggccatttttggtaagcagaactggcgctgtgggatgaaccaaacgcagagttaaggcgcccaactcgacgctcatgggacaccatgaaaggcgttggttgcttaagacagcaggacggtggccatggaagtcggaatccgctaaggagtgtgtaacaactcacctgccgaagcaactagccctgaaaatggatggcgctgaagcgtcgagcctatactctgccgtcagcggcaagtggggcggccgcgcgttc-----------------------------------------------------------------------------gcgcgttaacgcgcgcgtcgcgc-gccgccacgaggccctgacgagtaggagggtcgcggcggtgtgcgcagaagggtc-tgggcgcgagcctgcctggagccgccgtcggtgcagatcttggtggtagtagcaaatactccagcgaggccctggaggactgacgtggagaagggttgatatcgccttgtggaagttcgaaacctctaaatactatgtaacgatcatcgatgctcctggacatagagattttatcaaaaacatgatcaccggtacctcgcaagccgactgcgcggtgctgattgtcgctgctggtactggtgaattcgaagctggtatttccaagaatggacagacccgtgaacacgctcttctcgcgttcactctcggcgttaaacagttgattgttggagttaacaaaatggattccactgaaccgccatactccgaaactcgatttgaggaaattaaaaaggaagtctcgtcttacatcaaaaagattgggtataacccagctgctgttgcattcgtgccgatctccggttggcacggagacaacatgttggaggtgtccgccaagatgccttggtttaagggatggattgtggagcgcaaggaaggcaaagccgaaggtaaatgtcttatcgaagctctcgatgccattctgccacctaccaggccaactgacaaggct
Messor_andrei_ --tcatatgcttgtctcaaagattaagccatgcatgtctcagtgcatgccgaattaaggtgaaaccgcgaatggctcattaaatcagttatggttcattagattgtacccacatttacttggataactgtggtaattctagagctaatacatgcaaaacagagtcccgaccagtgatgg-aagggacgcttttattagatcaaaaccaatcggtggcg--cgcggtc-----tccg-----tgcgt-ccaccgttta-tcttggtgactctgaataactttgtgctgatcgcacggt--cctagcaccggcgacgcatctttcaaatgtctgccttatcaactgtcgatggtaggttctgcgcctaccatggttgtaacgggtaacggggaatcagggttcgattccggagagggagcctgagaaacggctaccacatccaaggaaggcagcaggcgcgcaaattacccactcccggcacggggaggtagtgacgaaaaataacgatacgggactcatccgaggccccgtaatcggaatgagtacactttaaatcctttaacgaggatccattggagggcaagtctggtgccagcagccgcggtaattccagctccaatagcgtatattaaagttgttgcggttaaaaagctcgtagttgaatctgtgtcgcgcaccgtcggttcaccgct--cg--cgg--tgtttaactggcgtgatgcgggacgtcctaccggtgggctca--------gcctcg-c-----gaggggcg------gccc-aacta-at---atcccgtcgcggtgctctttactgagtgtcgagtcgggccggtacgtttactttgaacaaattagagtgcttaaagcaggctatcctcgcctgaatactgcgtgcatggaataatggaataggacctcggttctattttgttggttttcggaaccccgaggtaatgattaatagggacagatgggggcattcgtattgcgacgttagaggtgaaattcttggatcgtcgcaagacggacagaagcgaaagcatttgccaaaaatgttttcattaatcaagaacgaaagttagaggttcgaaggcgatcagataccgccctagttctaaccataaacgatgccagctagcgatccgccgaagttcctccgatgactcggcgggcagcttccgggaaaccaaagcttttgggttccgggggaagtatggttgcaaagctgaaacttaaaggaattgacggaagggcaccaccaggagtggagcctgcggcttaatttgactcaacacgggaaacctcaccaggcccagacaccggaaggattgacagattgatagctctttcttgattcggtgggtggtggtgcatggccgttcttagttggtggagcgatttgtctggttaattccgataacgaacgagactctagcctgctaaataggcgtaccttatggtatctcgaagg-ccc--ccgg-cctc---ggccggc-gggtttttactaccaacgtacaaacaaatcttcttagagggacaggcggcttctagccgcacgagattgagcaataacaggtctgtgatgcccttagatgttctgggccgcacgcgcgctacactgaaggaatcagcgtgtgttccctggccgaaaggcccgggtaacccgctgaacctccttcgtgctagggattggggcttgcaattgttccccatgaacgaggaattcccagtaagcgcgagtcataagctcgcgttgattacgtccctgccctttgtacacaccgcccgtcgctactaccgattgaatgatttagtgaggtcttcggactggt--gcgcgg-caatgcgtc--ggcat--tgccgatgttgccgggaagatgaccaaacttgatcatttagaggaagta-tactaagcggaggaaaagaaactaaccaggatttccctagtagcggcgagcgaacaggaaagagcccagcaccgaatcccgcggtt--ccgccgcagggaaatgtggtgttcgggagggtccg--c-ttat---cccg-aggcgtcg-cgtcgcgtccaagtccatcttgaatggggccacttacccgcggagggtgccaggcccgtag-cgaccggt--gc-gcgt-ctcgggaggatctctccttagagtcgggttgcttgagagtgcagctctaagtgggtggtaaactccatctaaggctaaatacgaccacgagaccgatagcgaacaagtaccgtgagggaaagttgaaaagaactttgaagagagagttcaagagtacgtg-aaaccgttcaggggtaaacctaagaaacccaaaaga-tcgaac-ggggagattaatcgtcagcg-acgctggctt-cgcgt-cggtgg--gcgatgtcc-cgcg-ggg------cct-----------cgc--ggctc---gca---g-cg-----cgggcacgccgccg-tgcg-t-cgatgt-ccggcg-tt-cgtcgtcgtgcacttctcccctagt-aaaacgtcgcgacccgctgggtgtcggtctacggcccggg--tg-cggtgactgacgcgt---------------------------------cg-c-cggt-aaaacg--gc-acg-cgt-caac--cccccgg--t-c--gcccg-gccggttgcccggcggt--a---ta-c---gc--aa----------ggtatcaggccgcaactcg---------------------------------------------------------------------------------------------------------------------------agtgcgagtgcgtcg-aggccgtcgcaagcg----cg-cgc-ca-cgg-ta-------------cacggagg-ct---aacggaccta-gcg------cc--------g--gtcc-tggcc-cgctgttgg---t--c-------------------------gt-acgg------t-------t----------aaccttcgacaggcc-cg-cgaacgtcgccaac-----------------------------------------gcgcggggcgacccgcgcgcggcgaccgataccggtcggcgacgctactgctttgggtactctcaggacccgtcttgaaacacggaccaaggagtctaacatgtacgcgagtcattggga-c-g-----agcg--atacctaaaggcgcaatgaaagtgaaggt--------------------------------cggc---------------------------------------------------------------c--c--------tggtt--gtcggc-cgagggaggatggg--ccgcgt------------------cgc--g-a--cgcggctccgcactcccggggcgtctcgttct--catc---gcgagaagaggcgcacccagagcgtacacgttgggacccgaaagatggtgaactatgcctggtcaggacgaagtcaggggaaaccctgatggaggtccgtagcgattctgacgtgcaaatcgatcgtcggaactgggtataggggcgaaagactaatcgaaccatctagtagctggttccctccgaagtttccctcaggatagctggcactcggccg------tt-ccg-c-------------------------------------------------------------ac---ggaacg-cgcgcgagtctcatctggtaaagcgaatgattagaggccttggggccgaaacgacctcaacctattctcaaactttaaatgggtgagatctctggctttcttgaa-----ct--------atgaagccac-gag--c------------------------------------------a--t----ct------cggatcagag-tgccaagtgggccatttttggtaagcagaactggcgctgtgggatgaaccaaacgcagagttaaggcgcccaactcgacgctcatgggacaccatgaaaggcgttggttgcttaagacagcaggacggtggccatggaagtcggaatccgctaaggagtgtgtaacaactcacctgccgaagcaactagccctgaaaatggatggcgctgaagcgtcgagcctatactcggccgtcagcggcaagtggggcggccgtgcgcgc---------------------------------------------------------------------------gcgcttcaccgcgcgcgc-gtacgc-gccgccacgaggccctgacgagtaggagggtcgcggcggtgtgcgcagaagggtc-tgggcgcgagcctgcctggagccgccgtcggtgcagatcttggtggtagtagcaaatactccagcgaggccctggaggactgacgtggagaagggttgatatcgccttgtggaaattcgaaacctcgaaatactacgtaacaattatcgatgcccctggacatagagattttatcaaaaacatgatcactggtacgtcgcaggctgattgcgcagtgctgatcgtcgccgctggtactggtgaattcgaggctggtatttcgaagaatggacagacccgcgaacacgctcttctcgcgttcacccttggcgtcaaacagcttattgtcggagttaacaaaatggattccactgagcccccgtattccgagacccgattcgaggaaatcaagaaggaagtctcgtcttacatcaagaagatcggttataacccagccgctgttgcgttcgtgccaatctccggctggcatggagataacatgctggaggtgtcctccaagatgccctggttcaagggatggactgtagagcgtaaggaaggcaaggccgaaggtaaatgtcttatcgaagctctggatgccatcctgccacccaccaggccgactgacaaggct
Messor_denticornis_ --tcatatgcttgtctcaaagattaagccatgcatgtctcagtgcatgccgaattaaggtgaaaccgcgaatggctcattaaatcagttatggttcattagattgtacccacatttacttggataactgtggtaattctagagctaatacatgcaaaacagagtcccgaccagtgatgg-gacggacgcttttattagatcaaaaccaatcggtggcg--tgcggtc-----tccg-----tgcgt-ccaccgttta-tcttggtgactctgaataactttgtgctgatcgcacggt--cctagcaccggcgacgcatctttcaaatgtctgccttatcaactgtcgatggtaggttctgcgcctaccatggttgtaacgggtaacggggaatcagggttcgattccggagagggagcctgagaaacggctaccacatccaaggaaggcagcaggcgcgcaaattacccactcccggcacggggaggtagtgacgaaaaataacgatacgggactcatccgaggccccgtaatcggaatgagtacactttaaatcctttaacgaggatccattggagggcaagtctggtgccagcagccgcggtaattccagctccaatagcgtatattaaagttgttgcggttaaaaagctcgtagttggatctgtgtcgcacaccgtcggttcaccgct--cg--cgg--tgtttaactggcgtgatgtgggacgtcctaccggtgggccca--------gccccg-c-----gaggggcg------gccc-aacta-at---atcccgtcgcggtgctctttactgagtgtcgagtcgggccggtacgtttactttgaacaaattagagtgcttaaagcaggctattctcgcctgaatactgcgtgcatggaataatggaataggacctcggttctattttgttggctttcggaaccccgaggtaatgattaatagggacagatgggggcattcgtattgcgacgttagaggtgaaattcttggatcgtcgcaagacggacagaagcgaaagcatttgccaaaaatgttttcattaatcaagaacgaaagttagaggttcgaaggcgatcagataccgccctagttctaaccataaacgatgccagctagcgatccgccgaagttcctccgatgactcggcgggcagcttccgggaaaccaaagcttttgggttccgggggaagtatggttgcaaagctgaaacttaaaggaattgacggaagggcaccaccaggagtggagcctgcggcttaatttgactcaacacgggaaacctcaccaggcccagacaccggaaggattgacagattgatagctctttcttgattcggtgggtggtggtgcatggccgttcttagttggtggagcgatttgtctggttaattccgataacgaacgagactctagcctgctaaataggcgtaccttatggtatctcgaagg-ccc--ccgg-cttc---ggccggc-gggtttttactaccaacgtacaaacaaatcttcttagagggacaggcggcttctagccgcacgagattgagcaataacaggtctgtgatgcccttagatgttctgggccgcacgcgcgctacactgaaggaatcagcgtgtgttccctggccgaaaggcccgggtaacccgctgaacctccttcgtgctagggattggggcttgcaattgttccccatgaacgaggaattcccagtaagcgcgagtcataagctcgcgttgattacgtccctgccctttgtacacaccgcccgtcgctactaccgattgaatgatttagtgaggtcttcggactggt--gcgcgg-caatgcgtc--cgcat--tgccgatgttgccgggaagatgaccaaacttgatcatttagaggaagta-tattaagcggaggaaaagaaactaaccaggatttccttagtagcggcgagcgaacaggaaagagcccagcaccgaatcccgcggtt--ccgccgcagggaaatgtggtgttcgggagggtccg--c-ttat---cccg-aggcgtcg-cgccgcgtccaagtccatcttgaatggggccacttacccgcagagggtgccaggcccgtag-cgaccggt--gc-gcgt-ctcgggaggatctctccttagagtcgggttgcttgagagtgcagctctaagtgggtggtaaactccatctaaggctaaatacgaccacgagaccgatagcgaacaagtaccgtgagggaaagttgaaaagaactttgaagagagagttcaagagtacgtg-aaaccgttcaggggtaaacctaagaaacccaaaaga-tcgaac-ggggagattcatcgtcagcg-acgctggctt-cgcgt-cggtgg--gcgatgtcc-cgcg-ggg------cct-----------cgc--ggctc---g-c---g-cg-----cggacacgctgccg-tgcg-t-cgatgt-ccggcg-tt-cgtcgtcgtgcacttctcccctagt-agaacgtcgcgacccgctgggtgtcggtctacggcccggg--tg-cgttgactgacgcgt---------------------------------cg-c-cggt-aaaacg--tc-aaa-------------ccgat--c-a--gcccg-gccggctgcccggcggt--a---ca-c---gc--aa----------ggtatcaggccgcacccgat-----------------------------------------------------------------------------------------------------------------------agaatgaaaagtgcgtcg-aggccgtcgcaagcg----cg-cgc-ca-cgg-ta-------------cccggagg-ta---aacggaccta-gcgccgtcacc--------g--gtcc-tggcc-cgctgttgr---t--c-------------------------gt-acgg------t-------t----------aatcttcgacaggcc-tg-ccaacgtcccgcag---------------------------------cggcggccccctcgcggggtcgtcccgcggtgaccgataccggtcggcgacgctactgctttgggtactcttaggacccgtcttgaaacacggaccaaggagtctaacatgtacgcgagtcattggga-c-t-----agcgatatacctaaaggcgcaatgaaagtgaaggt--------------------------------cggc---------------------------------------------------------------c--c--------tggtt--gccgac-cgagggaggatggg--ccgcgc------------------aac--g-a--tgcggctccgcactcccggggcgtctcgttct--catc---gcgagaagaggcgcacccagagcgtacacgttgggacccgaaagatggtgaactatgcctggtcaggacgaagtcaggggaaaccctgatggaggtccgtagcgattctgacgtgcaaatcgatcgtcggaactgggtataggggcgaaagactaatcgaaccatctagtagctggttccctccgaagtttccctcaggatagctggcactcggccg------tt-ccg-c-------------------------------------------------------------ct---ggaacg-cgcgcgagtctcatctggtaaagcgaatgattagaggccttggggccgaaacgacctcaacctattctcaaactttaaatgggtgagatctctggctttcttgaa-----ct--------atgaagccac-gag--c------------------------------------------a--t----ct------cggatcagag-tgccaagtgggccatttttggtaagcagaactggcgctgtgggatgaaccaaacgcagagttaaggcgcccaactcgacgctcatgggacaccatgaaaggcgttggttgcttaagacagcaggacggtggccatggaagtcggaatccgctaaggagtgtgtaacaactcacctgccgaagcaactagccctgaaaatggatggcgctgaagcgtcgagcctatactctgccgtcagcggcaagtggggcggccgtgggcga-----------------------------------------------------------------------------gcgcgtcagcgcgcgc-ttacgc-gccgccacgaagccctgacgagtaggagggtcgcggcggtgtgcgcagaagggtc-tgggcgtgagcctgcctggagccgccgtcggtgcagatcttggtggtagtagcaaatactccagcgaggccctggaggactgacgtggagaagggttgatatcgccttgtggaaattcgaaaccgccaaatactacgtgacaattattgatgctcccggacatagagattttatcaagaacatgatcaccggtacgtcgcaggctgattgcgcagtgctgatcgtcgccgctggtactggtgaattcgaggctggaatttcaaagaacggacagacccgtgagcacgctcttctcgcgttcaccctcggtgttaaacagctgattgtcggagttaacaaaatggattccaccgaacccccgtattccgaaacccgatttgaagaaattaagaaagaagtatcgtcctacatcaagaagattggttataatccggccgctgttgcgttcgtgccaatctccggctggcacggagataatatgctagaggtatcctccaagatgccctggtttaagggttggactgtggagcgtaaggagggtaagggtgaaggtaaatgtcttatcgaagctctggatgccatcctgccacccaccaggccaactgacaaggct
[truncated: 431,544 more chars]
