# Supplementary material for: Improved Phylogenetic Analyses Corroborate a Plausible Position of Martialis heureka in the Ant Tree of Life
Source: PLoS One. 2011 Jun 24;6(6):e21031. doi: 10.1371/journal.pone.0021031 (PMC3123331; doi:10.1371/journal.pone.0021031)
Supplement: Information S3 — Masked alignment in fasta format used for the masked-partitioned analyses. (PHY) [file pone.0021031.s010.phy]

163 4314
Typhlomyrmex_rogenhoferi     --tcatatgcttgtctcaaagattaagccatgcatgtctcagtgcatgccgaattaaggtgaaaccgcgaatggctcattaaatcagttatggttcattagattgtacccacatttacttggataactgtggtaattctagagctaatacatgcaaaacagagtcccgaccagtgatgg-aagggacgcttttattagatcaaaaccaatcggtggcg--tgcggtccg--tgcgt-ccaccgttta-ttttggtgactctgaataactttgtgctgatcgcacggt--cctagcaccggcgacgcatctttcaaatgtctgccttatcaactgtcgatggtaggttctgcgcctaccatggttgtaacgggtaacggggaatcagggttcgattccggagagggagcctgagaaacggctaccacatccaaggaaggcagcaggcgcgcaaattacccactcccggcacggggaggtagtgacgaaaaataacgatacgggactcatccgaggccccgtaatcggaatgagtacactttaaatcctttaacgaggatccattggagggcaagtctggtgccagcagccgcggtaattccagctccaatagcgtatattaaagttgttgcggttaaaaagctcgtagttgaatctgtgtcgcacaccgtcggttcaccgct--cg--cgg--tgtttaactggcgtgatgtgggacgtcctaccggtgggttta----gcctcg-t-----caggggcg------gccc-aacta-at---atcccgtcgcggtgctctttactgagtgtcgagtcgggccggtacgtttactttgaacaaattagagtgcttaaagcaggctaccttcgcctgaatactgcgtgcatggaataatggaataggacctcggttctattttgttggttttcggaaccccgaggtaatgattaatagggacagatgggggcattcgtattgcgacgttagaggtgaaattcttggatcgtcgcaagacggacagaagcgaaagcatttgccaaaaatgttttcattaatcaagaacgaaagttagaggttcgaaggcgatcagataccgccctagttctaaccataaacgatgccagctagcgatccgccgaagttcctccgatgactcggcgggcagcttccgggaaaccaaagcttttgggttccgggggaagtatggttgcaaagctgaaacttaaaggaattgacggaagggcaccaccaggagtggagcctgcggcttaatttgactcaacacgggaaacctcaccaggcccagacaccggaaggattgacagattgatagctctttcttgattcggtgggtggtggtgcatggccgttcttagttggtggagcgatttgtctggttaattccgataacgaacgagactctagcctgctaaataggcgtaccttatggtatcgcgaagg-ccc--tcgg-cttc---ggccgac-gggtttttactaccaacgtacaaacaaatcttcttagagggacaggcggcttctagccgcacgagattgagcaataacaggtctgtgatgcccttagatgttctgggccgcacgcgcgctacactgaaggaatcagcgtgtgttccctggccgaaaggcccgggtaacccgctgaacctccttcgtgctagggattggggcttgcaattgttccccatgaacgaggaattcccagtaagcgcgagtcataagctcgcgttgattacgtccctgccctttgtacacaccgcccgtcgctactaccgattgaatgatttagtgaggtcttcggactggt--gcgcgg-caatgtctc--ggcat--tgccgatgttgccgggaagatgaccaaacttgatcatttagaggaagta-tattaagcggaggaaaagaaactaaccaggatttccttagtagcggcgagcgaagaggaaagagcccagcaccgaatcccgcggtt--ccgccgcagggaaatgtggtgttcgggagggtccg--c-ttat---cccg-aggcgtcg-cgtcgcgtccaagtccatcttgaatggggccacttacccgcagagggtgccaggcccgtag-cgaccgat--gc-gcgt-ctcgggtggatctttccttagagtcgggttgcttgagagtgcagctctaagtgggtggtaaactccatctaaggctaaatacgaccacgagaccgatagcgaacaagtaccgtgagggaaagttgaaaagaactttgaagagagagttcaagagtacgtg-aaaccgttcaggggtaaacctaagaaacccaaaaga-tcgaac-ggggagattcatcgtcagcg-gcgctggctt-cgcgt-cggtgg--gcgatgtcc-cgcg-gtg-cg-----tgggcacgctaccg-tgcg-t-cgacgt-ccggcg-tt-cgtagtcgtgcacttctcccctagt-agaacgtcgcgacccgctggatgtcggtctacggcccggg--tg-cggtgactgccgcgt----cg-c-cggt-aaaacg--gc-acg-cgcgcaaa--ccctcgg--t-c--gcccg-gccgactgtccggcggt--a----gc----ggtatcaggccgcatttgcgtcg-aggccgtcgcaagcg----cg-cgc-ca-cggttctcggagg-ttacggaccta-gcgccgtcccc--g--gtcc-tggcc-cgctgttgg-gt-acgg--catcttcgacaggcc-cgataccggtcggcgacgctactgctttgggtactcttaggacccgtcttgaaacacggaccaaggagtctaacatgtacgcgagtcattggga-ctgcg--atacctaaaggcgtaatgaaagtgaaggt----cggc--c--c--tggt--gtcgac-cgagggaggatggg--ccgcgt----cgc--g-a--cgcggctccgcactcccggggcgtctcgttct--catc---gcgagaagaggcgcacccagagcgtacacgttgggacccgaaagatggtgaactatgcctggtcaggacgaagtcaggggaaaccctgatggaggtccgtagcgattctgacgtgcaaatcgatcgtcggaactgggtataggggcgaaagactaatcgaaccatctagtagctggttccctccgaagtttccctcaggatagctggcactcggccg------tt-ccg---ggaacg-agcgcgagtctcatctggtaaagcgaatgattagaggccttggggccgaaacgacctcaacctattctcaaactttaaatgggtgagatctctggctttcttgaa----atgaagccac-gag--ca--t----ct------cggatcagag-tgccaagtgggccatttttggtaagcagaactggcgctgtgggatgaaccaaacgcagagttaaggcgcccaactcgacgctcatgggataccatgaaaggcgttggttgcttaagacagcaggacggtggccatggaagtcggaatccgctaaggagtgtgtaacaactcacctgccgaagcaactagccctgaaaatggatggcgctgaagcgtcgagcctatactctgccgtcagcggcaagtggggcggccgccgtcacgaagccctgacgagtaggagggtcgcggcggtgtgcgcagaagggtc-tgggcgcgagcctgcctggagccgccgtcggtgcagatcttggtggtagtagcaaatactccagcgaggccctggaggactgacgtggagaagggtgatatcgccctgtggaaatttgaaactgccaagtattatgtaaccatcatcgatgctcctggacacagagactttatcaagaacatgatcactggtacatcgcaggctgattgtgcagtattgattgtcgccgctggtactggagagttcgaagctggtatttcaaagaacggacagactcgcgaacatgctctgctcgctttcaccctcggcgttaagcaattgattgttggcgttaacaaaatggattccactgagcccccgtattccgaaacccgatttgaggaaatcaagaaggaagtatcgtcgtacatcaagaagatcggttacaatccagccgcggtcgcgtttgttccgatttccggctggcatggagacaacatgttggaggtatccgctaagatgccatggttcaagggatggaccgtggaacgcaaggaaggcaaggctgaaggtaaatgtctcatcgaagctcttgacgccattctgccgcccactaggccgaccgacaaggct
Tapinoma_sessile             --tcatatgcttgtctcaaagattaagccatgcatgtctcagtgcatgccgaattaaggtgaaaccgcgaatggctcattaaatcagttatggttcattagattgtacccacatttacttggataactgtggtaattctagagctaatacatgcaaaacagagtcccgaccagtgatgg-gagggacgcttttattagatcaaaaccaatcggtggcg--gacggaccg--tacgt-ccaccgttta-ctttggtgactctgaataactttgtgctgatcgcacggt--cttagcaccggcgacgcatctttcaaatgtctgccttatcaactgtcgatggtaggttctgcgcctaccatggttgtaacgggtaacggggaatcagggttcgattccggagagggagcctgagaaacggctaccacatccaaggaaggcagcaggcgcgcaaattacccactcccggcacggggaggtagtgacgaaaaataacgatacgggactcatccgaggccccgtaatcggaatgagtacactttaaatcctttaacgaggatccattggagggcaagtctggtgccagcagccgcggtaattccagctccaatagcgtatattaaagttgttgcggttaaaaagctcgtagttgaatctgtgtcgcacaccgtcggttcaccgct--cg--cgg--tgtctaactggcgtgatgtgggacgtcctaccggtgggctta----gctccg-c-----gaggggcg------gccc-aacta-at---atcccgtcgcggtgctctttactgagtgtcgagtcgggccggtacgtttactttgaacaaattagagtgcttaaagcaggctaccttcgcctgaatactgtgtgcatggaataatggaataggacctcggttctattttgttggttttcggaaccccgaggtaatgattaatagggacagatgggggcattcgtattgcgacgttagaggtgaaattcttggatcgtcgcaagacggacagaagcgaaagcatttgccaaaaatgttttcattaatcaagaacgaaagttagaggttcgaaggcgatcagataccgccctagttctaaccataaacgatgccagctagcgatccgccgaagttcctccgatgactcggcgggcagcttccgggaaaccaaagcttttgggttccgggggaagtatggttgcaaagctgaaacttaaaggaattgacggaagggcaccaccaggagtggagcctgcggcttaatttgactcaacacgggaaacctcaccaggcccagacaccggaaggattgacagattgatagctctttcttgattcggtgggtggtggtgcatggccgttcttagttggtggagcgatttgtctggttaattccgataacgaacgagactctagcctgctaaataggcgtaccttatggtatcgcgaagg-ccc--tcgg-cttc---ggccgac-gggtttttactaccaacgtacaaacaaatcttcttagagggacaggcggcttctagccgcacgagattgagcaataacaggtctgtgatgcccttagatgttctgggccgcacgcgcgctacactgaaggaatcagcgtgtgttccctggccgaaaggtccgggtaacccgctgaacctccttcgtgctagggattggggcttgcaattgttccccatgaacgaggaattcccagtaagcgcgagtcataagctcgcgttgattacgtccctgccctttgtacacaccgcccgtcgctactaccgattgaatgatttagtgaggtcttcggactggt--gcgcgg-caatgtctc--ggcat--tgccgatgttgccgggaagatgaccaaacttgatcatttagaggaagta-tactaagcggaggaaaagaaactaaccaggatttccttagtagcggcgagcgaacaggaaagagcccagcaccgaatcccgcggtt--ccgccgcagggaaatgtggtgtttgggaggatccg--a-tgat---cccg-aggtgtcg-cgtcgcgtccaagtccatcttgaatggggccacttacccgcagagggtgccaggcccgtag-cgaccgat--gc-gcgcactcgggaggatctctccttagagtcgggttgcttgagagtgcagctctaagtgggtggtaaactccatctaaggctaaatacgaccacgagaccgatagcgaacaagtaccgtgagggaaagttgaaaagaactttgaagagagagttcaagagtacgtg-aaaccgttcaggggtaaacctaagaaacccaaaaga-tcgaac-ggggagattcatcgtcagcg-gcgctggctt-cgcgt-cggtgg--gcgatgttc-cgcg-g-c-cg-----cggacacgctaccg-tgcg-t-cgatgt-ccggcg-ct-cgtcgtcgtgcacttctcccctagt-aggacgtcgcgacccgctgggtgtcggtctacggtccggg--tg-cggtgtctgtcgcgt----cg-c-cggt-aaaacg--gc-acg-cgg-caaa--cccccgg--t-c--gcccg-gccggctgcccggcggt--a----gc----ggtatcaggccgcacgtgcgtcg-ggaccgtcgcaagcg----cg-cgc-ca-cgg-tctcggagg-ttacggaccta-gcgccgtcccc--g--gtcc-tggcc-cgctgttgg-gt-acgg--ctccttcgacaggcc-ttataccggtcggcgacgctactgctttgggtactcttaggacccgtcttgaaacacggaccaaggagtctaacatgtacgcgagtcattggga-cagcg--agacctaaaggcgcaatgaaagtgaaggt----cggc--c--c--tggt--gtcgac-cgagggaggatggg--ccgcgt----cgc--g-a--tgcggctccgcactcccggggcgtctcgttct--catt---gcgagaagaggcgcacccagagcgtacacgttgggacccgaaagatggtgaactatgcctggtcaggacgaagtcaggggaaaccctgatggaggtccgtagcgattctgacgtgcaaatcgatcgtcggaactgggtataggggcgaaagactaatcgaaccatctagtagctggttccctccgaagtttccctcaggatagctggcactcggccg------tt-ccg---ggaacg-cgcgcgagtctcatctggtaaagcgaatgattagaggccttggggccgaaacgacctcaacctattctcaaactttaaatgggtgagatctctggctttcttgaa----atgaagccac-gag--ca--t----ct------cggatcagag-tgccaagtgggccatttttggtaagcagaactggcgctgtgggatgaaccaaacgcagagttaaggcgcccaactcgacgctcatgggacaccatgaaaggcgttggttgcttaagacagcaggacggtggccatggaagtcggaatccgctaaggagtgtgtaacaactcacctgccgaagcaactagccctgaaaatggatggcgctgaagcgtcgagcctatactctgccgtcagcggcaagtggggcggccgccgtcacgaagccctgacgagtaggagggtcgcggcggtgtgcgcagaagggtc-tgggcgtgagcctgcctggagccgccgtcggtgcagatcttggtggtagtagcaaatactccagcgaggccctggaggactgacgtggagaagggtgacatcgccttatggaagtttgagacttctaaatactatgtcaccattattgacgcccctggacacagagattttattaagaacatgatcactggtacttcacaagctgattgtgctgtgctgattgttgctgctggtactggtgaattcgaggctggtatctcgaagaacggacagactcgtgagcacgctctgctcgccttcacgctcggtgtcaaacaactgattgtcggcgttaacaaaatggactccaccgagcccccatactccgagactcgattcgaggaaatcaagaaggaagtctcgtcgtacatcaaaaagatcggctataacccggctgcggtcgcgtttgtgcccatctccggctggcatggagacaacatgttggaggtgtccgccaagatgccctggttcaagggatggactgtggagcgcaaagaaggcaaagccgaaggcaaatgccttattgaagccctcgacgccattctgccgcccactaggccgaccgacaaggcc
Metapone_madagascarica       --tcatatgcttgtctcaaagattaagccatgcatgtctcagtgcatgccgaattaaggtgaaaccgcgaatggctcattaaatcagttgtggttcattagattgtacccacatttacttggataactgtggtaattctagagctaatacatgcaaaacagagtcccgaccagtgatgg-aagggacgcttttattagatcaaaaccaatcggtgtgg--cgcgctccg--tgcgt-ccgccgttta-ttttggtgactctgaataactttgtgctgatcgcacggt--cctagcaccggcgacgcatctttcaaatgtctgacttatcaactgtcgatggtaggttctgcgcctaccatggttataacgggtaacggggaatcagggttcgattccggagagggagcctgagaaacggctaccacatccaaggaaggcagcaggcgcgcaaattacccactcccggcacggggaggtagtgacgaaaaataacgatacgggactcatccgaggccccgtaatcggaatgagtacactttaaatcctttaacgaggatccattggagggcaagtctggtgccagcagccgcggtaattccagctccaatagcgtatattaaagttgttgcggttaaaaagctcgtagttgaatctgtgtcgcacaccgtcggttcaccgct--cg--cgg--tgtttaactggcgtgatgtgggacgtcctaccggtgggctca----gccccg-c-----gaggggcg------gccc-aacta-at---atcccgtcgcggtgctctttactgagtgtcgagtcgggccggtacgtttactttgaacaaattagagtgcttaaagcaggctatccttgcctgaatactgcgtgcatggaataatggaataggacctcggttctattttgttggttttcggaaccccgaggtaatgattaatagggacagatgggggcattcgtattgcgacgttagaggtgaaattcttggatcgtcgcaagacggacagaagcgaaagcatttgccaaaaatgttttcattaatcaagaacgaaagttagaggttcgaaggcgatcagataccgccctagttctaaccataaacgatgccagctagcgatccgccgaagttcctccgatgactcggcgggcagcttccgggaaaccaaagcttttgggttccgggggaagtatggttgcaaagctgaaacttaaaggaattgacggaagggcaccaccaggagtggagcctgcggcttaatttgactcaacacgggaaacctcaccaggcccggacaccggaaggattgacagattgatagctctttcttgattcggtgggtggtggtgcatggccgttcttagttggtggagcgatttgtctggttaattccgataacgaacgagactctagcctgctaaataggcgtaccttatggtatctcgaagg-ccc--ccgg-cctc---ggccggc-gggtttttactaccaacgtacaaacaaatcttcttagagggacaggcggcttctagccgcacgagattgagcaataacaggtctgtgatgcccttagatgttctgggccgcacgcgcgctacactgaaggaatcagcgtgtgttccctggccgaaaggcccgggtaacccgctgaacctccttcgtgctagggattggggcttgcaattgttccccatgaacgaggaattcccagtaagcgcgagtcataagctcgcgttgattacgtccctgccctttgtacacaccgcccgtcgctactaccgattgaatgatttagtgaggtcttcggactggt--gcgcgg-caatgcgtc--ggcat--tgccgatgttgccgggaagatgaccaaacttgatcatttagaggaagta-tattaagcggaggaggagaaactaaccaggatttccctagtagcggcgagcgaacaggaaagagcccagcaccgaatcccgcggtt--ccgccgcagggaaatgtggtgttcgggagggtccg--g-ttat---cccg-gggcgacg-cgtcgcgtccaagtccatcttgaatggggccactcacccgcagagggtgccaggcccgtag-cgaccgac--gc-tcgt-ctcggtaggatctctccttagagtcgggttgcttgagagtgcagctctaagtgggtggtaaactccatctaaggctaaatacgaccacgagaccgatagcgaacaagtaccgtgagggaaagttgaaaagaactttgaagagagagttcaagagtacgtg-aaaccgttcaggggtaaacctaagaaacccaaaaga-tcgaac-ggggagattcatcgtcagcg-accctggctt-cgcgt-cggtcg--gcgatgtcc-gtga-ccg-tc-----cgggcacgctgccg-tgcg-c-agatgt-ccggtgatt-cgtcgtcgtgcacttctcccccggt-agaacgtcgcgacccgctgggtgccggtctacggtccggg--tg-tggtgactgacgcgc----cg-c-cggt-aaaacg--gc-gcg-cgt-caac--cccccgg--t-c--gcccg-accggctgcccggcggt--a----gc----ggtatcaggccgcacgtgcgtcg-aggccgtcgcaagcg----cg-cgc-ca-tgg-tcacggtgc--gacggacctg-gcgccgtcacc--g--gtcc-tggccgcgctgctgg-gtcacgg--aaccttcgacaggcc-tgataccggtcggcgacgctactgctttgggtactctcaggacccgtcttgaaacacggaccaaggagtctaacatgtacgcgagtcattgggagcaaccggacacctaaaggcgtaatgaaagtgaaggt----cggc--c--c--tggt--gtcgac-cgagggaggacggg--cggcgt----cta--gta--tgctgccccgcactcccggggcgtctcgttct--catc---gcgagaagaggcgcacccagagcgtacacgttgggacccgaaagatggtgaactatgcctggtcaggacgaagtcaggggaaaccctgatggaggtccgtagcgattctgacgtgcaaatcgatcgtcggaactgggtataggggcgaaagactaatcgaaccatctagtagctggttccctccgaagtttccctcaggatagctggcactcggccg------tt-ccca--ggaacg-cgcgcgagtctcatctggtaaagcgaatgattagaggccttggggccgaaacgacctcaacctattctcaaactttaaatgggtgagatctctggctttcttgaa----atgaagccac-gag--ca--t----ct------cggatcagag-tgccaagtgggccatttttggtaagcagaactggcgctgtgggatgaaccaaacgcagagttaaggcgcccaactcgacgctcatgggacaccatgaaaggcgttggttgcttaagacagcaggacggtggccatggaagtcggaatccgctaaggagtgtgtaacaactcacctgccgaagcaactagccctgaaaatggatggcgctgaagcgtcgagcctatactctgccgtcagcggcaagtggggcggccgccgccacgaagccctgacgagtaggagggtcgcggcggtgtgcgcggaagggtc-tgggcgcgagcctgcctggagccgccgtcggtgcagatcttggtggtagtagcaaatactccagcgaggccctggaggactgacgtggagaagggtgatatcgctctgtggaagttcgaaacctccaaatactatgtgacaatcatcgacgctcccggacatagagattttatcaagaacatgatcaccggtacctcacaggctgactgcgcggtgctgatcgtcgcggcaggtactggtgaattcgaagctggaatttcgaagaatggacagactcgcgagcacgctctcctcgctttcaccctcggcgtaaaacaattgatcgttggagtgaacaaaatggactccactgagcccccgtactccgagactcgattcgaggaaatcaagaaggaggtctcgtcttacatcaagaagatcggttataacccgaccgctgttgcgttcgtgccaatctccggctggcatggagacaacatgttggaggtgtcagccaagatgccctggtttaaaggatggtgcgtggaacgtaaagaaggcaaggctgagggcaagtgtcttatcgaagctctggacgccattctgccacccaccaggccaactgacaaggca
Nesomyrmex_echinatinodis     --tcatatgcttgtctcaaagattaagccatgcatgtctcagtgcatgccgaattaaggtgaaaccgcgaatggctcattaaatcagttatggttcattagattgtacccacatttacttggataactgtggtaattctagagctaatacatgcaaaacagagtcccgaccagtgatgg-aagggacgcttttattagatcaaaaccaatcggtggcg--gacggtccg--tgcgt-ccaccgttta-ttttggtgactctgaataactttgtgctgatcgcacggt--cctagcaccggcgacgcatctttcaaatgtctgccttatcaactgtcgatggtaggttctgcgcctaccatggttgtaacgggtaacggggaatcagggttcgattccggagagggagcctgagaaacggctaccacatccaaggaaggcagcaggcgcgcaaattacccactcccggcacggggaggtagtgacgaaaaataacgatacgggactcatccgaggccccgtaatcggaatgagtacactttaaatcctttaacgaggatccattggagggcaagtctggtgccagcagccgcggtaattccagctccaatagcgtatattaaagttgttgcggttaaaaagctcgtagttgaatctgtgtcgcacaccgtcggttcaccgct--cg--cgg--tgtttaactggcgtgatgtgggacgtcctaccggtgggctta----gcctcg-c-----gaggggcg------gccc-aacta-at---atcccgtcgcggtgctctttactgagtgtcgagtcgggccggtacgtttactttgaacaaattagagtgcttaaagcaggctatcctcgcctgaatactgcgtgcatggaataatggaataggacctcggttctattttgttggttttcggaaccccgaggtaatgattaatagggacagatgggggcattcgtattgcgacgttagaggtgaaattcttggatcgtcgcaagacggacagaagcgaaagcatttgccaaaaatgttttcattaatcaagaacgaaagttagaggttcgaaggcgatcagataccgccctagttctaaccataaacgatgccagctagcgatccgccgaagttcctccgatgactcggcgggcagcttccgggaaaccaaagcttttgggttccgggggaagtatggttgcaaagctgaaacttaaaggaattgacggaagggcaccaccaggagtggagcctgcggcttaatttgactcaacacgggaaacctcaccaggcccagacaccggaaggattgacagattgatagctctttcttgattcggtgggtggtggtgcatggccgttcttagttggtggagcgatttgtctggttaattccgataacgaacgagactctagcctgctaaataggcgtaccttatggtatctcgaagg-ccc--ccgg-cctc---ggccggc-gggtttttactaccaacgtacaaacaaatcttcttagagggacaggcggcttctagccgcacgagattgagcaataacaggtctgtgatgcccttagatgttctgggccgcacgcgcgctacactgaaggaatcagcgtgtgttccctggccgaaaggcccgggtaacccgctgaacctccttcgtgctagggattggggcttgcaattgttccccatgaacgaggaattcccagtaagcgcgagtcataagctcgcgttgattacgtccctgccctttgtacacaccgcccgtcgctactaccgattgaatgatttagtgaggtcttcggactggt--gcgcgg-caatgcgtc--ggcat--tgccgatgttgccgggaagatgaccaaacttgatcatttagaggaagta-tattaagcggaggaaaagaaactaactaggatttcctcagtagcggcgagcgaacaggaaagagcccagcaccgaatcccgcggtt--ccgccgcagggaaatgtggtgtttgggagggtccg--c-ttat---cccg-aggcgtcg-cgtcgcgtccaagtccatcttgaatggggccacttacccgcagagggtgccaggcccgtag-cgaccggt--gc-gcgt-ctcgggtggatctctccttagagtcgggttgcttgagagtgcagctctaagcgggtggtaaactccatctaaggctaaatacgaccacgagaccgatagcgaacaagtaccgtgagggaaagttgaaaagaactttgaagagagagttcaagagtacgtg-aaaccgttcaggggtaaacctaagaaacccaaaaga-tcgaac-ggggagattcatcgtcagcg-acgctggctt-cgcgt-cggtgg--gcgatgtcc-cgcg-g-g-cg-----cgggcacgctgccg-tgcg-t-cgatgt-ccggcg-tt-cgtcgtcgtgcacttctcccctagt-agaacgtcgcgacccgctgggtgtcggtctacggcccggg--tg-cggtgactgacgcgc----cg-c-cggt-aaaacg--gc-acg-cgt-caaa--cccccgg--t-c--gcccg-gccggctgcccggcggt--a----gc----ggtatcaggccgcacgtgcgtcg-aggccgtcgcaagcg----cg-cgc-ca-cgg-tcacggagg-caacggaccta-gtgccgtcacc--g--gtcc-tggcc-cgctgttgg-gt-acgg--aaccttcgacaggcc-tgataccggtcggcgacgctactgctttgggtactcttaggacccgtcttgaaacacggaccaaggagtctaacatgtacgcgagtcattggga-cagcg--acacctaaaggcgcaatgaaagtgaaggt----cggc--c--c--tggt--ttcgac-cgagggaggatggg--ccgcgt----cgc--g-a--tgcggctccgcactcccggggcgtctcgttct--catc---gcgagaagaggcgcacccagagcgtacacgttgggacccgaaagatggtgaactatgcctggtcaggacgaagtcaggggaaaccctgatggaggtccgtagcgattctgacgtgcaaatcgatcgtcggaactgggtataggggcgaaagactaatcgaaccatctagtagctggttccctccgaagtttccctcaggatagctggcactcggccg------tt-ccg---ggaacg-cgcgcgagtctcatctggtaaagcgaatgattagaggccttggggccgaaacgacctcaacctattctcaaactttaaatgggtgagatctctggctttcttgaa----gtgaagccac-gag--ca--t----ct------cggatcagag-tgccaagtgggccatttttggtaagcagaactggcgctgtgggatgaaccaaacgcagagttaaggcgcccaactcgacgctcatgggacaccatgaaaggcgttggttgcttaagacagcaggacggtggccatggaagtcggaatccgctaaggagtgtgtaacaactcacctgccgaagcaactagccctgaaaatggatggcgctgaagcgtcgagcctatactctgccgtcagcggcaagtggggcggccgccgccacgaagccctgacgagtaggagggtcgcggcggtgtgcgcagaagggtc-tgggcgcgagcctgcctggagccgccgtcggtgcagatcttggtggtagtagcaaatactccagcgaggccctggaggactgacgtggagaagggtgatatcgccttgtggaagttcgagacctcgaaatactacgtgacgattatcgatgctcctggacatagagattttatcaaaaacatgatcactggtacctcgcaagccgattgcgcggtgctgatcgtcgctgctggtactggtgaattcgaggctggaatttcaaagaatggacagacccgtgagcacgctcttcttgcgttcactctcggcgttaaacagttgattgttggagttaacaaaatggattccaccgaacccccgtactccgagactcgattcgaggaaatcaagaaagaagtctcgtcttacattaagaaaattggttataacccggccgctgttgcatttgtacccatctctggctggcacggagacaacatgttggaggtgtctgcaaagatgccctggtttaagggatggaacgtagagcgtaaggaaggcaaggctgaaggcaaatgtcttattgaagctctggatgccatcttgccacccaccaggccaactgacaaggct
Eciton_vagans                --tcatatgcttgtctcaaagattaagccatgcatgtctcagtgcatgcctcattaaggtgaaaccgcgaatggctcattaaatcagttatggttcattggattgtaccaaaacgtacttggataactgtggtaattctagagctaatacatgcaacattgagtcccggccagtgatgg-ctgggacgcttttattagatcaaaaccaatcggtggcg--cgcggtccg--tgcgc-ccaccgtgcg-ctttggtgactctgaataactttgagctgatcgcacggt--cctcgtaccggcgacgcatctttcaaatgtctgccttatcaactgtcgatggtaggttttgcgcctaccatggttgtaacgggtaacggggaatcagggttcgattccggagagggagcctgagaaacggctaccacatccaaggaaggcagcaggcgcgcaaattacccactcccggcacggggaggtagtgacgaaaaataacgatacgggactcatccgaggccccgtaatcggaatgagtacactttaaatcctttaacgaggatccattggagggcaagtctggtgccagcagccgcggtaattccagctccaatagcgtatattaaagttgttgcggttaaaaagctcgtagttgaatctgtgtcgcgcaccgtcggttcaccgct--cg--cgg--tgtctaactggcgtgatgcgggacgtcctaccggtgggcctt----gccccg-c-----gaggggcg------gccc-aactg-at---ctcccgtcgcggtgctctttactgagtgctgagtcgggccggtacgtttactttgaacaaattagagtgcttaaagcaggctaccttcgcctgaatattgcgtgcatggaataatggaataggacctcggttctattttgttggttttaggagccccgaggtaatgattaatagggacagatgggggcattcgtattgcgacgttagaggtgaaattcttggatcgtcgcaagacggacagaagcgaaagcatttgccaaaaatgttttcattaatcaagaacgaaagttagaggttcgaaggcgatcagataccgccctagttctaaccataaacgatgccagctagcgatccgccgaagttcctccgatgactcggcgggcagcttccgggaaaccaaagcttttgggttccgggggaagtatggttgcaaagctgaaacttaaaggaattgacggaagggcaccaccaggagtggagcctgcggcttaatttgactcaacacgggaaacctcaccaggcccagacaccggaaggattgacagattgatagctctttcttgattcggtgggtggtggtgcatggccgttcttagttggtggagcgatttgtctggttaattccgataacgaacgagactctagcctgctaaataggcgtaccttatggtatcgcgaagg-ccc--ccgg-cttc---ggccggc-gggtttttactaccaacgtacaaacaaatcttcttagagggacaggcggcttctagccgcacgagattgagcaataacaggtctgtgatgcccttagatgttctgggccgcacgcgcgctacactgaaggaatcagcgtgtcttccctggccgaaaggcccgggtaacccgctgaacctccttcgtgctagggattggggcttgcaattgttccccatgaacgaggaattcccagtaagcgcgagtcataagctcgcgttgattacgtccctgccctttgtacacaccgcccgtcgctactaccgattgaatgatttagtgaggtcttcggactggt--gcgcgg-cgatgcctc--ggcac--tgccgatgttgctgggaagatgaccaaacttgatcatttagaggaagta-taataagcggaggaaaagaaactaaccaggatttcctcagtagcggcgagcgaacaggaaagagcccagcaccgaatcccgcggtt--ccgccgcagggaaatgtggtgttcgggagggtccg--c-ttat---ccct-tggcgtcg-cgccgcgtccaagtccatcttgaatggggccactcacccgtagagggtgccaggcccgtag-cgaccgac--gc-gcgc-ctcgggaggatctctccttagagtcgggttgcttgagagtgcagctctaagtgggtggtaaactccatctaaggctaaatacaaccacgagaccgatagcgaacaagtaccgtgagggaaagttgaaaagaactttgaagagagagttcaagagtacgtg-aaaccgttcaggggtaaacctgagaaacccgaaagattcgaac-ggggagattcatcgtcagcg-gcgctggctt-cgcgt-cggtgg--gcgatgtcc-cgcg-g-g-cg-----cgggcacgctaccg-tgcg-c-cgatgt-ccggcg-aa-cgtcgtcgtgcacttctcccctagt-aggacgtcgcgacccgctgggtgtcggtctacggcccggggctg-aggtgactgccgcgc----gg-c-acgt-aaaact--gc-gcg-cgg-caaa--ctcccgg--t-c--gcccg-gccgactgcccggcggt--a----tc----ggtatcaggccgcgcgcgcgtcg-agcccgtcgcaagcg----ag-cgc-ca-cgg-tcccggagg--tacggaccta-gcgccgtcccc--g--gtcc-tggcc-cgctgctggcgt-acggtgaaccttcgactggcc-tgataccggtcggcgacgctactgctttgggtactctcaggacccgtcttgaaacacggaccaaggagtctaacatgtgcgcgagtcattggga-taacg--atacccaaaggcgcaatgaaagtgaaggt----cggc--c--c--------gccgac-cgagggaggatggg--ccgcgt----cac--g-a--tgcggctccgcactcccggggcgtctcgctct--catc---gcgagaggaggcgcacccagagcgtacacgttgggacccgaaagatggtgaactatgcctggtcaggacgaagtcaggggaaaccctgatggaggtccgtagcgattctgacgtgcaaatcgatcgtcggaactgggtataggggcgaaagactaatcgaaccatctagtagctggttccctccgaagtttccctcaggatagctggcactcgtccg------tt-cct---ggaacg-cgttcgagtctcatccggtaaagcgaatgattagaggccttgggggcgaaacgacctcaacctattctcaaactttaaatgggtgagatctctggctttcttgaa----ttgaagccac-gag--ca--t----ct------cggatcagag-tgccaagtgggccatttttggtaagcagaactggcgctgtgggatgaaccaaacgcagagttaaggcgcccaactcgacgctcatgggacaccatgaaaggcgttggttgcttaagacagcaggacggtggccatggaagttggaatccgctaaggagtgtgtaacaactcacctgccgaagcaactagccctgaaaatggatggcgctgaagcgtcgagcctatactctgccgtcagcggcaagtggggcggccgtcgccacgaagccctgacgtgtaggagggtcgcggcggtgtgcgcggaagggtc-tgggcgcgagcctgcctggagccgccgtcggtgcagatcttggtggtagtagcaaatactccagcgaggccctggaggactgacgtggagaagggtgatatcgccctctggaagtttgagacctccaaatactatgtcacgatcattgatgctccgggacacagggactttatcaaaaacatgatcactggtacctcgcaggccgactgcgcagtactgattgttgctgcgggtactggtgagttcgaagctggtatttcgaagaacggacagacccgtgaacatgcccttctcgccttcactcttggcgtgaagcaattgattgttggtgtcaacaagatggattccactgagccgccatactccgagtcccgtttcgaggaaatcaagaaagaagtatcgtcatacatcaagaagatcggttacaacccagctgcagttgcgttcgtgccaatctctggatggcatggagacaacatgctcgaggtatcctccaagatgccctggttcaagggatggaacgtggaacgcaaggaaggcaaggctgaaggcaaatgcctcattgaagctcttgacgctatcctaccgcccactagaccaaccgacaaggcc
Acropyga_acutiventris        --tcatatgcttgtctcaaagattaagccatgcatgtctcagtgcatgccgaattaaggtgaaaccgcgaatggctcattaaatcagttatggttcattggattgtaccaacatttacttggataactgtggtaattctagagctaatacatgcaaaacagagccccgaccagtgatgg-aagggacgcttttattagatcaaaaccaatcggtggcgcgggcgggccg--ttcgt-ccaccgttta-ttttggtgactctgaataactttgtgctgatcgcacggt--cttagcaccggcgacgcatctttcaaatgtctgacttatcaactgtcgatggtaggttctgcgcctaccatggttgtaacgggtaacggggaatcagggttcgattccggagagggagcctgagaaacggctaccacatccaaggaaggcagcaggcgcgcaaattacccactcccggcacggggaggtagtgacgaaaaataacgatacgggactcatccgaggccccgtaatcggaatgagtacactttaaatcctttaacgaggatccattggagggcaagtctggtgccagcagccgcggtaattccagctccaatagcgtatattaaagttgttgcggttaaaaagctcgtagttgaatctgtgtcgcacaccgtcggttcaccgct--cg--cgg--tgtttaactggcgtgatgtgggacgtcctaccggtgggctta----gcctcg-c-----gaggggcg------gccc-aacta-at---atcccgtcgcggtgctctttactgagtgtcgagtcgggccggtacgtttactttgaacaaattagagtgcttaaagcaggctaccttcgcctgaatactgcgtgcatggaataatggaataggacctcggttctattttgttggctttcggaaccccgaggtaatgattaatagggacagatgggggcattcgtattgcgacgttagaggtgaaattcttggatcgtcgcaagacggacagaagcgaaagcatttgccaaaaatgttttcattaatcaagaacgaaagttagaggttcgaaggcgatcagataccgccctagttctaaccataaacgatgccagctagcgatccgccgaagttcctccgatgactcggcgggcagcttccgggaaaccaaagcttttgggttccgggggaagtatggttgcaaagctgaaacttaaaggaattgacggaagggcaccaccaggagtggagcctgcggcttaatttgactcaacacgggaaacctcaccaggcccagacaccggaaggattgacagattgatagctctttcttgattcggtgggtggtggtgcatggccgttcttagttggtggagcgatttgtctggttaattccgataacgaacgagactctagcctgctaaataggcgtaccttatggtatctcgaagg-ccc--ccgg-cttc---ggctggc-gggtttttactaccaacgtacaaacaaatcttcttagagggacaggcggcttctagccgcacgagattgagcaataacaggtctgtgatgcccttagatgttctgggccgcacgcgcgctacactgaaggaatcagcgtgtgttccctggccgaaaggcccgggtaacccgctgaacctccttcgtgctagggattggggcttgcaattgttccccatgaacgaggaattcccagtaagcgcgagtcataagctcgcgttgattacgtccctgccctttgtacacaccgcccgtcgctactaccgattgaatgatttagtgaggtcttcggactggt--gcgcgg-caatgtctc--ggcat--tgccgatgttgccgggaagatgaccaaacttgatcatttagaggaagta-tattaagcggaggaaaagaaactaactaggatttccttagtagctgcgagcgaacaggaaagagcccagcaccgaatcccgcggtt--ccgccgcagggaaatgtggtgtttgggaggatccg--c-ttat---cccg-aggtgtcg-cgtcgcgtccaagtccatcttgaatggggccacttacccgtagagggtgccaggcccgtag-cgaccggt--gc-gcgt-ctcgggaggatctctccttagagtcgggttgcttgagagtgcagctctaagtgggtggtaaactccatctaaggctaaatacgaccacgagaccgatagcgaacaagtaccgtgagggaaagttgaaaagaactttgaagagagagttcaagagtacgtg-aaaccgttcaggggtaaacctaagaaacccaaaaga-tcgaac-ggggagattcatcgtcagcg-gcgttggctt-cgcgt-cggtgg--gcgatgttc-cgcg-g-g-cg-----cggacacgctaccg-tgcg-t-cgatgt-ccgacg-ct-cgtcgtcgtgcacttctccccaagt-agaacgtcgcgacccgctgagtgtcggtctacggcccggg--tg-cggtgactgtcgcgt----cg-c-cggt-aaaacg--gc-acg-cga-caaa--ccctcgg--t-c--gcccg-gccggctgctcggcggt--a----gc----ggtatcaggccgcacgtgcgtcg-aggccgtcgcaagcg----cg-cgc-ca-cgg-tctcggagg--tacggacttt-gcgccgtcccc--g--gtcc-tggcc-cgctgttgg-gt-acggc-caccttcgacaggcc-tgataccggtcggcgacgctactgctttgggtactcttaggacccgtcttgaaacacggaccaaggagtctaacatgtacgcgagtcattggga-ccgcg--agacctaaaggcgtaatgaaagtgaaggt----cggc--c--c--tggt--gtcgac-cgagggaggatggg--ccgcgt----tgc--g-a--tgcggcctcgcactcccggggcgtctcgttct--catc---gcgagaagaggcgcacccagagcgtacacgttgggacccgaaagatggtgaactatgcctggtcaggacgaagtcaggggaaaccctgatggaggtccgtagcgattctgacgtgcaaatcgatcgtcggaactgggtataggggcgaaagactaatcgaaccatctagtagctggttccctccgaagtttccctcaggatagctggcactcggccg------tt-ccg---ggaacg-cgcgcgagtctcatctggtaaagcgaatgattagaggccttggggccgaaacgacctcaacctattctcaaactttaaatgggtgagatctctggctttcttgaa----atgaagccac-gag--ca--t----ctt-----cggatcagag-tgccaagtgggccatttttggtaagcagaactggcgctgtgggatgaaccaaacgcagagttaaggcgcccaactcgacgctcatgggacaccatgaaaggcgttggttgcttaagacagcaggacggtggccatggaagtcggaatccgctaaggagtgtgtaacaactcacctgccgaagcaactagccctgaaaatggatggcgctgaagcgtcgagcctatactctgccgtcagcggcaagtggggcggcagtcgtcacgaagccctgacgagtaggagggtcgcgacggtgagcgcagaagggtc-tgggcgtgagcctgcctggagccgccgtcggtgcagatcttggtggtagtagcaaatactccagcgaggccctggaggactgacgtggagaagggtgatatcgccttgtggaagtttgaaacctctaaatattatgtcaccattatcgatgctcctggacacagagattttattaagaacatgatcactggtacctcgcaagctgattgcgctgtgctcattgtcgccgctggtactggcgagtttgaagctggtatctcaaagaatggacagacccgtgaacacgctttactcgccttcaccctcggcgtcaagcagctgatcgtcggagttaacaagatggattccaccgagcctccgtattccgagacccgatttgaggaaatcaagaaggaagtatcatcgtacatcaaaaagatcggctacaatccggctgcagttgcatttgttcccatttctggctggcatggagataacatgttggaaccgtccgctaagatgccctggtttaaagggtggtctgtggagcgcaaggaaggtaaagccgatggcaaaacccttatcgaagccctcgatgccatcctgccacccagcagaccgaccgacaaggct
Discothyrea_MAD07            --tcatatgcttgtctcaaagattaagccatgcatgtctcagtgcatgccgaattaaggtgataccgcgaatggctcattaaatcagttatggttcattagattgtacccacatttacttggataactgtggtaattctagagctaatacatgcaaaacagagtcccgaccagtgatgg-gagggacgcttttattagatcaaaaccaatcggtggcg--ggtggtcca--tccgt-ccaccgttta-ttttggtgactctgaataactttgtgctgatcgcacggt--cctagcaccggcgacgcatctttcaaatgtctgccttatcaactgtcgatggtaggttctgcgcctaccatggttgtaacgggtaacggggaatcagggttcgattccggagagggagcctgagaaacggctaccacatccaaggaaggcagcaggcgcgcaaattacccactcccggcacggggaggtagtgacgaaaaataacgatacgggactcatccgaggccccgtaatcggaatgagtacactttaaatcctttaacgaggatccattggagggcaagtctggtgccagcagccgcggtaattccagctccaatagcgtatattaaagttgttgcggttaaaaagctcgtagttgaatctgtgtcgcacactgtcggttcaccgct--cg--cgg--tgtttaactggcatgatgtgggacgtcctaccggtgggctta----gcctcg-c-----gaggggcg------gccc-aacta-at---atcccatcgcggtgctctttactgagtgtcgagttgggccggtacgtttactttgaacaaattagagtgcttaaagcaggctaccttcgcctgaatactgtgtgcatggaataatagaataggacctcggttctattttgttggttttcggaaccccgaggtaatgattaatagggacagatgggggcattcgtattgcgacgttagaggtgaaattcttggatcgtcgcaagacggacagaagcgaaagcatttgccaaaaatgttttcattaatcaagaacgaaagttagaggttcgaaggcgatcagataccgccctagttctaaccataaacgatgccagctagcgatccgccgaagttcctccgatgactcggcgggcagcttccgggaaaccaaagcttttgggttccgggggaagtatggttgcaaagctgaaacttaaaggaattgacggaagggcaccaccaggagtggagcctgcggcttaatttgactcaacacgggaaacctcaccaggcccagacaccggaaggattgacagattgatagctctttcttgattcggtgggtggtggtgcatggccgttcttagttggtggagcgatttgtctggttaattccgataacgaacgagactctagcctgctaaataggcgtaccttatggtatctcgaaggcccc--ccgg-cctc---ggccggcggggtttttactaccaacgtacaaacaaatcttcttagagggacaggcggcttctagccgcacgagattgagcaataacaggtctgtgatgcccttagatgttctgggccgcacgcgcgctacactgaaggaatcagcgtgttttccctggccgaaaggcccgggtaacccgctgaacctccttcgtgctagggattggggcttgcaattgttccccatgaacgaggaattcccagtaagcgcgagtcataagctcgcgttgattacgtccctgccctttgtacacaccgcccgtcgctactaccgattgaatgatttagtgaggtcttcggactggtgcgcgcgg-caatgtctc--ggcatgccgccgatgttgccgggaagatgaccaaacttgatcatttagaggaagta-tattaagcggaggaaaagaaactaaccaggatttcctcagtagcggcgagcgaacaggaaagagcccagcaccgaatcccgcggtt--ccgccgccgggaaatgtggtgttcgggagggtccgc---ttat---cccg-aggtgtcg-gatcgcgtccaagtccatcttgaatggggccacttacccgtagagggtgccaggcccgtag-cgaccggt--ac-gcgc-ctcgggaggatctctccttagagtcgggttgcttgagagtgcagctctaagtgggtggtaaactccatctaaggctaaatacgaccacgagaccgatagcgaacaagtaccgtgagggaaagttgaaaagaactttgaagagagagttcaagagtacgtg-aaaccgttcaggggtaaacctaagaaacccaaaaga-tcgaac-ggggagattcatcgtcagcg-gcgccggctt-cgcgt-cggtgg--gcgatgacc-cgcg---c-ca-----cgggcacgctaccg-tgcg-c-gcatgt-ccggcg-cg-cgtcgtcgtgcacttctcccctagt-aggacgtcgcgacccgctgggtgtcggtctacggtccgag--tg-cggtgcctgtcgcgt----cg-c-cggt-aaaacg--gc-acg-cgg-caaa--ccctcgg--t-c--gcccg-accggctgcccggcggt--a----gc----ggtatcaggccgcaactgcgtcg-agtccgtcgcaagcg----cg-cgc-ca-tgg-tctcggagg--tacggaccta-gcgccgtcccc--g--gtcc-tggcc-cgctgttcg-g--acgg--acccttcgactggcc-tgataccggtcggcgacgctactgctttgggtactcttaggacccgtcttgaaacacggaccaaggagtctaacatgtgcgcgagtcattggga-tagaa--aaacctaaaggcgcaatgaaagtgaaggt----cggc--c--c--tgg---gccgac-cgagggaggatggg--ccgcgt----cgc--g-a--tgcggcctcgcactcccggggcgtctcgttct--catt---gcgagaagaggcgcaccaagagcgtacacgttgggacccgaaagatggtgaactatgcctggtcaggacgaagtcaggggaaaccctgatggaggtccgtagcgattctgacgtgcaaatcgatcgtcggaactgggtataggggcgaaagactaatcgaaccatctagtagctggttccctccgaagtttccctcaggatagctggcactctgccg------tt-cc----ggaacg-cgcacgagtctcatctggtaaagcgaatgattagaggccttggggccgaaacgacctcaacctattctcaaactttaaatgggtgagatctctggctttcttgaa----atgaagccac-gag--ca--t----ct------cggatcagag-tgccaagtgggccaattttggtaagcagaactggcgctgtgggatgaaccaaacgcagagttaaggcgcctaactcgacgctcatgggacaccatgaaaggcgttggttgcttaagacagcaggacggtggccatggaagtcggaatccgctaaggagtgtgtaacaactcacctgccgaagcaactagccctgaaaatggatggcgctgaagcgtcgagcctatactctgccgtcagcggcaagtggggcgggccccgtcacgaagccctgacgagtaggagggtcgcggcggtgtgcgcagaagggtc-tgggcgtgagcctgcctggagccgccgccggtgcagatcttggtggtagtagcaaatactccagcgaggccctggaggactgacgtggagaagggtgatatttccctatggaagtttgagacatccaagtactatgtcactatcatcgacgccccaggacacagggactttatcaagaacatgatcactggtacctcgcaggccgactgtgcggtattgattgtagccgctggtacgggtgaattcgaagctggtatctcgaagaacggacaaacccgtgaacacgccctgctcgccttcacccttggcgtgaagcagctgattgtcggtgttaataagatggactccaccgagcctccgtattccgaggctcgatttgaagaaatcaagaaagaagtctcgtcgtacatcaagaaaatcggctataacccagccgcggttgcgtttgtccccatttccggttggaatggcgacaacatgctggaagtttccggcaagatgccttggtttaaaggatgggctgtggagcgcaaagagggcaaggcagagggcaaatgtcttattgaagctctcgatgctattttgccacccaccagaccgaccgacaagtct
Dolichoderus_scabridus       --tcatatgcttgtctcaaagattaagccatgcatgtctcagtgcatgccgaattaaggtgaaaccgcgaatggctcattaaatcagttatggttcattagattgtaccaacatttacttggataactgtggtaattctagagctaatacatgcaaaacagagtcccgaccagtgatgg-aagggacgcttttattagatcaaaaccaatcggtggcg--gacggaccg--cccgt-ccaccgttta-ctttggtgactctgaataactttgtgctgatcgcacggt--cttagcaccggcgacgcatctttcaaatgtctgccttatcaactgtcgatggtaggttctgcgcctaccatggttgtaacgggtaacggggaatcagggttcgattccggagagggagcctgagaaacggctaccacatccaaggaaggcagcaggcgcgcaaattacccactcccggcacggggaggtagtgacgaaaaataacgatacgggactcatccgaggccccgtaatcggaatgagtacactttaaatcctttaacgaggatccattggagggcaagtctggtgccagcagccgcggtaattccagctccaatagcgtatattaaagttgttgcggttaaaaagctcgtagttgaatctgtgtcgcacaccgtcggttcaccgct--cg--cgg--tgtctaactggcgtgatgtgggacgtcctaccggtgggctta----gccccg-c-----gaggggcg------gccc-aacta-at---atcccgtcgcggtgctctttactgagtgtcgagtcgggccggtacgtttactttgaacaaattagagtgcttaaagcaggctaccttcgcctgaatactgtgtgcatggaataatggaataggacctcggttctattttgttggttttcggaaccccgaggtaatgattaatagggacagatgggggcattcgtattgcgacgttagaggtgaaattcttggatcgtcgcaagacggacagaagcgaaagcatttgccaaaaatgttttcattaatcaagaacgaaagttagaggttcgaaggcgatcagataccgccctagttctaaccataaacgatgccagctagcgatccgccgaagttcctccgatgactcggcgggcagcttccgggaaaccaaagcttttgggttccgggggaagtatggttgcaaagctgaaacttaaaggaattgacggaagggcaccaccaggagtggagcctgcggcttaatttgactcaacacgggaaacctcaccaggcccagacaccggaaggattgacagattgatagctctttcttgattcggtgggtggtggtgcatggccgttcttagttggtggagcgatttgtctggttaattccgataacgaacgagactctagcctgctaaataggcgtaccttatggtatcgcgaagg-ccc--ccgg-cttc---ggccggt-gggtttttactaccaacgtacaaacaaatcttcttagagggacaggcggcttctagccgcacgagattgagcaataacaggtctgtgatgcccttagatgttctgggccgcacgcgcgctacactgaaggaatcagcgtgtgttccctggccgaaaggcccgggtaacccgctgaacctccttcgtgctagggattggggcttgcaattgttccccatgaacgaggaattcccagtaagcgcgagtcataagctcgcgttgattacgtccctgccctttgtacacaccgcccgtcgctactaccgattgaatgatttagtgaggtcttcggactggt--gcgcgg-caatgtctc--ggcat--ctgccgatgtgccgggaagatgaccaaacttgatcatttagaggaagta-tactaagcggaggaaaagaaactaaccaggatttccttagtagcggcgagcgaacaggaaagagcccagcaccgaatcccgcggtt--ccgccgcagggaaatgtggtgtttgggaggatccggtt-ttat---cccg-aggtgtcg-cgtcgcgtccaagtccatcttgaatggggccacttacccgcagagggtgccaggcccgtag-cgaccggt--gc-gcgcactcgggaggatctctccttagagtcgggttgcttgagagtgcagctctaagtgggtggtaaactccatctaaggctaaatacgaccacgagaccgatagcgaacaagtaccgtgagggaaagttgaaaagaactttgaagagagagttcaagagtacgtg-aaaccgttcaggggtaaacctaagaaacccaaaaga-tcgaac-ggggagattcatcgtcagcg-gcgctggctt-cgcgt-cggtgg--gcgatgttc-cgcg-gac-cg-----cggacacgctaccg-tgcg-c-cgatgt-ccggcg-ct-cgtcgtcgtgcacttctcccctagt-aggacgtcgcgacccgctgggtgtcggtctacggcccggg--tg-cggtgactgccgcgt----cg-c-cggt-aaaacg--gc-acg-cgg-caaa--ccctcgg--t-c--gcccg-gccggctgcccggcggt--a----gc----ggtatcaggccgcacgtgcgtcg-ggaccgtcgcaagcg----cg-cgc-ca-agg-cctctgaggttacgggacctatacgccgtcctc--g--gtccttggcc-cgctgttgg-gt-acgg--ctcctccgacaggcc-tcataccggtcggcgacgctactgctttgggtactcttaggacccgtcttgaaacacggaccaaggagtctaacatgtacgcgagtcattggga-cagcg--agacctaaaggcgcaatgaaagtgaaggt----cggc--c--c--tggt--gtcgac-cgagggaggatggg--ccgcgt----cgc--g-a--tgcggctccgcactcccggggcgtctcgttct--catt---gcgagaagaggcgcacccagagcgtacacgttgggacccgaaagatggtgaactatgcctggtcaggacgaagtcaggggaaaccctgatggaggtccgtagcgattctgacgtgcaaatcgatcgtcggaactgggtataggggcgaaagactaatcgaaccatctagtagctggttccctccgaagtttccctcaggatagctggcactctgccg------tt-ccg---ggaacg-cgcgcgagtctcatctggtaaagcgaatgattagaggccttggggccgaaacgacctcaacctattctcaaactttaaatgggtgagatctctggctttcttgaa----atgaagccac-gag--ca--tcac-tt------cggatcagag-tgccaagtgggccatttttggtaagcagaactggcgctgtgggatgaaccaaacgcagagttaaggcgcccaactcgacgctcatgggacaccatgaaaggcgttggttgcttaagacagcaggacggtggccatggaagtcggaatccgctaaggagtgtgtgacaactcacctgccgaagcaactagccctgaaaatggatggcgctgaagcgtcgagcctatactctgccgtcagcggcaagtggggcggccgccgtcacgaagccctgacgagtaggagggtcgcggcggtgtgcgcagaagggtc-tgggcgtgagcctgcctggagccgccgtcggtgcagatcttggtggtagtagcaaatactccagcgaggccctggaggactgacgtggagaagggtgacatcgccttatggaaatttgagacttccaaatactatgtcaccattattgacgcacctggacacagagattttattaaaaacatgatcaccggtacttcacaagctgattgtgccgtgctgattgttgctgctggtactggtgaatttgaggctggtatttcgaaaaatggacagactcgagagcacgctttgcttgcctttacacttggagtgaaacaactgattgtcggcgttaataaaatggattccactgagcctccttactcagagacccgatttgaggaaatcaagaaagaagtctcgtcatacatcaaaaagatcggttataatccagctgcagttgcatttgtgccaatttctggttggcacggagacaacatgttggaagtctcggccaagatgccttggttcaagggatggaccgtggagcgtaaagaaggcaaagctgaaggcaaatgccttattgaagctctcgatgccattttaccacctactagaccgaccgataaggct
Acanthognathus_ocellatus     --tcatatgcttgtctcaaagattaagccatgcatgtctcagtgcatgccgaattaaggtgaaaccgcgaatggctcattaaatcagttatggttcattagattgtacccacatttacttggataactgtggtaattctagagctaatacatgcaaaacagagtcccgaccagtgatgg-gagggacgcttttattagatcaaaaccaatcggtggcg--ggcagtctg--tccat-tcaccgttta-ttttggtgactctgaataactttgtgctgatcgcacggt--cctagcaccggcgacgcatctttcaaatgtctgccttatcaactgtcgatggtaggttctgcgcctaccatggttgtaacgggtaacggggaatcagggttcgattccggagagggagcctgagaaacggctaccacatccaaggaaggcagcaggcgcgcaaattacccactcccggcacggggaggtagtgacgaaaaataacgatacgggactcatccgaggccccgtaatcggaatgagtacactttaaatcctttaacgaggatccattggagggcaagtctggtgccagcagccgcggtaattccagctccaatagcgtatattaaagttgttgcggttaaaaagctcgtagttgaatctgtgtcgcacaccgtcggttcaccgct--cg--cgg--tgtctaactggcgtgatgtgggacgtcctaccggtgggctta----gcctcg-c-----gaggggcg------gccc-aacta-at---atcccgtcgcggtgctctttactgagtgtcgagtcgggccggtacgtttactttgaacaaattagagtgcttaaagcaggctatcctcgcctgaatactgcgtgcatggaataatggaataggacctcggttctattttgttggttttcggaaccccgaggtaatgattaatagggacagatgggggcattcgtattgcgacgttagaggtgaaattcttggatcgtcgcaagacggacagaagcgaaagcatttgccaaaaatgttttcattaatcaagaacgaaagttagaggttcgaaggcgatcagataccgccctagttctaaccataaacgatgccagctagcgatccgccgaagttcctccgatgactcggcgggcagcttccgggaaaccaaagcttttgggttccgggggaagtatggttgcaaagctgaaacttaaaggaattgacggaagggcaccaccaggagtggagcctgcggcttaatttgactcaacacgggaaacctcaccaggcccagacaccggaaggattgacagattgatagctctttcttgattcggtgggtggtggtgcatggccgttcttagttggtggagcgatttgtctggttaattccgataacgaacgagactctagcctgctaaataggcgtaccttatggtatcgcgaagg-ccc--ccgg-cctc---ggccggt-gggtttttactaccaacgtacaaacaaatcttcttagagggacaggcggcttctagccgcacgagattgagcaataacaggtctgtgatgcccttagatgttctgggccgcacgcgcgctacactgaaggaatcagcgtgtgttccctggccgaaaggcccgggtaacccgctgaacctccttcgtgctagggattggggcttgcaattgttccccatgaacgaggaattcccagtaagcgcgagtcataagctcgcgttgattacgtccctgccctttgtacacaccgcccgtcgctactaccgattgaatgatttagtgaggtcttcggactggt--gcgcgg-caatgcgtc--cgcat--tgccgatgttgccgggaagatgaccaaacttgatcatttagaggaagta-tattaagcggaggaaaagaaactaaccaggatttccctagtagcggcgagcgaacaggaaagagcccagcaccgaatcccgcggtt--ccgccgcagggaaatgtggtgttcgggagggtccg--c-ttat---cccg-aggtgccg-cgtcgcgtccaagtccatcttgaatggggccacttacccgcagagggtgccaggcccgtag-cgaccggt--gc-gcgt-ctcgggaggacctctccttagagtcgggttgcttgagagtgcagctctaagtgggtggtaaactccatctaaggctaaatacgaccacgagaccgatagcgaacaagtaccgtgagggaaagttgaaaagaactttgaagagagagttcaagagtacgtg-aaaccgttcaggggtaaacctaagaaacccaaaaga-tcgaac-ggggagattcatcgtcagcg-acgctggctt-cgcgt-cggcgg--gcgatgccc-cgcg-g-g-cg-----cgggcacgctgtcg-tgcg-t-cgatgt-ccggtg-tg-cgtcgtcgtgcacttctcccctagt-agaacgtcgcgacccgctgggtgtcggtctacggcccggg--tg-cggtgtctgacgcgt----cg-c-cggt-aaaacg--gc-acg-cgt-caaa--cccccgg--t-c--gctcg-gccggctgcccggcggt--a----gc----ggtatcaggccgcaggtgcgtcg-aggccgtcgcaagcg----cg-cgc-ca-cgg-tcacggagg-ctacggaccta-gcgccgtcacc--g--gtcc-tggcc-cgctg-----gt-acgg--tgccttcgacaggcc-cgataccggtcggcgacgctactgctttgggtactcttaggacccgtcttgaaacacggaccaaggagtctaacatgtacgcgagtcattggga-cagcgagaaacctaaaggcgcaatgaaagtgaaggt----cggc--c--c--tggt--gtcgat-cgagggaggatggg--ccgcgt----cgc--g-a--tgcggctccgcactcccggggcgtctcgttct--catc---gcgagaagaggcgcacccagagcgtacacgttgggacccgaaagatggtgaactatgcctggtcaggacgaagtcaggggaaaccctgatggaggtccgtagcgattctgacgtgcaaatcgatcgtcggaactgggtataggggcgaaagactaatcgaaccatctagtagctggttccctccgaagtttccctcaggatagctggcactcggccg------tt-ccg---ggaacg-cgcgcgagtctcatctggtaaagcgaatgattagaggccttggggccgaaacgacctcaacctattctcaaactttaaatgggtgagatctctggcttgcttgaa----gtgaagccac-gag--ca--t----ctc-----cggatcagag-tgccaagtgggccatttttggtaagcagaactggcgctgtgggatgaaccaaacgcagagttaaggcgcccaactcgacgctcatgggacaccatgaaaggcgttggttgcttaagacagcaggacggtggccatggaagttggaatccgctaaggagtgtgtaacaactcacctgccgaagcaactagccctgaaaatggatggcgctgaagcgtcgagcctatactctgccgtcagcggcaagtggggcggacgccgccacgaggccctgacgagtaggagggtcgcgacggtgtgcgcagaagggtc-tgggcgcgagcctgcctggagccgccgtcggtgcagatcttggtggtagtagcaaatactccagcgaggccctggaggactgacgtggagaagggtgatatcgccctgtggaaatttgaaaccgctaaatactacgtgacaattatcgacgctcccggacacagagatttcatcaagaacatgatcaccggtacctcacaggctgattgtgcagtgctgattgtcgccgctggtactggtgaatttgaagctggaatttcgaaaaatggacagacccgcgagcatgctctgcttgccttcactctcggtgtcaagcagttgattgttggagtaaacaaaatggattccaccgagcccccgtattccgagacccggttcgaagaaatcaagaaggaagtctcatcgtacatcaagaaaatcggttacaatccggccgccgttgcgtttgtaccgatctccggttggcacggagacaatatgttggaggtatcttccaagatgccctggttcaagggatgggctgtggagcgtaaagaaggcaaaggcgaaggtaaatgtcttatcgaagctctggatgccatccttccacccaccaggccaacagacaaggct
Myrcidris_epicharis          --tcatatgcttgtctcaaagattaagccatgcatgtctcagtgcatgccgaattaaggtgaaaccgcgaatggctcattaaatcagttatggttcattggattgtacccacatttacttggataactgtggtaattctagagctaatacatgcaaaacagagtcccgaccagtgatgg-gagggacgcttttattagatcaaaaccaatcggtggcg--gacgggccg--ctcgt-ccaccgttca-ttttggtgactctgaataactttgagctgatcgcacggt--cctagcaccggcgacgcatctttcaaatgtctgccttatcaactgtcgatggtaggttctgcgcctaccatggttgtaacgggtaacggggaatcagggttcgattccggagagggagcctgagaaacggctaccacatccaaggaaggcagcaggcgcgcaaattacccactcccggcacggggaggtagtgacgaaaaataacgatacgggactcatccgaggccccgtaatcggaatgagtacactttaaatcctttaacgaggatccattggagggcaagtctggtgccagcagccgcggtaattccagctccaatagcgtatattaaagttgttgcggttaaaaagctcgtagttgaatctgtgtcgcacaccgtcggttcaccgct--cg--cgg--tgtccaactggcgtgatgtgggacgtcctaccggtgggctca----gccccg-a-----gaggggcg------gccc-aacta-at---atcccgtcgcggtgctctttactgagtgtcgagtcgggccggtacgtttactttgaacaaattagagtgctcaaagcaggctagcttcgcctgaatactgcgtgcatggaataatggaataggacctcggttctattttgttggttttcggaaccccgaggtaatgattaatagggacagatgggggcattcgtattgcgacgttagaggtgaaattcttggatcgtcgcaagacggacagaagcgaaagcatttgccaaaaatgttttcattaatcaagaacgaaagttagaggttcgaaggcgatcagataccgccctagttctaaccataaacgatgccagctagcgatccgccgaagttcctccgatgactcggcgggcagcttccgggaaaccaaagcttttgggttccgggggaagtatggttgcaaagctgaaacttaaaggaattgacggaagggcaccaccaggagtggagcctgcggcttaatttgactcaacacgggaaacctcaccaggcccggacaccggaaggattgacagattgatagctctttcttgattcggtgggtggtggtgcatggccgttcttagttggtggagcgatttgtctggttaattccgataacgaacgagactctagcctgctaaataggcgtaccttatggtatcgcgaagg-cccgaccgg-cttc---ggccggc-gggtttttactaccaacgtacaaaccaatcttcttagagggacaggcggcttctagccgcacgagattgagcaataacaggtctgtgatgcccttagatgttctgggccgcacgcgcgctacactgaaggaatcagcgtgtgttccctgaccgaaaggcccgggtaacccgctgaacctccttcgtgctagggattggggcttgcaattgttccccatgaacgaggaattcccagtaagcgcgagtcataagctcgcgttgattacgtccctgccctttgtacacaccgcccgtcgctactaccgattgaatgatttagtgaggtcttcggactggt--gcgcgg-caacgcttc--ggcat--tgccgatgttgccgggaagatgaccaaacttgatcatttagaggaagta-tattaagcggaggaaaagaaactaaccaggatttcctcagtagcggcgagcgaacaggaaagagcccagcaccgaatcccgcggtt--ccgccgcagggaaatgtggtgttcgggaggatccg--t-tcgt---cccg-aggtgcag-cgtcgcgtccaagtccatcttgaatggggccacttacccgcagagggtgccaggcccgtag-cgaccggt--gc-tcgc-ctcgggaggatctctcctcagagtcgggttgcttgagagtgcagctctaagtgggtggtaaactccatctaaggctaaatacgaccacgagaccgatagcgaacaagtaccgtgagggaaagttgaaaagaactttgaagagagagttcaagagtacgtg-aaaccgttcaggggtaaacctaagaaacccaaaaga-tcgaac-ggggagattcatcgtcagcg-ggactggctt-cgcgt-cgatgg--gcgatgacc-ccgcggcg-cg-----cgggcacgctatcg-tgcg-c-cgatgt-ccggtc-ct-cgtcgtcgtgcacttctcccctagt-agaacgtcgcgacccgctgggtgtcggtccacggcccggg--tg-cggtgactgtcgcgt----cg-c-ccgtaaaaacg--gc-gcg-cgg-caaa--ccctcggtct-c--gcccg-accggctgcccggcggt--a----gc----ggtatcaggccgcacgtgcgtcg-agatgtagtcgggcg----cg-cgc-ca-cgg-tctcggcgg--aacggaccaa-gtgccgtcccc--g--agcc-tggcg-cgttcgcgc-gttgggg--gaccttcgactggcctttataccggtcggcgacgctactgctttgggtactcttaggacccgtcttgaaacacggaccaaggagtctaacatgtacgcgagtcattggga--cgag--aaatctaaaggcgcaatgaaagtgaagat----cggt--c--c--tggt--gccgat-cgagggaggatggg--tcgggggc--gcg--c-g--gccggccccgcactcccggggcgtctcgttct--catt---gcgagaagaggcgcacccagagcgtacacgttgggacccgaaagatggtgaactatgcctggtcaggacgaagtcaggggaaaccctgatggaggtccgtagcgattctgacgtgcaaatcgatcgtcggaactgggtataggggcgaaagactaatcgaaccatctagtagctggttccctccgaagtttccctcaggatagctggcactcgtt------------------------ttaacgagtctcatctggtaaagcgaatgattagaggccttggggccgaaacgacctcaacctattctcaaactttaaatgggtgagatctctggctttcttgaa----atgaagccac-gag---atcg----cg------cggatcagag-tgccaagtgggccatttttggtaagcagaactggcgctgtgggatgaaccaaacgcggagttaaggcgcccaatacgacgctcatgggacaccatgaaaggcgttggttgcttaagacagcaggacggtggccatggaagtcggaatccgctaaggagtgtgtaacaactcacctgccgaagcaactagccctgaaaatggatggcgctgaagcgtcgagcctatactccgccgtcagcggcaagtggggcggcggccgtcacgaagctctgacgagtaggagggtcgcggcggtgtgcgcagaagggtc-tgggcgcgagcctgcctggagccgccgtcggtgcagatcttggtggtagtagcaaatactccagcgaggccctggaggactgacgtggagaagggtgatatcgccctttggaagtttgaaacctccaaatactatgttaccatcattgacgctcctggacatagagatttcatcaagaacatgattactggtacttcgcaggctgactgcgcagtattgattgttgctgcgggaacaggtgaattcgaggccggtatttccaaaaacggacagactcgtgaacacgctctgttagcttttactcttggagtaaaacaacttatcgttggtgtgaataagatggactccaccgagcctccgtactctgagactcgatttgaagaaatcaagaaagaagtctcgtcatacattaagaaaatcggatacaatccggctgctgtcgcgtttgtacccatttctggctggcatggagacaatatgttagaagtatctcctaaaatgccctggttcaagggatggaccgttgagcgcaaagaaggcaaggctgaaggcaagtgtctcatcgaagctcttgacgctatcctgccgcctaccaggccaactgataaggct
Hypoponera_sakalava          --tcatatgcttgtctcaaagattaagccatgcatgtctcagtgcatgccgaattaaggtgaaaccgcgaatggctcattaaatcagttatggttcattagattgtacccacatttacttggataactgtggtaattctagagctaatacatgcaaaacagagtcccgaccagcgatgg-aagggacgcatttattagatcaaaaccaatcggtggcg--gttggacct--tctgt-ccgccgttta-ttttggtgactctgaataactttgtgctgatcgcacggt--cctagcaccggcgacgcatctttcaaatgtctgccttatcaactgtcgatggtaggttctgcgcctaccatggttgtaacgggtaacggggaatcagggttcgattccggagagggagcctgagaaacggctaccacatccaaggaaggcagcaggcgcgcaaattacccactcccggcacggggaggtagtgacgaaaaataacgatacgggactcatccgaggccccgtaatcggaatgagtacactttaaatcctttaacgaggatccattggagggcaagtctggtgccagcagccgcggtaattccagctccaatagcgtatattaaagttgttgcggttaaaaagctcgtagttgaatctgtgtcgcacactgtcggttcaccgct--cg--cgg--tgtttaactggcatgatgtgggacgtcctaccggtggg-tta----gcctcg-c-----gaggggcg------gccc-aaata-at---atcccatcgcggtgctctttactgagtgtcgagttgggccggtacgtttactttgaacaaattagagtgcttaaagcaggctaccttcgcctgaatactgtgtgcatggaataatggaataggacctcggttctattttattggttttcggaaccccgaggtaatgattaatagggacagatgggggcattcgtattgcgacgttagaggtgaaattcttggatcgtcgcaagacggacagaagcgaaagcatttgccaaaaatgttttcattaatcaagaacgaaagttagaggttcgaaggcgatcagataccgccctagttctaaccataaacgatgccagctagcgatccgccgaagttcctccgatgactcggcgggcagcttccgggaaaccaaagcttttgggttccgggggaagtatggttgcaaagctgaaacttaaaggaattgacggaagggcaccaccaggagtggagcctgcggcttaatttgactcaacacgggaaacctcaccaggcccggacaccggaaggattgacagattgatagctctttcttgattcggtgggtggtggtgcatggccgttcttagttggtggagcgatttgtctggttaattccgataacgaacgagactctagcctgctaaataggcgtaccttatggtatcgcgaagg-ccc--ccgg-cttc---ggccggc-gggtttttactaccaacgtacaaacaaatcttcttagagggacaggcggcttctagccgcacgagattgagcaataacaggtctgtgatgcccttagatgttctgggccgcacgcgcgctacactgaaggaatcagcgtgttttccctggccgaaaggcccgggtaacccgctgaacctccttcgtgctagggattggggcttgcaattgttccccatgaacgaggaattcccagtaagcgcgagtcataagctcgcgttgattacgtccctgccctttgtacacaccgcccgtcgctactaccgattgaatgatttagtgaggtcttcggactggt--gcgcgg-cagtgcctc--ggcac--tgccgatgttgccgggaagatgaccaaacttgatcatttagaggaagta-tattaagcggaggaaaagaaactaactaggatttccttagtagcggcgagcgaacaggaaggagcccagcaccgaatcccgcggtt--ccgccgcagggaaatgtggtgttcgggagggtccga---ctat---cccg-aggtgtcg-catcgcgtccaagtccatcttgaatggggccacttacccgcagagggtgccaggcccgtag-cgaccggt--ac-gcgc-ctcgggaggatctctccttagagtcgggttgcttgagagtgcagctctaagtgggtggtaaactccatctaaggctaaatacgaccacgagaccgatagcgaacaagtaccgtgagggaaagttgaaaagaactttgaagagagagttcaagagtacgtg-aaaccgttcaggggtaaacctaagaaacccaaaaga-tcgaac-ggggagattcatcgtcagcg-tcgctggctt-cgcgt-cggtgg--gcgatgcac-cgcg---gccg-----cgggcacgctaccg-tgcg-c-gcatgt-ccggtg-t--cgtcgtcgtgcacttctcccctagt-agaacgtcgcgacccgctgggtgtcggtctacggcccggg--tg-aggcgactgtcgcgt----cg-c-cggt-aaaacg--gc-acg-cgg-caaa--ccctcgg--a-c--gcccg-gccggctgcccggcggt--a----gc----ggtatcaggccgcaattgcgtca-agcccgtcgcaagcg----cg-cgc-ca-cgg-tctcggagg--tacggaccta-gcgccgtcccc--g--gtcc-tggtc-cgctgttgg-g--acgg--accctttgacaggcc-taataccggtcggcgacgctactgctttgggtactcttaggacccgtcttgaaacacggaccaaggagtctaacatgtgcgcgagtcattggga-cagca--aaacccaaaggcgcaatgaaagtgaaggt----cggc--c--t--tgg---gccgac-cgagggaggatggg--ccgcgt----tgc--g-a--tgcggcctcgcactcccggggcgtctcgttct--catc---gcgagaagaggcgcaccaagagcgtacacgttgggacccgaaagatggtgaactatgcctggtcaggacgaagtcaggggaaaccctgatggaggtccgtagcgattctgacgtgcaaatcgatcgtcggaactgggtataggggcgaaagactaatcgaaccatctagtagctggttccctccgaagtttccctcaggatagctggcactcggccg------tt-ct----ggaacg-cgcgcgagtctcatctggtaaagcgaatgattagaggccttggggccgaaacgacctcaacctattctcaaactttaaatgggtgagatctctggctttcttgaa----atgaagccac-gag--aa--t----tt------cggatcagag-tgccaagtgggccatttttggtaagcagaactggcgctgtgggatgaaccaaacgcagagttaaggcgcctaactcgacgctcatgggacaccatgaaaggcgttggttgcttaagacagcaggacggtggccatggaagtcggaatccgctaaggagtgtgtaacaactcacctgccgaagcaactagccctgaaaatggatggcgctgaagcgtcgagcctatactctgccgtcagcggcaagtggggcggggcccgtcacgaagccctgacgagtaggagggtcgcggcggtgtgcgcagaagggtc-tgggcgcgagcctgcctggagccgccgccggtgcagatcttggtggtagtagcaaatactccagcgaggccctggaggactgacgtggagaagggtgatattgcgctgtggaaattcgagacagcaaaatactatgtcaccatcatcgatgcccccgggcatcgtgattttattaagaacatgatcacaggcacttcgcaagccgactgcgcagtgcttatcgttgcagcaggtactggcgaatttgaggctggtatttcgaaaaatggacagacccgtgaacacgctctgctcgctttcacacttggtgtgaaacagttgatagtaggagttaataagatggattcgacggagcccccttactccgagcctcgattcgaggaaatcaagaaggaagtttcctcatatattaaaaagatcggctacaatccagctgcagtggctttcgtgcccatttccggctggcatggagataacatgttggaggtgtctgctaaaatgccctggttcaagggctggacggtggagcgaaaggatggtaaagctgatggcaaatgcctcatcgaagctttggacgcaatcctgccacccaccaggccgaccgataaggct
Cylindromyrmex_striatus      --tcatatgcttgtctcaaagattaagccatgcatgtctcagtgcatgccgaattaaggtgaaaccgcgaatggctcattaaatcagttatggttcattagattgtacccacatttacttggataactgtggtaattctagagctaatacatgcaaaacagagtcccgaccagtgatgg-gagggacgcttttattagatcaaaaccaatcggtggcg--gacggtccg--tgcgt-ccaccgttta-ttttggtgactctgaataactttgagctgatcgcacggt--cctcgtaccggcgacgcatctttcaaatgtctgccttatcaactttcgatggtaggttctgcgcctaccatggttgtaacgggtaacggggaatcagggttcgattccggagagggagcctgagaaacggctaccacatccaaggaaggcagcaggcgcgcaaattacccactcccggcacggggaggtagtgacgaaaaataacgatacgggactcatccgaggccccgtaatcggaatgagtacactttaaatcctttaacgaggatccattggagggcaagtctggtgccagcagccgcggtaattccagctccaatagcgtatattaaagttgttgcggttaaaaagctcgtagttggatctgtgtcgcacaccgtcggttcaccgct--cg--cgg--tgtctaactggcgtgatgtgggacgtcctaccggtgggctta----gcctcg-c-----gaggggcg------gccc-aactg-at---atcccgtcgcggtgctctttactgagtgtcgagtcgggccggtacgtttactttgaacaaattagagtgcttaaagcaggctaccttcgcctgaatactgtgtgcatggaataatggaataggacctcggttctattttgttggttttcggaaccccgaggtaatgattaatagggacagatgggggcattcgtattgcgacgttagaggtgaaattcttggatcgtcgcaagacggacagaagcgaaagcatttgccaaaaatgttttcattaatcaagaacgaaagttagaggttcgaaggcgatcagataccgccctagttctaaccataaacgatgccagctagcgatccgccgaagttcctccgatgactcggcgggcagcttccgggaaaccaaagcttttgggttccgggggaagtatggttgcaaagctgaaacttaaaggaattgacggaagggcaccaccaggagtggagcctgcggcttaatttgactcaacacgggaaacctcaccaggcccagacaccggaaggattgacagattgatagctctttcttgattcggtgggtggtggtgcatggccgttcttagttggtggagcgatttgtctggttaattccgataacgaacgagactctagcctgctaaataggcgtaccttatggtatcgcgaagg-ccc--ccgg-tttc---ggccggt-gggtttttactaccaacgtacaaacaaatcttcttagagggacaggcggcttctagccgcacgagattgagcaataacaggtctgtgatgcccttagatgttctgggccgcacgcgcgctacactgaaggaatcagcgtgtgttccctggccgaaaggcccgggtaacccgctgaacctccttcgtgctagggattggggcttgcaattgttccccatgaacgaggaattcccagtaagcgcgagtcataagctcgcgttgattacgtccctgccctttgtacacaccgcccgtcgctactaccgattgaatgatttagtgaggtcttcggactggt--gcgcgg-caatgtctc--ggcat--tgccgatgttgccgggaagatgaccaaacttgatcatttagaggaagta-tactaagcggaggaaaagaaactaaccaggatttccttagtagcggcgagcgaacaggaaagagcccagcaccgaatcccgcggtt--ccgccgcagggaaatgtggtgttcgggagggtccg--c-ttat---ccct-tggcgtcg-cgccgcgtccaagtccatcttgaatggggccacttacccgcagagggtgccaggcccgtag-cgactgac--gc-gcgc-ctcgggaggatctctccttagagtcgggttgcttgagagtgcagctctaagtgggtggtaaactccatctaaggctaaatacgaccacgagaccgatagcgaacaagtaccgtgagggaaagttgaaaagaactttgaagagagagttcaagagtacgtg-aaaccgttcaggggtaaacctaagaaacccaaaaga-tcgaac-ggggagattcatcggcagcg-gcgctggctt-cgcgt-cggtgg--gcgatgtcc-cgtg-t-g-cg-----cgggcacgctaccg-tgcg-t-cgatgt-ccggcg-at-cgtagtcgtgcacttctcccctagt-aggacgtcgcgacccgctgggtgtcggtctacggcccggg--tg-cggtgactgtcgcgt----cg-c-tggt-taaaca--gc-acg-cgg-caaa--cccccgg--t-c--gcccg-gccggctgcccggcggt--a----gc----ggtatcaggccgcgcgcgcgtcg-agcccgtcgcaagcg----ag-cgc-ca-cgg-tcccggagg--tacggaccta-gcgccgtcccc--g--gtcc-tggcc-cgctgttag-gt-acggtgtaccttcgacaggcc-tgataccggtcggcgacgctactgctttgggtactcttaggacccgtcttgaaacacggaccaaggagtctaacatgtacgcgagtcattggga-ctgcg--atacctaaaggcgaaatgaaagtgaaggt----cggc--c--c--tggc--gccgac-cgagggaggatggg--ccgcgt----cgc--g-a--tgcggctccgcactcccggggcgtctcgctct--catc---gcgagaagaggcgcacccagagcgtacacgttgggacccgaaagatggtgaactatgcctggtcaggacgaagtcaggggaaaccctgatggaggtccgtagcgattctgacgtgcaaatcgatcgtcggaactgggtataggggcgaaagactaatcgaaccatctagtagctggttccctccgaagtttccctcaggatagctggcactcatctg------tt-ccg---ggaacg-cgtgcgagtctcatctggtaaagcgaatgattagaggccttggggccgaaacgacctcaacctattctcaaactttaaatgggtgagatctctggctttcttgaa----atgaagccac-gag--ca--t----ct------cggatcagag-tgccaagtgggccatttttggtaagcagaactggcgctgtgggatgaaccaaacgcagagttaaggcgccaaactcgacgctcatgggacaccatgaaaggcgttggttgcttaagacagcaggacggtggccatggaagtcggaatccgctaaggagtgtgtaacaactcacctgccgaagcaactagccctgaaaatggatggcgctgaagcgtcgagcctatactctgccgtcagcggcaagtggggcggccgtcgtcacgaagccctgacgagtaggagggtcgcggcggtgtgcgcagaagggtc-tgggcgtgagcctgcctggagccgccgtcggtgcagatcttggtggtagtagcaaatactccagcgaggccctggaggactgacgtggagaagggtgatatcgccctctggaaattcgagacctccaagtactatgttacgatcatcgatgccccgggacacagggatttcatcaagaacatgatcaccggcacctcgcaagccgattgcgcggtactgatcgtcgccgccggtaccggtgaattcgaggctggtatctcgaagaacggacagacccgtgaacacgccctgctcgcctttaccctcggcgtgaaacaactgatcgtcggtgtcaacaagatggactcgaccgagcccccgtactctgagacccgtttcgaagaaatcaagaaggaagtgtcgtcgtacattaaaaagattggttacaacccggcagcggttgcattcgtgccgatctctggttggcatggagacaacatgctcgaggtgtcctccaagatgccctggttcaagggatggaacgtggagcgcaaggaaggaaaggccgaaggcaagtgcctcatcgaggcgctcgacgctatcctgccacccaccaggccgaccgacaaggcc
Cerapachys_augustae          --tcatatgcttgtctcaaagattaagccatgcatgtctcagtgcatgccgaattaaggtgaaaccgcgaatggctcattaaatcagttatggttcattggattgtacccacatttacttggataactgtggtaattctagagctaatacatgcaaaacagagtcccgaccagtgatgg-gagggacgcttttattagatcaaaaccaatcggtggcg--cgcggcccg--tgcgt-ccaccgttta-tcttggtgactctgaataacttggagctgatcgcacggt--cctcgtaccggcgacgcatctttcaaatgtctgccttatcaactttcgatggtaggttctgcgcctaccatggttgtaacgggtaacggggaatcagggttcgattccggagagggagcctgagaaacggctaccacatccaaggaaggcagcaggcgcgcaaattacccactcccggcacggggaggtagtgacgaaaaataacgatacgggactcatccgaggccccgtaatcggaatgagtacactttaaatcctttaacgaggatccattggagggcaagtctggtgccagcagccgcggtaattccagctccaatagcgtatattaaagttgttgcggttaaaaagctcgtagttgaatctgtgtcgcacaccgtcggttcaccgct--cg--cgg--tgtctaactggcgtgatgtgggacgtcctaccggtgggctta----gcctcg-c-----gaggggcg------gccc-aactg-at---atcccgtcgcggtgctctttactgagtgtcgagtcgggccggtacgtttactttgaacaaattagagtgcttaaagcaggctaccttcgcctgaatactgtgtgcatggaataatggaataggacctcggttctattttgttggttttcggaaccccgaggtaatgattaatagggacagatgggggcattcgtattgcgacgttagaggtgaaattcttggatcgtcgcaagacggacagaagcgaaagcatttgccaaaaatgttttcattaatcaagaacgaaagttagaggttcgaaggcgatcagataccgccctagttctaaccataaacgatgccagctagcgatccgccgaagttcctccgatgactcggcgggcagcttccgggaaaccaaagcttttgggttccgggggaagtatggttgcaaagctgaaacttaaaggaattgacggaagggcaccaccaggagtggagcctgcggcttaatttgactcaacacgggaaacctcaccaggcccagacaccggaaggattgacagattgatagctctttcttgattcggtgggtggtggtgcatggccgttcttagttggtggagcgatttgtctggttaattccgataacgaacgagactctagcctgctaaataggcgtaccttatggtatcgcgaagg-ccc--ccgg-cttc---ggccggc-gggtttttactaccaacgtacaaacaaatcttcttagagggacaggcggcttctagccgcacgagattgagcaataacaggtctgtgatgcccttagatgttctgggccgcacgcgcgctacactgaaggaatcagcgtgtgttccctggccgaaaggcccgggtaacccgctgaacctccttcgtgctagggattggggcttgcaattgttccccatgaacgaggaattcccagtaagcgcgagtcataagctcgcgttgattacgtccctgccctttgtacacaccgcccgtcgctactaccgattgaatgatttagtgaggtcttcggactggt--gcgcgg-caatgtctc--ggcat--tgccgatgttgccgggaagatgaccaaacttgatcatttagaggaagta-tactaagcggaggaaaagaaactaaccaggatttccttagtagcggcgagcgaacaggaaagagcccagcaccgaatcccgcggtt--ccgccgcagggaaatgtggtgttcgggagggtccg--c-ttat---ccct-tggcgtcg-cgccgcgtccaagtccatcttgaatggggccacttacccgcagagggtgccaggcccgtag-cgaccgac--gc-gcgc-ctcgggaggatctctccttagagtcgggttgcttgagagtgcagctctaagtgggtggtaaactccatctaaggctaaatacgaccacgagaccgatagcgaacaagtaccgtgagggaaagttgaaaagaactttgaagagagagttcaagagtacgtg-aaaccgttcaggggtaaacctaagaaacccaaaaga-tcgaac-ggggagattcatcgtcagcg-gcgctggctt-cgcgt-cggtgg--gcgatgtcc-cgcg-g-g-cg-----cgggcacgctaccg-tgcg-t-cgatgt-ccggcg-at-cgtcgtcgtgcacttctcccctagt-aggacgtcgcgacccgctgggtgtcggtctacggcccggg--tg-cggtgactgtcacgt----cg-c-cggt-aaaacg--gc-acg-cgg-caaa--ctcccgg--t-c--gcccg-gccggctgcccggcggt--a----gc----ggtatcaggccgcgcgcgcgtcg-agcccgtcgcaagcg----ag-cgc-ca-cgg-tcccggagg--tacggactca-gcgccgtcccc--g--gtcc-tggcc-cgctgttag-gt-acggtgaaccttcgacaggcc-taataccggtcggcgacgctactgctttgggtactcttaggacccgtcttgaaacacggaccaaggagtctaacatgtacgcgagtcattggga-cagcg--atacctaaaggcgaaatgaaagtgaaggt----cggc--c--c--tggc--gccgac-cgagggaggatggg--ccgcgc----cgc--g-g--tgcggctccgcactcccggggcgtctcgctct--catc---gcgaggggaggcgcacccagagcgtacacgttgggacccgaaagatggtgaactatgcctggtcaggacgaagtcaggggaaaccctgatggaggtccgtagcgattctgacgtgcaaatcgatcgtcggaactgggtataggggcgaaagactaatcgaactatctagtagctggttccctccgaagtttccctcaggatagctggcactcggccg------tt-ccg---ggaacg-cgtgcgagtctcatctggtaaagcgaatgattagaggccttggggccgaaacgacctcaacctattctcaaactttaaatgggtgagatctctggctttcttgaa----ttgaagccac-gag--ca--t----ct------cggatcagag-tgccaagtgggccatttttggtaagcagaactggcgctgtgggatgaaccaaacgcagagttaaggcgcccaactcgacgctcatgggacaccatgaaaggcgttggttgcttaagacagcaggacggtggccatggaagtcggaatccgctaaggagtgtgtaacaactcacctgccgaagcaactagccctgaaaatggatggcgctgaagcgtcgagcctatactctgccgtcagcggcaagtggggcggccgtcgtcacgaggccctgacgagtaggagggtcgcggcggtgtgcgcagaagggtc-tgggcgtgagcctgcctggagccgccgtcggtgcagatcttggtggtagtagcaaatactccagcgaggccctggaggactgacgtggagaagggtgatatcgccctctggaagttcgagacctccaagtactacgtcacgatcatcgacgccccgggacacagagatttcatcaagaacatgatcaccggtacctcgcaggctgactgcgcggtgctgatcgtcgcagccggtaccggcgagttcgaggccggtatctcgaagaacggacagacccgcgagcacgctctgctcgcgttcaccctcggtgtgaaacagctgatcgtcggtgtgaacaagatggactcgaccgagccgccgtactcggagacccgtttcgaggagatcaagaaggaggtctcgtcgtatatcaagaagatcggttacaacccggccgctgtcgcgttcgtaccgatctcgggctggcacggcgacaacatgctcgaggcgtcctccaagatgccctggttcaagggatggaacgtggagcgcaaggagggcaaggccgagggcaaatgcctcattgaggcgctcgacgctatcctgccacccagcaggccgaccgacaaggcc
Basiceros_manni              --tcatatgcttgtctcaaagattaagccatgcatgtctcagtgcatgccgaattaaggtgaaaccgcgaatggctcattaaatcagttatggttcattagattgtacccacatttacttggataactgtggtaattctagagctaatacatgcaaaacagagtcccgaccagtgatgg-aagggacgcttttattagatcaaaaccaatcggtggcg--ggcggtccg--tccgt-ccaccgttta-ttttggtgactctgaataactttgtgctgatcgcacggt--cctagcaccggcgacgcatctttcaaatgtctgccttatcaactgtcgatggtaggttctgcgcctaccatggttgtaacgggtaacggggaatcagggttcgattccggagagggagcctgagaaacggctaccacatccaaggaaggcagcaggcgcgcaaattacccactcccggcacggggaggtagtgacgaaaaataacgatacgggactcatccgaggccccgtaatcggaatgagtacactttaaatcctttaacgaggatccattggagggcaagtctggtgccagcagccgcggtaattccagctccaatagcgtatattaaagttgttgcggttaaaaagctcgtagttgaatctgtgtcgcacaccgtcggttcaccgct--cg--cgg--tgtttaactggcgtgatgtgggacgtcctaccggtgggctta----gcctcg-c-----gaggggcg------gccc-aacta-at---atcccgtcgcggtgctctttactgagtgtcgagtcgggccggtacgtttactttgaacaaattagagtgcttaaagcaggctatcctcgcctgaatactgcgtgcatggaataatggaataggacctcggttctattttgttggttttcggaaccccgaggtaatgattaatagggacagatgggggcattcgtattgcgacgttagaggtgaaattcttggatcgtcgcaagacggacagaagcgaaagcatttgccaaaaatgttttcattaatcaagaacgaaagttagaggttcgaaggcgatcagataccgccctagttctaaccataaacgatgccagctagcgatccgccgaagttcctccgatgactcggcgggcagcttacgggaaaccaaagcttttgggttccgggggaagtatggttgcaaagctgaaacttaaaggaattgacggaagggcaccaccaggagtggagcctgcggcttaatttgactcaacacgggaaacctcaccaggcccagacaccggaaggattgacagattgatagctctttcttgattcggtgggtggtggtgcatggccgttcttagttggtggagcgatttgtctggttaattccgataacgaacgagactctagcctgctaaataggcgtaccttatggtatcgcgaagg-ccc--ccga-cttc---ggccggc-gggtttttactaccaacgtacaaacaaatcttcttagagggacaggcggcttctagccgcacgagattgagcaataacaggtctgtgatgcccttagatgttctgggccgcacgcgcgctacactgaaggaatcagcgtgtgttccctggccgaaaggcccgggtaacccgctgaacctccttcgtgctagggattggggcttgcaattgttccccatgaacgaggaattcccagtaagcgcgagtcataagctcgcgttgattacgtccctgccctttgtacacaccgcccgtcgctactaccgattgaatgatttagtgaggtcttcggactggt--gcgcgg-caatgcgtc--ggcat--tgccgatgttgccgggaagatgaccaaacttgatcatttagaggaagta-tattaagcggaggaaaagaaactaaccaggatttccttagtagcggcgagcgaacaggaaagagcccagcaccgaatcccgcggtt--ccgccgcagggaaatgtggtgttcgggagggtccg--c-ttat---cccg-aggtgccg-cgtcgcgtccaagtccatcttgaatggggccacttacccgcagagggtgccaggcccgtag-cgaccggt--gc-gcgt-ctcgggaggatctctccttagagtcgggttgcttgagagtgcagctctaagtgggtggtaaactccatctaaggctaaatacgaccacgagaccgatagcgaacaagtaccgtgagggaaagttgaaaagaactttgaagagagagttcaagagtacgtg-aaaccgttcaggggtaaacctaagaaacccaaaaga-tcgaac-ggggagattcatcgtcagcg-acgctggctt-cgcgt-cggtgg--gcgatgtcc-cgcg-g-g-cg-----cggacacgccgccg-tgcg-t-cgatgt-ccggcg-tt-cgtcgtcgtgcacttctcccctagt-agaacgtcgcgacccgctgggtgtcggtctacggcccggg--tg-cggtgactgacgcgt----cg-c-aggt-aaaact--gc-acg-cgt-caaa--ccctcgg--t-c--gcccg-gccggctgcccggcggt--a----gc----ggtatcaggccgcatgtgcgtcg-aggccgtcgcaagcg----cg-cgc-ca-cgg-tcacggagg-caacggaccta-gcgccgtcacc--g--gtcc-tggcc-cgctgttgg-gt-acgg--aaccttcgacaggcc-tgataccggtcggcgacgctactgctttgggtactcttaggacccgtcttgaaacacggaccaaggagtctaacatgtacgcgagtcattggga-cagcg--atacctaaaggcgtaatgaaagtgaaggt----cggc--c--c--tggt--gtcgac-cgagggaggatggg--ccgcgt----cgc--g-a--cgcggctccgcactcccggggcgtctcgttct--catc---gcgagaagaggcgcacccagagcgtacacgttgggacccgaaagatggtgaactatgcctggtcaggacgaagtcaggggaaaccctgatggaggtccgtagcgattctgacgtgcaaatcgatcgtcggaactgggtataggggcgaaagactaatcgaaccatctagtagctggttccctccgaagtttccctcaggatagctggcactcggccg------tt-ccg---ggaacg-cgcgcgagtctcatctggtaaagcgaatgattagaggccttggggccgaaacgacctcaacctattctcaaactttaaatgggtgagatctctggctttcttgaa----atgaagccac-gag--ca--t----ct------cggatcagag-tgccaagtgggccatttttggtaagcagaactggcgctgtgggatgaaccaaacgcagagttaaggcgcccaactcgacgctcatgggacaccatgaaaggcgttggttgcttaagacagcaggacggtggccatggaagtcggaatccgctaaggagtgtgtaacaactcacctgccgaagcaactagccctgaaaatggatggcgctgaagcgtcgagcctatactctgccgtcagcggcaagtggggcggccgccgccacgaggccctgacgagtaggagggtcgcggcggtgtgcgcagaagggtc-tgggcgcgagcctgcctggagccgccgtcggtgcagatcttggtggtagtagcaaatactccagcgaggccctggaggactgacgtggagaagggtgatatcgccctgtggaagttcgagaccgccaaatactatgtgacgattatcgatgcgcccggacatagagattttatcaaaaacatgatcaccggtacctcgcaggctgactgtgcagtgctgatcgtcgccgccggtaccggtgaattcgaggctggaatttcaaagaacggacagacccgcgagcacgctcttcttgcgttcaccctcggcgttaagcagttgattgtcggagttaacaaaatggattccaccgagcccccgtattccgagacccgattcgaggaaatcaagaaggaagtctcttcttacatcaagaagatcggttacaatcctgctgctgttgcatttgtgccaatctccggctggcatggagacaatatgctggaggtgtcctccaagatgccctggttcaagggatgggccgtggagcgtaaggagggcaaagcggagggaaaatgtctgattgaggctctagatgccatcctgccacccaccagaccgactgacaaggct
Cerapachys_sexspinus         --tcatatgcttgtctcaaagattaagccatgcatgtctcagtgcatgccgaattaaggtgaaaccgcgaatggctcattaaatcagttatggttcattagattgtacccacatttacttggataactgtggtaattctagagctaatacatgcaaaacagagtcccgaccagtgatgg-gagggacgcttttattagatcaaaaccaatcggtggcg--cgcggcccg--tgcgt-ccaccgtttg-tcttggtgactctgaataactttgagctgatcgcacggt--cctcgtaccggcgacgcatctttcaaatgtctgccttatcaactttcgatggtaggttctgcgcctaccatggttgtaacgggtaacggggaatcagggttcgattccggagagggagcctgagaaacggctaccacatccaaggaaggcagcaggcgcgcaaattacccactcccggcacggggaggtagtgacgaaaaataacgatacgggactcatccgaggccccgtaatcggaatgagtacactttaaatcctttaacgaggatccattggagggcaagtctggtgccagcagccgcggtaattccagctccaatagcgtatattaaagttgttgcggttaaaaagctcgtagttgaatctgtgtcgcacaccgtcggttcaccgct--cg--cgg--tgtctaactggcgtgatgtgggacgtcctaccggtgggctta----gccccg-c-----gaggggcg------gccc-aactg-atcaaatcccgtcgcggtgctctttactgagtgtcgagtcgggccggtacgtttactttgaacaaattagagtgcttaaagcaggctaccttcgcctgaatactgtgtgcatggaataatggaataggacctcggttctattttgttggttttcggaaccccgaggtaatgattaatagggacagatgggggcattcgtattgcgacgttagaggtgaaattcttggatcgtcgcaagacggacagaagcgaaagcatttgccaaaaatgttttcattaatcaagaacgaaagttagaggttcgaaggcgatcagataccgccctagttctaaccataaacgatgccagctagcgatccgccgaagttcctccgatgactcggcgggcagcttccgggaaaccaaagcttttgggttccgggggaagtatggttgcaaagctgaaacttaaaggaattgacggaagggcaccaccaggagtggagcctgcggcttaatttgactcaacacgggaaacctcaccaggcccagacaccggaaggattgacagattgatagctctttcttgattcggtgggtggtggtgcatggccgttcttagttggtggagcgatttgtctggttaattccgataacgaacgagactctagcctgctaaataggcgtaccttatggtatcgcgaagg-ccc--ccgg-cctc---ggccggc-gggtttttactaccaacgtacaaacaaatcttcttagagggacaggcggcttctagccgcacgagattgagcaataacaggtctgtgatgcccttagatgttctgggccgcacgcgcgctacactgaaggaatcagcgtgtgttccctggccgaaaggcccgggtaacccgctgaacctccttcgtgctagggattggggcttgcaattgttccccatgaacgaggaattcccagtaagcgcgagtcataagctcgcgttgattacgtccctgccctttgtacacaccgcccgtcgctactaccgattgaatgatttagtgaggtcttcggactggt--gcgcgg-caatgtctc--ggcat--tgccgatgttgccgggaagatgaccaaacttgatcatttagaggaagta-tactaagcggaggaaaagaaactaaccaggatttcctcagtagcggcgagcgaacaggaaagagcccagcaccgaatcccgcggtt--ccgccgcagggaaatgtggtgttcgggagggtccg--c-ttat---ccct-tggcgtcg-cgccgcgtccaagtccatcttgaatggggccacttacccgcagagggtgccaggcccgtag-cgaccggc--gc-gcgt-ctcgggaggatctctccttagagtcgggttgcttgagagtgcagctctaagcgggtggtaaactccatctaaggctaaatacgaccacgagaccgatagcgaacaagtaccgtgagggaaagttgaaaagaactttgaagagagagttcaagagtacgtg-aaaccgttcaggggtaaacctaagaaacccaaaaga-tcgaac-ggggagattcatcgtcagcg-gcgctggctt-cgcgt-cggtgg--gcgatgtcc-cgcg-g-g-cg-----cgggcacgctgccg-cgcg-t-cgatgt-ccggcg-ct-cgtcgtcgtgcacttctcccctagt-aggacgtcgcgacccgctgggtgtcggtctacggcccggg--tg-cggtgactgtcgcgt----cg-c-cggt-aaaacg--gc-acg-cgg-caaa--cccccgg--t-c--gcccg-gccggctgcccggcggt--a----gt----ggtatcaggccgcgcgcgcgtcg-agcccgtcgcaagcg----ag-cgc-ca-cgg-tcccggagg--tacggaccca-gcgccgtcccc--g--gtcc-tggcc-cgctgctgg-agtacggtgcaccttcgacaggcc-tattaccggtcggcgacgctactgctttgggtactcttaggacccgtcttgaaacacggaccaaggagtctaacatgtacgcgagtcattggga-cagcg--atacctaaaggcgcaatgaaagtgaaggt----cggc--c--c--tggc--gccgat-cgagggaggatggg--ccgcgt----cgc--g-a--tgcggctccgcactcccggggcgtctcgctct--catc---gcgagaggaggcgcacccagagcgtacacgttgggacccgaaagatggtgaactatgcctggtcaggacgaagtcaggggaaaccctgatggaggtccgtagcgattctgacgtgcaaatcgatcgtcggaactgggtataggggcgaaagactaatcgaaccatctagtagctggttccctccgaagtttccctcaggatagctggcactcggccg------tt-ccg---ggaacg-cgcgcgagtctcatctggtaaagcgaatgattagaggccttggggccgaaacgacctcaacctattctcaaactttaaatgggtgagatctctggctttcttgaa----gtgaagccac-gag--ca--t----ct------cggatcagag-tgccaagtgggccatttttggtaagcagaactggcgctgtgggatgaaccaaacgcagagttaaggcgcccaactcgacgctcatgggacaccatgaaaggcgttggttgcttaagacagcaggacggtggccatggaagtcggaatccgctaaggagtgtgtaacaactcacctgccgaagcaactagccctgaaaatggatggcgctgaagcgtcgagcctatactctgccgtcagcggcaagtggggcggccgttgtcacgaggccctgacgagtaggagggtcgcggcggtgtgcgcagaagggtc-tgggcgtgagcctgcctggagccgccgtcggtgcagatcttggtggtagtagcaaatactccagcgaggccctggaggactgacgtggagaagggtgatattgctctctggaagttcgagacctctaagtactatgtcacgatcattgacgctccaggacacagggatttcatcaagaacatgatcactggtacctcgcaggctgactgcgcggtgctgatcgtcgctgccggtaccggtgagttcgaagccggtatctcgaagaacggacagactcgcgagcacgccctgctcgccttcacccttggtgtcaaacaactaatcgtcggtgtcaataagatggactcgaccgagcccccgtattccgaggcccgtttcgaggaaatcaagaaggaagtctcatcatacatcaaaaagatcggttacaacccggctgcggtcgcgttcgtgccaatctctggctggcatggagacaacatgctcgaggtatcctccaagatgccttggttcaagggatggaatgtagagcgcaaagaaggcaaggctgaaggcaagtgcctcatcgaagccctcgatgctatcctgccacccaccaggccgaccgacaaggcc
Aphaenogaster_swammerdami    --tcatatgcttgtctcaaagattaagccatgcatgtctcagtgcatgccgaattaaggtgaaaccgcgaatggctcattaaatcagttatggttcattagattgtacccacatttacttggataactgtggtaattctagagctaatacatgcaaaacagagtcccgaccagtgatgg-aagggacgcttttattagatcaaaaccaatcggtggcg--tgcggtccg--tgcgt-ccaccgttta-ttttggtgactctgaataactttgtgctgatcgcacggt--cttagcaccggcgacgcatctttcaaatgtctgccttatcaactgtcgatggtaggttctgcgcctaccatggttgtaacgggtaacggggaatcagggttcgattccggagagggagcctgagaaacggctaccacatccaaggaaggcagcaggcgcgcaaattacccactcccggcacggggaggtagtgacgaaaaataacgatacgggactcatccgaggccccgtaatcggaatgagtacactttaaatcctttaacgaggatccattggagggcaagtctggtgccagcagccgcggtaattccagctccaatagcgtatattaaagttgttgcggttaaaaagctcgtagttgaatctgtgtcgcacaccgtcggttcaccgct--cg--cgg--tgtttaactggcgtgatgtgggacgtcctaccggtgggctta----gcctcg-c-----gaggggcg------gccc-aacta-at---atcccgtcgcggtgctctttactgagtgtcgagtcgggccggtacgtttactttgaacaaattagagtgcttaaagcaggctatcctcgcctgaatactgcgtgcatggaataatggaataggacctcggttctattttgttggttttcggaaccccgaggtaatgattaatagggacagatgggggcattcgtattgcgacgttagaggtgaaattcttggatcgtcgcaagacggacagaagcgaaagcatttgccaaaaatgttttcattaatcaagaacgaaagttagaggttcgaaggcgatcagataccgccctagttctaaccataaacgatgccagctagcgatccgccgaagttcctccgatgactcggcgggcagcttccgggaaaccaaagcttttgggttccgggggaagtatggttgcaaagctgaaacttaaaggaattgacggaagggcaccaccaggagtggagcctgcggcttaatttgactcaacacgggaaacctcaccaggcccagacaccggaaggattgacagattgatagctctttcttgattcggtgggtggtggtgcatggccgttcttagttggtggagcgatttgtctggttaattccgataacgaacgagactctagcctgctaaataggcgtaccttatggtatctcgaagg-ccc--ccgg-cttc---ggccggc-gggtttttactaccaacgtacaaacaaatcttcttagagggacaggcggcttctagccgcacgagattgagcaataacaggtctgtgatgcccttagatgttctgggccgcacgcgcgctacactgaaggaatcagcgtgtgttccctggccgaaaggcccgggtaacccgctgaacctccttcgtgctagggattggggcttgcaattgttccccatgaacgaggaattcccagtaagcgcgagtcataagctcgcgttgattacgtccctgccctttgtacacaccgcccgtcgctactaccgattgaatgatttagtgaggtcttcggactggt--gcgcgg-caatgcgtc--agcat--tgccgatgttgccgggaagatgaccaaacttgatcatttagaggaagta-tattaagcggaggaaaagaaactaaccaggatttccttagtagcggcgagcgaacaggaaagagcccagcaccgaatcccgcggtt--ccgccgcagggaaatgtggtgttcgggagggtccg--c-ttat---cccg-aggcgtcg-cgtcgcgtccaagtccatcttgaatggggccacttacccgcagagggtgccaggcccgtag-cgaccggt--gc-gcgt-ctcgggaggatctctccttagagtcgggttgcttgagagtgcagctctaagtgggtggtaaactccatctaaggctaaatacgaccacgagaccgatagcgaacaagtaccgtgagggaaagttgaaaagaactttgaagagagagttcaagagtacgtg-aaaccgttcaggggtaaacctaagaaacccaaaaga-tcgaac-ggggagattcatcgtcagcg-acgctggctt-cgcgt-cggtgg--gcgatgtcc-cgcg-g-g-cg-----cgggcacgctgccg-tgcg-t-cgatgt-ccggcg-tt-cgtcgtcgtgcacttctcccctagt-agaacgtcgcgacccgctgggtgtcggtctacggctcggg--tg-cggtgactgacgcgc----cg-c-cggt-gaaacg--gc-acg-cgt-caaa--cccccga--t-c--gcccg-gccggctgcccggcggt--a----gc----ggtatcaggccgcacgtgcgtcg-aggccgtcgcaagcg----cg-cgc-ca-cgg-tcccggagg-taacggaccta-gcgccgtcacc--g--gtcc-tggcc-cgctgttgg-gt-acgg--aaccttcgacaggcc-tgataccggtcggcgacgctactgctttgggtactcttaggacccgtcttgaaacacggaccaaggagtctaacatgtacgcgagtcattggga-cagcg--atacctaaaggcgtaatgaaagtgaaggt----cggc--c--c--tggt--gtcgac-cgagggaggatggg--ccgcgc----aac--g-a--tgcggctccgcactcccggggcgtctcgttct--catc---gcgagaagaggcgcacccagagcgtacacgttgggacccgaaagatggtgaactatgcctggtcaggacgaagtcaggggaaaccctgatggaggtccgtagcgattctgacgtgcaaatcgatcgtcggaactgggtataggggcgaaagactaatcgaaccatctagtagctggttccctccgaagtttccctcaggatagctggcactcggccg------tt-ccg---ggaacg-cgcgcgagtctcatctggtaaagcgaatgattagaggccttggggccgaaacgacctcaacctattctcaaactttaaatgggtgagatctctggctttcttgaa----atgaagccac-gag--ca--t----ct------cggatcagag-tgccaagtgggccatttttggtaagcagaactggcgctgtgggatgaaccaaacgcagagttaaggcgcccaactcgacgctcatgggacaccatgaaaggcgttggttgcttaagacagcaggacggtggccatggaagtcggaatccgctaaggagtgtgtaacaactcacctgccgaagcaactagccctgaaaatggatggcgctgaagcgtcgagcctatactctgccgtcagcggcaagtggggcggccgccgccacgaagccctgacgagtaggagggtcgcggcggtgtgcgcagaagggtc-tgggcgcgagcctgcctggagccgccgtcggtgcagatcttggtggtagtagcaaatactccagcgaggccctggaggactgacgtggagaagggtgatatcgccctgtggaaatttgaaacagccaaatattacgtgacgattattgatgctcccggacatagggatttcatcaagaacatgattactggtacatcacaggctgattgtgcagtgttgattgtcgctgctggtactggtgaatttgaggcaggaatttcgaagaacggacagacccgcgagcacgcccttctcgcgttcacccttggtgttaaacagctgattgtcggagttaacaaaatggactccaccgagcctccgtattccgagacccgattcgaggaaatcaagaaagaagtctcgtcctatatcaagaagattggttacaacccggctgctgttgcatttgtgccaatttctggctggcatggagacaacatgctggaggtgtcctctaaaatgccctggttcaagggatggactgtggaacgtaaggagggtaaggccgaaggtaaatgtctcatcgaagctttggatgccatcctgccacccaccaggccgactgacaaggct
Tetramorium_validiusculum    --tcatatgcttgtctcaaagattaagccatgcatgtctcagtgcatgccgaattaaggtgaaaccgcgaatggctcattaaatcagttatggttcattagattgtacccacatttacttggataactgtggtaattctagagctaatacatgcaaaacagagtcccgaccagtgatgg-aagggacgcttttattagatcaaaaccaatcggtggcg--tgcggtccg--tgcgt-ccaccgttta-ttttggtgactctgaataactttgtgctgatcgcacggt--cttagcaccggcgacgcatctttcaaatgtctgccttatcaactgtcgatggtaggttctgcgcctaccatggttgtaacgggtaacggggaatcagggttcgattccggagagggagcctgagaaacggctaccacatccaaggaaggcagcaggcgcgcaaattacccactcccggcacggggaggtagtgacgaaaaataacgatacgggactcatccgaggccccgtaatcggaatgagtacactttaaatcctttaacgaggatccattggagggcaagtctggtgccagcagccgcggtaattccagctccaatagcgtatattaaagttgttgcggttaaaaagctcgtagttgaatctgtgtcgcacaccgtcggttcaccgct--cg--cgg--tgtttaactggcgtgatgtgggacgtcctaccggtgggctta----gcctcg-c-----gaggggcg------gccc-aacta-at---atcccgtcgcggtgctctttactgagtgtcgagtcgggccggtacgtttactttgaacaaattagagtgcttaaagcaggctatcctcgcctgaatactgcgtgcatggaataatggaataggacctcggttctattttgttggttttcggaaccccgaggtaatgattaatagggacagatgggggcattcgtattgcgacgttagaggtgaaattcttggatcgtcgcaagacggacagaagcgaaagcatttgccaaaaatgttttcattaatcaagaacgaaagttagaggttcgaaggcgatcagataccgccctagttctaaccataaacgatgccagctagcgatccgccgaagttcctccgatgactcggcgggcagcttccgggaaaccaaagcttttgggttccgggggaagtatggttgcaaagctgaaacttaaaggaattgacggaagggcaccaccaggagtggagcctgcggcttaatttgactcaacacgggaaacctcaccaggcccagacaccggaaggattgacagattgatagctctttcttgattcggtgggtggtggtgcatggccgttcttagttggtggagcgatttgtctggttaattccgataacgaacgagactctagcctgctaaataggcgtaccttatggtatctcgaagg-ccc--ccgg-cttc---ggccggc-gggtttttactaccaacgtacaaacaaatcttcttagagggacaggcggcttctagccgcacgagattgagcaataacaggtctgtgatgcccttagatgttctgggccgcacgcgcgctacactgaaggaatcagcgtgtgttccctggccgaaaggcccgggtaacccgctgaacctccttcgtgctagggattggggcttgcaattgttccccatgaacgaggaattcccagtaagcgcgagtcataagctcgcgttgattacgtccctgccctttgtacacaccgcccgtcgctactaccgattgaatgatttagtgaggtcttcggactggt--gcgcgg-caatgcgtc--ggcat--tgccgatgttgccgggaagatgaccaaacttgatcatttagaggaagta-tattaagcggaggaaaagaaactaaccaggatttcctcagtagcggcgagcgaacaggaaagagcccagcaccgaatcccgcggtt--ccgccgcagggaaatgtggtgtttgggagggtccg--c-ttat---cccg-aggcgtcg-cgtcgcgtccaagtccatcttgaatggggccacttacccgcagagggtgccaggcccgtag-cgaccggt--gc-gcgt-ctcgggaggatctctccttagagtcgggttgcttgagagtgcagctctaagtgggtggtaaactccatctaaggctaaatacgaccacgagaccgatagcgaacaagtaccgtgagggaaagttgaaaagaactttgaagagagagttcaagagtacgtg-aaaccgttcaggggtaaacctaagaaacccaaaaga-tcgaac-ggggagattcatcgtcagcg-acgctggctt-cgcgt-cggtgg--gcgatgtcc-cgcg-g-g-cg-----cgggcacgctgccg-tgcg-t-cgatgt-ccggcg-tt-cgtcgtcgtgcacttctcccctagt-agaacgtcgcgacccgctgggtgtcggtctacggtccggg--tg-cggtgactgacgcgt----cg-c-cggt-aaaacg--gc-acg-cgt-caaa--cccccgg--t-c--gcccg-gccggctgcccggcggt--a----gc----ggtatcaggccgcaggtgcgtcg-aggccgtcgcaagcg----cg-cgc-ca-cgg-tcacggagg-caacggaccta-gtgccgtcacc--g--gtcc-tggcc-cgctgttgg-gt-acgg--aaccttcgacaggcc-tgataccggtcggcgacgctactgctttgggtactcttaggacccgtcttgaaacacggaccaaggagtctaacatgtacgcgagtcattggga-cagcg--acacctaaaggcgtaatgaaagtgaaggt----cggc--c--c--tggt--gtcgac-cgagggaggatggg--ccgcgt----cgc--g-a--tgcggctccgcactcccggggcgtctcgttct--catc---gcgagaagaggcgcacctagagcgtacacgttgggacccgaaagatggtgaactatgcctggtcaggacgaagtcaggggaaaccctgatggaggtccgtagcgattctgacgtgcaaatcgatcgtcggaactgggtataggggcgaaagactaatcgaaccatctagtagctggttccctccgaagtttccctcaggatagctggcactcggccg------tt-ccg---ggaacg-cgcgcgagtctcatctggtaaagcgaatgattagaggccttggggccgaaacgacctcaacctattctcaaactttaaatgggtgagatctctggctttcttgaa----atgaagccac-gag--ca--t----ct------cggatcagag-tgccaagtgggccatttttggtaagcagaactggcgctgtgggatgaaccaaacgcagagttaaggcgcccaactcgacgctcatgggacaccatgaaaggcgttggttgcttaagacagcaggacggtggccatggaagtcggaatccgctaaggagtgtgtaacaactcacctgccgaagcaactagccctgaaaatggatggcgctgaagcgtcgagcctatactctgccgtcagcggcaagtggggcggccgccgccacgaggccctgacgagtaggagggtcgcggcggtgtgcgcagaagggtc-tgggcgcgagcctgcctggagccgccgtcggtgcagatcttggtggtagtagcaaatactccagcgaggccctggaggactgacgtggagaagggtgatatcgccttgtggaagttcgaaaccgccaaatactatgtgacgattattgacgcccccggacatagagattttatcaaaaacatgattaccggtacctcgcaggccgattgcgcggtgctgatcgtcgccgctggtactggtgaatttgaggctggtatttccaagaacggacagactcgcgagcacgctcttctcgcgttcaccctcggtgttaagcagttgattgtcggagttaacaaaatggattccaccgagcccccgtactctgagactcgattcgaggaaatcaagaaggaagtgtcttcttacatcaagaagatcggttacaacccggccgctgttgcgttcgtgccgatttccggctggcacggagacaacatgctggaggtgtcctccaagatgccctggttcaagggatggactgtggagcgtaaggagggtaagggcgaaggtaaatgcctcattgaagctctggatgccatcctaccacccaccaggccgaccgacaaggct
Procryptocerus_scabriusculus --tcatatgcttgtctcaaagattaagccatgcatgtctcagtgcatgccgaattaaggtgaaaccgcgaatggctcattaaatcagttatggttcattagattgtacccacatttacttggataactgtggtaattctagagctaatacatgcaaaacagagtcccgaccagtgatgg-aagggacgcttttattagatcaaaaccaatcggtggcg--ggcggtccg--tacgt-ccaccgttta-ttttggtgactctgaataactttgtgctgatcgcacggt--cttagcaccggcgacgcatctttcaaatgtctgccttatcaactgtcgatggtaggttctgcgcctaccatggttgtaacgggtaacggggaatcagggttcgattccggagagggagcctgagaaacggctaccacatccaaggaaggcagcaggcgcgcaaattacccactcccggcacggggaggtagtgacgaaaaataacgatacgggactcatccgaggccccgtaatcggaatgagtacactttaaatcctttaacgaggatccattggagggcaagtctggtgccagcagccgcggtaattccagctccaatagcgtatattaaagttgttgcggttaaaaagctcgtagttgaatctgtgtcgcacaccgtcggttcaccgct--cg--cgg--tgtttaactggcgtgatgtgggacgtcctaccggtgggctta----gcctcg-c-----gaggggcg------gccc-aacta-at---atcccgtcgcggtgctctttactgagtgtcgagtcgggccggtacgtttactttgaacaaattagagtgcttaaagcaggctagcctcgcctgaatactgcgtgcatggaataatggaataggacctcggttctattttgttggttttcggaaccccgaggtaatgattaatagggacagatgggggcattcgtattgcgacgttagaggtgaaattcttggatcgtcgcaagacggacagaagcgaaagcatttgccaaaaatgttttcattaatcaagaacgaaagttagaggttcgaaggcgatcagataccgccctagttctaaccataaacgatgccagctagcgatccgccgaagttcctccgatgactcggcgggcagcttccgggaaaccaaagcttttgggttccgggggaagtatggttgcaaagctgaaacttaaaggaattgacggaagggcaccaccaggagtggagcctgcggcttaatttgactcaacacgggaaacctcaccaggcccagacaccggaaggattgacagattgatagctctttcttgattcggtgggtggtggtgcatggccgttcttagttggtggagcgatttgtctggttaattccgataacgaacgagactctagcctgctaaataggcgtaatttatggtatcgcgaagg-ccc--ccgg-cttc---ggccggc-gggtttttactaccaacgtacaaactaatcttcttagagggacaggcggcttctagccgcacgagattgagcaataacaggtctgtgatgcccttagatgttctgggccgcacgcgcgctacactgaaggaatcagcgtgtgttccctggccgaaaggcccgggtaacccgctgaacctccttcgtgctagggattggggcttgcaattgttccccatgaacgaggaattcccagtaagcgcgagtcataagctcgcgttgattacgtccctgccctttgtacacaccgcccgtcgctactaccgattgaatgatttagtgaggtcttcggactggt--gcgcgg-caatgcgtc--ggcat--tgccgatgttgccgggaagatgaccaaacttgatcatttagaggaagta-tattaagcggaggaaaagaaactaaccaggatttccttagtagcggcgagcgaacaggaaagagcccagcaccgaatcccgcggtt--ccgccgcagggaaatgtggtgtttgggagggtccg--c-ttat---cccg-aggcgtcg-cgccgcgtccaagtccatcttgaatggggccacttacccgcagagggtgccaggcccgtag-cgaccggt--gc-gcgt-ctcgggaggatctctccttagagtcgggttgcttgagagtgcagctctaagtgggtggtaaactccatctaaggctaaatacgaccacgagaccgatagcgaacaagtaccgtgagggaaagttgaaaagaactttgaagagagagttcaagagtacgtg-aaaccgttcaggggtaaacctaagaaacccaaaaga-tcgaac-ggggagattcatcgtcagcg-acgctggctt-cgcgt-cggtgg--gcgatgtcc-cgcg-g-ggcg-----cggacacgctgccg-tgcg-t-cgatgt-ccggcg-tt-cgtcgtcgtgcacttctcccctggt-agaacgtcgcgacccgctgggtgtcggtctacggcccggg--tg-cggtgactgacgcgt----cg-c-cggt-aaaacg--gc-acg-cgt-caaa--ccctcgg--t-c--gcccg-gccggctgcccggcggt--a----gc----ggtatcaggccgcatgtgcgtcg-aggccgtcgcaagcg----cg-cgc-ca-cgg-tcacggagg-caacggaccta-gcgccgtcacc--g--gtcc-tggcc-cgctgttgg-gt-acgg--aaccttcgacaggcc-tgataccggtcggcgacgctactgctttgggtactcttaggacccgtcttgaaacacggaccaaggagtctaacatgtacgcgagtcattggga-cagcg--atacctaaaggcgtaatgaaagtgaaggt----cgtc--c--c--tggt--gtcgac-cgagggaggatggg--ccgcgt----cgc--g-a--cgcggctccgcactcccggggcgtctcgttct--catc---gcgagaagaggcgcacccagagcgtacacgttgggacccgaaagatggtgaactatgcctggtcaggacgaagtcaggggaaaccctgatggaggtccgtagcgattctgacgtgcaaatcgatcgtcggaactgggtataggggcgaaagactaatcgaaccatctagtagctggttccctccgaagtttccctcaggatagctggcactcggccg------tt-ccg---ggaacg-cgcgcgagtctcatctggtaaagcgaatgattagaggccttggggccgaaacgacctcaacctattctcaaactttaaatgggtgagatctctggctttcttgaa----atgaagccac-gag--ca--t----ct------cggatcagag-tgccaagtgggccatttttggtaagcagaactggcgctgtgggatgaaccaaacgcagagttaaggcgcccaactcgacgctcatgggacaccatgaaaggcgttggttgcttaagacagcaggacggtggccatggaagtcggaatccgctaaggagtgtgtaacaactcacctgccgaagcaactagccctgaaaatggatggcgctgaagcgtcgagcctatactctgccgtcagcggcaagtggggcggccgccgccacgaagccctgacgagtaggagggtcgcggcggtgtgcgcagaagggtc-tgggcgcgagcctgcctggagccgccgtcggtgcagatcttggtggtagtagcaaatactccagcgaggccctggaggactgacgtggagaagggtgatatcgccctgtggaagttcgaaacctccaaatactacgtgacgattatcgacgctcccggacatagagatttcatcaagaacatgatcactggtacctcgcaggctgattgcgctgtgctgatcgtcgccgctggtaccggtgaattcgaggctggaatttcgaagaacggacagacccgcgagcacgctcttcttgcgttcaccctcggtgtcaaacagttgattgttggcgttaacaaaatggattccaccgagcccccctattccgagacccgattcgaggaaatcaagaaggaagtgtcgtcttacatcaaaaagatcggttataacccggccgctgttgcattcgtgccgatctccggctggcacggagacaacatgctggaggtgtcctccaagatgccctggttcaagggatggaccgtggagcgtaaggagggcaaggccgaaggtaaatgtcttatcgaagctctggatgccatcctgccacccactagaccgactgacaaggct
Pseudomyrmex_gracilis        --tcatatgcttgtctcaaagattaagccatgcatgtctcagtgcatgccgaattaaggtgaaaccgcgaatggctcattaaatcagttatggttcattagattgtacccacatttacttggataactgtggtaattctagagctaatacatgcaaaacagagtcccgaccagtgatgg-aagggacgcttttattagatcaaaaccaatcggtggcg--gacgggccg--ctcgt-ccaccgttca-ttttggtgactctgaataactttgagctgatcgcacggt--cctagcaccggcgacgcatctttcaaatgtctgccttatcaactgtcgatggtaggttctgcgcctaccatggttgtaacgggtaacggggaatcagggttcgattccggagagggagcctgagaaacggctaccacatccaaggaaggcagcaggcgcgcaaattacccactcccggcacggggaggtagtgacgaaaaataacgatacgggactcatccgaggccccgtaatcggaatgagtacactttaaatcctttaacgaggatccattggagggcaagtctggtgccagcagccgcggtaattccagctccaatagcgtatattaaagttgttgcggttaaaaagctcgtagttgaatctgtgtcgcacaccgtcggttcaccgct--cg--cgg--tgtctaactggcgtgatgtgggacgtcctaccggtgggctca----gcctcg-a-----gaggggcg------gccc-aacta-at---atcccgtcgcggtgctctttactgagtgtcgagtcgggccggtacgtttactttgaacaaattagagtgcttaaagcaggctagcttcgcctgaatactgtgtgcatggaataatggaataggacctcggttctattttgttggttttcggaaccccgaggtaatgattaatagggacagatgggggcattcgtattgcgacgttagaggtgaaattcttggatcgtcgcaagacggacagaagcgaaagcatttgccaaaaatgttttcattaatcaagaacgaaagttagaggttcgaaggcgatcagataccgccctagttctaaccataaacgatgccagctagcgatccgccgaagttcctccgatgactcggcgggcagcttccgggaaaccaaagcttttgggttccgggggaagtatggttgcaaagctgaaacttaaaggaattgacggaagggcaccaccaggagtggagcctgcggcttaatttgactcaacacgggaaacctcaccaggcccagacaccggaaggattgacagattgatagctctttcttgattcggtgggtggtggtgcatggccgttcttagttggtggagcgatttgtctggttaattccgataacgaacgagactctagcctgctaaataggcgtaccttatggtatcgcgaagg-ccc--ccgg-tttc---ggccggc-gggtttttactaccaacgtacaaactaatcttcttagagggacaggcggcttctagccgcacgagattgagcaataacaggtctgtgatgcccttagatgttctgggccgcacgcgcgctacactgaaggaatcagcgtgtgttccctgaccgaaaggcccgggtaacccgctgaacctccttcgtgctagggattggggcttgcaattgttccccatgaacgaggaattcccagtaagcgcgagtcataagctcgcgttgattacgtccctgccctttgtacacaccgcccgtcgctactaccgattgaatgatttagtgaggtcttcggactggt--gcgcgg-caatgcttc--ggcat--tgccgatgttgccgggaagatgaccaaacttgatcatttagaggaagta-tattaagcggaggaaaagaaactaaccaggatttccttagtagcggcgagcgaacaggaaagagcccagcaccgaatcccgcggtc--ccgccgcagggaaatgtggtgttcgggaggatccg--t-ttat---cccg-gggcgtcg-cgtcgcgtccaagtccatcttgaatggggccacttacccgcagagggtgccaggcccgtag-cgaccggt--gc-tcgc-ctcgggaggatctctccttagagtcgggttgcttgagagtgcagctctaagtgggtggtaaactccatctaaggctaaatacgaccacgagaccgatagcgaacaagtaccgtgagggaaagttgaaaagaactttgaagagagagttcaagagtacgtg-aaaccgttcaggggtaaacctaagaaacccaaaaga-tcgaac-ggggagattcatcgtcagcg-gagctggctt-cgcgt-cggtgg--gcgatgacc-ccgcggcg-cg-----cgggcacgctaccg-tgcg-c-cgatgt-ccggtt-tt-cgtcgtcgtgcacttctcccctggt-agaacgtcgcgacccgctgggtgtcggtcaacggcccggg--tg-cggtgactgtcgcgt----cg-c-ccgtaaaaacg--gc-gcg-cgg-caaa--ccctcgg--t-c--gcccg-accggctgcccggcggt--a----gc----ggtatcaggccgcacgtgcgtcg-agaagtagtcgggcg----cg-cgc-ca-cgg-tttcggcgg--aacggactta-gcgccgtcccc--g--atcc-tggcg-cgttcgcgc----aaag--gaccttcgactggccttgataccggtcggcgacgctactgctttgggtactcttaggacccgtcttgaaacacggaccaaggagtctaacatgtacgcgagtcattggga--cgag--aaacctaaaggcgcaatgaaagtgaagat----cggt--c--c--tggt--gccgat-cgagggaggatggg--tcgcgcgc--cac--a-c--gccggccccgcactcccggggcgtctcgttct--catt---gcgagaagaggcgcacccagagcgtacacgttgggacccgaaagatggtgaactatgcctggtcaggacgaagtcaggggaaaccctgatggaggtccgtagcgattctgacgtgcaaatcgatcgtcggaactgggtataggggcgaaagactaatcgaaccatctagtagctggttccctccgaagtttccctcaggatagctggcactcg-------------------tgttga-aaaacgagtctcatctggtaaagcgaatgattagaggccttggggccgaaacgacctcaacctattctcaaactttaaatgggtgagatctctggctttcttgaa----atgaagccac-gag---agag----at------cggatcagag-tgccaagtgggccatttttggtaagcagaactggcgctgtgggatgaaccaaacgcagagttaaggcgcccaacccgacgctcatgggacaccatgaaaggcgttggttgcttaagacagcaggacggtggccatggaagtcggaatccgctaaggagtgtgtaacaactcacctgccgaagcaactagccctgaaaatggatggcgctgaagcgtcgagcctatactctgccgtcagcggcaagtgggacggtcaccgtcacgaagccctgacgagtaggagggtcgcggcggtgtgcgcagaagggtc-tgggcgtgagcctgcctggagccgccgtcggtgcagatcttggtggtagtagcaaatactccagcgaggccctggaggactgacgtggagaagggtgatatcgctctttggaagtttgaaacctccaaatactatgttacgatcattgacgctcctggacacagagatttcatcaagaacatgattactggtacttcgcaggctgactgcgcggtattgattgttgctgcgggcactggcgagtttgaggccggtatttccaaaaacggacagactcgcgagcacgctctgttagcttttactcttggagtaaaacaactcatcgttggtgtcaacaagatggattccactgaacccccgtactccgaaactcgatttgaagaaattaaaaaagaagtctcgtcatacattaagaagatcggatacaatccggctgctgttgcgtttgtacccatttctggctggcatggagataatatgttggaagtatccgccaaaatgccctggttcaagggatggactgttgagcgcaaagaaggcaaggctgaaggcaaatgtctcattgaagccctcgacgctattctgccacctaccaggccaactgataaggcc
Leptomyrmex_erythrocephalus  --tcatatgcttgtctcaaagattaagccatgcatgtctcagtgcatgccgaattaaggtgaaaccgcgaatggctcattaaatcagttatggttcattagattgtacccacatttacttggataactgtggtaattctagagctaatacatgcaaaacagagtcccgaccagtgatgg-aagggacgcttttattagatcaaaaccaatcggtggcg--gacggaccg--cccgt-ccaccgttta-ctttggtgactctgaataactttgtgctgatcgcagggt--cctcgtaccggcgacgcatctttcaaatgtctgccttatcaactgtcgatggtaggttctgcgcctaccatggttgtaacgggtaacggggaatcagggttcgattccggagagggagcctgagaaacggctaccacatccaaggaaggcagcaggcgcgcaaattacccactcccggcacggggaggtagtgacgaaaaataacgatacgggactcatccgaggccccgtaatcggaatgagtacactttaaatcctttaacgaggatccattggagggcaagtctggtgccagcagccgcggtaattccagctccaatagcgtatattaaagttgttgcggttaaaaagctcgtagttgaatctgtgtcgcacaccgtcggttcaccgct--cg--cgg--tgtctaactggcgtgatgtgggacgtcctaccggtgggccta----gccccg-c-----gaggggta------gccc-aacta-at---atcccgtcgcggtgctctttactgagtgtcgagtcgggccggtacgtttactttgaacaaattagagtgcttaaagcaggctaccttcgcctgaatactgtgtgcatggaataatggaataggacctcggttctattttgttggttttcggaaccccgaggtaatgattaatagggacagatgggggcattcgtattgcgacgttagaggtgaaattcttggatcgtcgcaagacggacagaagcgaaagcatttgccaaaaatgttttcattaatcaagaacgaaagttagaggttcgaaggcgatcagataccgccctagttctaaccataaacgatgccagctagcgatccgccgaagttcctccgatgactcggcgggcagcttccgggaaaccaaagcttttgggttccgggggaagtatggttgcaaagctgaaacttaaaggaattgacggaagggcaccaccaggagtggagcctgcggcttaatttgactcaacacgggaaacctcaccaggcccagacaccggaaggattgacagattgatagctctttcttgattcggtgggtggtggtgcatggccgttcttagttggtggagcgatttgtctggttaattccgataacgaacgagactctagcctgctaaataggcgtaccttatggtatcgcgaagg-ccc--ccgg-cttc---ggccggt-gggtttttactaccaacgtacaaacaaatcttcttagagggacaggcggcttctagccgcacgagattgagcaataacaggtctgtgatgcccttagatgttctgggccgcacgcgcgctacactgaaggaatcagcgtgtgttccctggccgaaaggcccgggtaacccgctgaacctccttcgtgctagggattggggcttgcaattgttccccatgaacgaggaattcccagtaagcgcgagtcataagctcgcgttgattacgtccctgccctttgtacacaccgcccgtcgctactaccgattgaatgatttagtgaggtcttcggactggt--gcgcgg-caatgtctc--ggcat--tgccgatgttgccgggaagatgaccaaacttgatcatttagaggaagta-tactaagcggaggaaaagaaactaaccaggatttccttagtagcggcgagcgaacaggaaagagcccagcaccgaatcccgcggtt--ccgccgcagggaaatgtggtgtttgggaggatccg--g-tgat---cccg-aggtgtcg-cgtcgcgtccaagtccatcttgaatggggccacttacccgcagagggtgccaggcccgtag-cgactgat--gc-gcgcactcgggaggatctctccttagagtcgggttgcttgagagtgcagctctaagtgggtggtaaactccatctaaggctaaatacgaccacgagaccgatagcgaacaagtaccgtgagggaaagttgaaaagaactttgaagagagagttcaagagtacgtg-aaaccgttcaggggtaaacctaagaaacccaaaaga-tcgaac-ggggagattcatcgtcagcg-gcgctggctt-cgcgt-cggtgg--gcgatgttc-cgcg-g-c-cg-----cggacacgctaccg-tgcg-t-cgatgt-ccggcg-ct-cgtcgtcgtgcacttctcccctagt-aggacgtcgcgacccgctgggtgtcggtctacggctcggg--tg-cgttgactg-ggcgt----cg-c-cggt-aaaacg--gc-acg-cgg-caaa--cccccga--t-c--gcccg-gccggctgcccggcggt--a----gc----ggtatcaggccgcacgtgcgtcg-ggaccgtcgcaagcg----cg-cgc-ca-cgg-tctcggagg-ttacggaccta-gcgccgtcccc--g--gtcc-tggcc-cgctgttgg-gt-acgg--ctccttcgacaggcc-ttataccggtcggcgacgctactgctttgggtactcttaggacccgtcttgaaacacggaccaaggagtctaacatgtacgcgagtcattggga-cagcg--agacctaaaggcgtaatgaaagtgaaggt----cggc--c--c--tggt--gtcgac-cgagggaggatggg--ccgcgt----cgc--g-a--tgcggctccgcactcccggggcgtctcgttct--catt---gcgagaagaggcgcacccagagcgtacacgttgggacccgaaagatggtgaactatgcctggtcaggacgaagtcaggggaaaccctgatggaggtccgtagcgattctgacgtgcaaatcgatcgtcggaactgggtataggggcgaaagactaatcgaaccatctagtagctggttccctccgaagtttccctcaggatagctggcactcggccg------tt-ccg---ggaacg-cgcgcgagtctcatctggtaaagcgaatgattagaggccttggggccgaaacgacctcaacctattctcaaactttaaatgggtgagatctctggctttcttgaa----atgaagccac-gag--ca--t----ct------cggatcagag-tgccaagtgggccatttttggtaagcagaactggcgctgtgggatgaaccaaacgcagagttaaggcgcccaactcgacgctcatgggacaccatgaaaggcgttggttgcttaagacagcaggacggtggccatggaagtcggaatccgctaaggagtgtgtaacaactcacctgccgaagcaactagccctgaaaatggatggcgctgaagcgtcgagcctatactctgccgtcagcggcaagtggggcggccgccgtcacgaagccctgacgagtaggagggtcgcggcggtgtgcgcagaagggtc-tgggcgtgagcctgcctggagccgccgtcggtgcagatcttggtggtagtagcaaatactccagcgaggccctggaggactgacgtggagaagggtgacatcgccttatggaagtttgagacttccaaatactatgtcaccattattgacgctcctggccacagagattttatcaaaaacatgatcactggtacttcacaagctgattgtgccgtactgattgttgctgctggtaccggtgaattcgaggctggtatctcgaagaatggacagactcgtgaacacgctctgctcgcctttacactcggtgtcaaacaacttattgtcggcgttaataaaatggactccaccgagcctccatactctgagacccgatttgaggaaatcaagaaggaagtctcgtcctacatcaaaaagatcggttataacccggctgcggtcgcgtttgtacccatctctggctggcatggagacaacatgttggaagtgtccgccaagatgccctggttcaagggatggaccgtggaacgcaaagaaggcaaggccgaaggcaaatgccttattgaagcccttgatgccattttaccacctactaggccgaccgacaaggcc
Ectatomma_opaciventre        --tcatatgcttgtctcaaagattaagccatgcatgtctcagtgcatgccgaattaaggtgaaaccgcgaatggctcattaaatcagttatggttcattagattgtacccacatttacttggataactgtggtaattctagagctaatacatgcaaaacagagtcccgaccagtgatgg-gagggatgcttttattagatcaaaaccaatcggtggcg--gacggtccg--ttcgt-ccaccgttta-ttttggtgactctgaataactttgtgctgatcgcacggt--cctagcaccggcgacgcatctttcaaatgtctgccttatcaactgtcgatggtaggttctgcgcctaccatggtcgtaacgggtaacggggaatcagggttcgattccggagagggagcctgagaaacggctaccacatccaaggaaggcagcaggcgcgcaaattacccactcccggcacggggaggtagtgacgaaaaataacgatacgggactcatccgaggccccgtaatcggaatgagtacactttaaatcctttaacgaggatccattggagggcaagtctggtgccagcagccgcggtaattccagctccaatagcgtatattaaagttgttgcggttaaaaagctcgtagttgaatctgtgtcgcacaccgtcggttcaccgct--cg--cgg--tgtttaactggcgtgatgtgggacgtcctaccggtgggctta----gcctcg-t-----caggggcg------gccc-aacta-at---atcccgtcgcggtgctctttactgagtgtcgagtcgggccggtacgtttactttgaacaaattagagtgcttaaagcaggctaccttcgcctgaatactgcgtgcatggaataatggaataggacctcggttctattttgttggttttcggaaccccgaggtaatgattaatagggacagatgggggcattcgtattgcgacgttagaggtgaaattcttggatcgtcgcaagacggacagaagcgaaagcatttgccaaaaatgttttcattaatcaagaacgaaagttagaggttcgaaggcgatcagataccgccctagttctaaccataaacgatgccagctagcgatccgccgaagttcctccgatgactcggcgggcagcttccgggaaaccaaagcttttgggttccgggggaagtatggttgcaaagctgaaacttaaaggaattgacggaagggcaccaccaggagtggagcctgcggcttaatttgactcaacacgggaaacctcaccaggcccagacaccggaaggattgacagattgatagctctttcttgattcggtgggtggtggtgcatggccgttcttagttggtggagcgatttgtctggttaattccgataacgaacgagactctagcctgctaaataggcgtaccttatggtatcgcgaagg-ccc--ccgg-cttc---ggccggc-gggtttttactaccaacgtacaaacaaatcttcttagagggacaggcggcttctagccgcacgagattgagcaataacaggtctgtgatgcccttagatgttctgggccgcacgcgcgctacactgaaggaatcagcgtgtgttccctggccgaaaggcccgggtaacccgctgaacctccttcgtgctagggattggggcttgcaattgttccccatgaacgaggaattcccagtaagcgcgagtcataagctcgcgttgattacgtccctgccctttgtacacaccgcccgtcgctactaccgattgaatgatttagtgaggtcttcggactggt--gcgcgg-caatgtctc--ggcat--tgccgatgttgccgggaagatgaccaaacttgatcatttagaggaagta-tactaagcggaggaaaagaaactaaccaggatttcctcagtagcggcgagcgaacaggaaagagcccagcaccgaatcccgcggtt--ccgccgcagggaaatgtggtgttcgggagggtccg--c-ttat---cccg-aggcgtcg-cgtcgcgtccaagtccatcttgaatggggccacttacccgcagagggtgccaggcccgtag-cgaccggt--gc-gcgt-ctcgggtggatctttccttagagtcgggttgcttgagagtgcagctctaagcgggtggtaaactccatctaaggctaaatacgaccacgagaccgatagcgaacaagtaccgtgagggaaagttgaaaagaactttgaagagagagttcaagagtacgtg-aaaccgttcaggggtaaacctaagaaacccaaaaga-tcgaac-ggggagattcatcgtcagcg-gcgctggctt-cgcgt-cggtgg--gcgatgtcc-cgcg-gtg-cg-----cgggcacgctaccg-tgcg-t-cgacgt-ccggcg-tt-cgtagtcgtgcacttctcccctagt-agaacgtcgcgacccgctggatgtcggtctacggcccggg--tg-cggtgactgccgcgt----cg-c-cggt-aaaacg--gc-acg-cgcgcaaa--cccccgg--t-c--gcccg-gccggctgtccggcggt--a----gc----ggtatcaggccgcacttgcgtcg-aggccgtcgcaagcg----cg-cgc-ca-cggttctcggagg-ttacggaccta-gcgccgtcccc--g--gtcc-tggcc-cgctgttgg-gc-acgg--caccttcgacaggcc-cgataccggtcggcgacgctactgctttgggtactcttaggacccgtcttgaaacacggaccaaggagtctaacatgtacgcgagtcattggga-cagcg--acacctaaaggcgtaatgaaagtgaaggt----cggc--c--c--tggt--gtcgac-cgagggaggatggg--ccgcgt----cgc--g-a--cgcggccccgcactcccggggcgtctcgttct--catc---gcgagaagaggcgcacccagagcgtacacgttgggacccgaaagatggtgaactatgcctggtcaggacgaagtcaggggaaaccctgatggaggtccgtagcgattctgacgtgcaaatcgatcgtcggaactgggtataggggcgaaagactaatcgaaccatctagtagctggttccctccgaagtttccctcaggatagctggcactcggccg------tt-ccg---ggaacg-cgcgcgagtctcatctggtaaagcgaatgattagaggccttggggccgaaacgacctcaacctattctcaaactttaaatgggtgagatctctggctttcttgaa----atgaagccac-gag--ca--t----ct------cggatcagag-tgccaagtgggccatttttggtaagcagaactggcgctgtgggatgaaccaaacgcagagttaaggcgcccaactcgacgctcatgggacaccatgaaaggcgttggttgcttaagacagcaggacggtggccatggaagtcggaatccgctaaggagtgtgtaacaactcacctgccgaagcaactagccctgaaaatggatggcgctgaagcgtcgagcctatactctgccgtcagcggcaagtggggcggccgccgtcacgaagccctgacgagtaggagggtcgcggcggtgtgcgcagaagggtc-tgggcgcgagcctgcctggagccgccgtcggtgcagatcttggtggtagtagcaaatactccagcgaggccctggaggactgacgtggagaagggtgatattgctctgtggaaatttgaaactgccaagtattatgttaccatcattgatgctcctggacacagagactttatcaaaaacatgattactggtacctcacaagctgattgtgcagtattgatcgttgctgctggtactggagaatttgaagctggcatttcgaaaaatggccagactcgtgagcatgctctgcttgccttcacccttggtgtcaagcaattgattgttggtgttaacaagatggattctactgaacccccatactctgagacccgatttgaggaaataaaaaaagaagtttcgtcgtacattaagaagattggctacaatccagctgcagtcgcgtttgttccaatctctgggtggcatggagataacatgttggaagtatcctctaaaatgccctggttcaagggatggactgtggagcgcaaggaaggcaaggcggaaggtaaatgccttattgaggccctcgatgccatccttccacctactaggccaactgacaaagct
Solenopsis_molesta           --tcatatgcttgtctcaaagattaagccatgcatgtctcagtgcatgccgaattaaggtgaaaccgcgaatggctcattaaatcagttatggttcattagattgtaccaacatttacttggataactgtggtaattctagagctaatacatgcaaaacagagtcccgaccagtgatgg-aagggacgcttttattagatcaaaaccaatcggtggcg--cgcggtccg--tgtgt-ccaccgttta-ttttggtgactctgaataactttgtgctgatcgcacggt--cytagcaccggcgacgcatctttcaaatgtctgccttatcaactgtcgatggtaggttctgcgcctaccatggttgtaacgggtaacggggaatcagggttcgattccggagagggagcctgagaaacggctaccacatccaaggaaggcagcaggcgcgcaaattacccactcccggcacggggaggtagtgacgaaaaataacgatacgggactcatccgaggccccgtaatcggaatgagtacactttaaatcctttaacgaggatccattggagggcaagtctggtgccagcagccgcggtaattccagctccaatagcgtatattaaagttgttgcggttaaaaagctcgtagttgaatctgtgtcgcacaccgtcggttcaccgct--cg--cgg--tgtttaactggcgtgatgtgggacgtcctaccggtgggctta----gcctcg-c-----gaggggcg------gccc-aacta-at---atcccgtcgcggtgctctttactgagtgtcgagtcgggccggtacgtttactttgaacaaattagagtgcttaaagcaggctatcctcgcctgaatactgcgtgcatggaataatggaataggacctcggttctattttgttggttttcggaaccccgaggtaatgattaatagggacagatgggggcattcgtattgcgacgttagaggtgaaattcttggatcgtcgcaagacggacagaagcgaaagcatttgccaaaaatgttttcattaatcaagaacgaaagttagaggttcgaaggcgatcagataccgccctagttctaaccataaacgatgccagctagcgatccgccgaagttcctccgatgactcggcgggcagcttccgggaaaccaaagcttttgggttccgggggaagtatggttgcaaagctgaaacttaaaggaattgacggaagggcaccaccaggagtggagcctgcggcttaatttgactcaacacgggaaacctcaccaggcccagacaccggaaggattgacagattgatagctctttcttgattcggtgggtggtggtgcatggccgttcttagttggtggagcgatttgtctggttaattccgataacgaacgagactctagcctgctaaataggcgtaccttatggtatcttgaagg-ccc--ccgg-cttc---ggccggc-gggtttttactaccaacgtacaaacaaatcttcttagagggacaggcggcttctagccgcacgagattgagcaataacaggtctgtgatgcccttagatgttctgggccgcacgcgcgctacactgaaggaatcagcgtgtgttccctggccgaaaggcccgggtaacccgctgaacctccttcgtgctagggattggggcttgcaattgttccccatgaacgaggaattcccagtaagcgcgagtcataagctcgcgttgattacgtccctgccctttgtacacaccgcccgtcgctactaccgattgaatgatttagtgaggtcttcggactggt--gcgcgg-caatgcgtc--ggcat--tgccgatgttgccgggaagatgaccaaacttgatcatttagaggaagta-tattaagcggaggaaaagaaactaaccaggatttccctagtagcggcgagcgaacaggaaagagcccagcaccgaatcccgcggtt--ccgccgcagggaaatgtggtgttcgggagggtccg--c-ttat---cccg-aggtgccg-cgccgcgtccaagtccatcttgaatggggccacttacccgcagagggtgccaggcccgtag-cgaccggt--gc-gcgt-ctcgggaggatctctccttagagtcgggttgcttgagagtgcagctctaagtgggtggtaaactccatctaaggctaaatacgaccacgagaccgatagcgaacaagtaccgtgagggaaagttgaaaagaactttgaagagagagttcaagagtacgtg-aaaccgttcaggggtaaacctaagaaacccaaaaga-tcgaac-ggggagattcatcgtcagcg-acgctggctt-cgcgt-cggtgg--gcgatgcca-cgcg-g-g-cg-----cgggcacgctgccg-tgcg-t-cgatgt-ccggcg-tt-cgtcgtcgtgcacttctcccctagt-agaacgtcgcgacccgctgggtgtcggtctacggcccggg--tg-cggtgactgacgcgc----cg-c-cggt-aaaacg--gc-gcg-cgt-caaa--cccccgg--t-c--gcccg-gccgactgcccggcggt--a----gc----ggtatcaggccgcaggtgcgtcg-aggccgtcgcaagcg----cg-cgc-ca-cgg-tcacggagg-tcacggaccta-gcgccgtcacc--g--gtcc-tggcc-cgctgctgg-gt-acgg--aaccttcgacaggcc-cgataccggtcggcgacgctactgctttgggtactcttaggacccgtcttgaaacacggaccaaggagtctaacatgtacgcgagtcattggga-cgactgtatacctaaaggcgcaatgaaagtgaaggt----cggc--c--c--cggt--gtcgac-cgagggaggatggg--ccgcgt----cgc--g-a--tgcggctccgcactcccggggcgtctcgttct--catc---gcgagaagaggcgcacccagagcgtacacgttgggacccgaaagatggtgaactatgcctggtcaggacgaagtcaggggaaaccctgatggaggtccgtagcgattctgacgtgcaaatcgatcgtcggaactgggtataggggcgaaagactaatcgaaccatctagtagctggttccctccgaagtttccctcaggatagctggcactcgaccg------ttcccg---ggaacg-cgagcgagtctcatctggtaaagcgaatgattagaggccttggggccgaaacgacctcaacctattctcaaactttaaatgggtgagatctctggctttcttgaa----gtgaagccac-gag--ca--t----ct------cggatcagag-tgccaagtgggccatttttggtaagcagaactggcgctgtgggatgaaccaaacgcagagttaaggcgcccaactcgacgctcatgggacaccatgaaaggcgttggttgcttaagacagcaggacggtggccatggaagtcggaatccgctaaggagtgtgtaacaactcacctgccgaagcaactagccctgaaaatggatggcgctgaagcgtcgagcctatactctgccgtcagcggcaagtggggcgggggccgtcacgaagccctgacgagtaggagggtcgcggcggtgtgcgcagaagggtc-tgggcgcgagcctgcctggagccgccgtcggtgcagatcttggtggtagtagcaaatactccagcgaggccctggaggactgacgtggagaagggtgatatcgctctgtggaagtttgaaacctctaaatactatgtgacgattattgatgcccccggacatagagattttatcaagaacatgatcactggtacctcgcaggctgactgtgcagtgttgatcgtcgccgctggtaccggtgaattcgaggctggtatttcaaagaacggacaaacccgtgagcacgctcttctcgccttcaccctcggcgtcaaacagctgatcgttggagttaacaaaatggattccactgagcccccgtattccgagacccgatttgaggaaattaagaaggaagtctcgtcctacatcaagaagatcggttataacccagctgctgttgcattcgtgccaatctccggctggcacggagataatatgctggaggtctcctctaaaatgccctggttcaagggatggactgtggagcgtaaggagggcaagggtgaaggcaaatgtcttattgaagctcttgatgccatcctgccacccaccaggccgaccgacaaggct
Notoncus_capitatus           --tcatatgcttgtctcaaagattaagccatgcatgtctcagtgcatgccgaattaaggtgaaaccgcgaatggctcattaaatcagttatggttcattagattgtacccacatttacttggataactgtggtaattctagagctaatacatgcaaaacagagtcccgaccagtgatgg-aagggacgcttttattagatcaaaaccaatcggtggcg--ggcgggccg--ttcgt-ccaccgttta-ttttggtgactctgaataactttgtgctgatcgcacggt--cctagcaccggcgacgcatctttcaaatgtctgccttatcaactgtcgatggtaggttctgcgcctaccatggttgtaacgggtaacggggaatcagggttcgattccggagagggagcctgagaaacggctaccacatccaaggaaggcagcaggcgcgcaaattacccactcccggcacggggaggtagtgacgaaaaataacgatacgggactcatccgaggccccgtaatcggaatgagtacactttaaatcctttaacgaggatccattggagggcaagtctggtgccagcagccgcggtaattccagctccaatagcgtatattaaagttgttgcggttaaaaagctcgtagttgaatctgtgtcgcacaccgtcggttcaccgct--cg--cgg--tgtttaactggcgtgatgtgggacgtcctaccggtgggctta----gcctcg-c-----gaggggcg------gccc-aacta-at---atcccgtcgcggtgctctttactgagtgtcgagtcgggccggtacgtttactttgaacaaattagagtgcttaaagcaggctaccttcgcctgaatactgcgtgcatggaataatggaataggacctcggttctattttgttggttttcggaaccccgaggtaatgattaatagggacagatgggggcattcgtattgcgacgttagaggtgaaattcttggatcgtcgcaagacggacagaagcgaaagcatttgccaaaaatgttttcattaatcaagaacgaaagttagaggttcgaaggcgatcagataccgccctagttctaaccataaacgatgccagctagcgatccgccgaagttcctccgatgactcggcgggcagcttccgggaaaccaaagcttttgggttccgggggaagtatggttgcaaagctgaaacttaaaggaattgacggaagggcaccaccaggagtggagcctgcggcttaatttgactcaacacgggaaacctcaccaggcccagacaccggaaggattgacagattgatagctctttcttgattcggtgggtggtggtgcatggccgttcttagttggtggagcgatttgtctggttaattccgataacgaacgagactctagcctgctaaataggcgtaccttatggtatcgcgaagg-ccc--ccgg-cttc---ggctggc-gggtttttactaccaacgtacaaacaaatcttcttagagggacaggcggcttctagccgcacgagattgagcaataacaggtctgtgatgcccttagatgttctgggccgcacgcgcgctacactgaaggaatcagcgtgtgttccctggccgaaaggcccgggtaacccgctgaacctccttcgtgctagggattggggcttgcaattgttccccatgaacgaggaattcccagtaagcgcgagtcataagctcgcgttgattacgtccctgccctttgtacacaccgcccgtcgctactaccgattgaatgatttagtgaggtcttcggactggt--gcgcgg-caatgtctc--ggcat--tgccgatgttgccgggaagatgaccaaacttgatcatttagaggaagta-tattaagcggaggaaaagaaactaactaggatttccttagtagcggcgagcgaacaggaaagagcccagcaccgaatcccgcggtt--ccgccgcagggaaatgtggtgtttgggaggatccg--c-ttat---cccg-aggtgtcg-cgtcgcgtccaagtccatcttgaatggggccacttacccgtagagggtgccaggcccgtag-cgaccggt--gc-gcgt-ctcgggaggatctctccttagagtcgggttgcttgagagtgcagctctaagtgggtggtaaactccatctaaggctaaatacgaccacgagaccgatagcgaacaagtaccgtgagggaaagttgaaaagaactttgaagagagagttcaagagtacgtg-aaaccgttcaggggtaaacctaagaaacccaaaaga-tcgaac-ggggagattcatcgtcagcg-acgctggctt-cgcgt-cggtgg--gcgatgtcc-cgcg-g-g-cg-----cgggcacgctaccg-tgcg-t-cgatgt-ccggcg-tt-cgtcgtcgtgcacttctccccaagt-agaacgtcgcgacccgctgggtgtcggtctacggcccggg--tg-cggtgactgtcgcgt----cg-c-cggt-aaaacg--gc-acg-cga-caaa--cccccgg--t-c--gcccg-gccggctgctcggcggt--a----gc----ggtatcaggccgcacgtgcgtcg-aggccgtcgcaagcg----cg-cgc-ca-cgg-tctcggagg-ttacggacttt-gcgccgtcccc--g--gtcc-tggcc-cgctgttgg-gt-acggt-caccttcgacaggcc-tgataccggtcggcgacgctactgctttgggtactcttaggacccgtcttgaaacacggaccaaggagtctaacatgtacgcgagtcattggga-ccgcg--agacctaaaggcgtaatgaaagtgaaggt----cggc--c--c--tggc--gtcgac-cgagggaggatggg--ccgcgt----cgc--g-a--tgcggcctcgcactcccggggcgtctcgttct--catc---gcgagaagaggcgcacccagagcgtacacgttgggacccgaaagatggtgaactatgcctggtcaggacgaagtcaggggaaaccctgatggaggtccgtagcgattctgacgtgcaaatcgatcgtcggaactgggtataggggcgaaagactaatcgaaccatctagtagctggttccctccgaagtttccctcaggatagctggcactcggccg------tt-ccg---ggaacg-cgcgcgagtctcatctggtaaagcgaatgattagaggccttggggccgaaacgacctcaacctattctcaaactttaaatgggtgagatctctggctttcttgaa----atgaagccac-gag--ca--t----ct------cggatcagag-tgccaagtgggccatttttggtaagcagaactggcgctgtgggatgaaccaaacgcagagttaaggcgcccaactcgacgctcatgggacaccatgaaaggcgttggttgcttaagacagcaggacggtggccatggaagtcggaatccgctaaggagtgtgtaacaactcacctgccgaagcaactagccctgaaaatggatggcgctgaagcgtcgagcctatactctgccgtcagcggcaagtggggcggcagtcgtcacgaagccctgacgagtaggagggtcgcgacggtgagcgcagaagggtc-tgggcgtgagcctgcctggagccgccgtcggtgcagatcttggtggtagtagcaaatactccagcgaggccctggaggactgacgtggagaagggtgatatcgccttgtggaagtttgaaacatctaaatactatgtcaccattatcgacgctcctggacacagagattttattaagaacatgatcactggtacctcgcaagctgattgcgctgtactgattgtcgccgctggtactggcgagttcgaggcaggtatctcgaagaatggacagacccgtgagcatgccttgctcgccttcacccttggcgtcaagcagctgatcgtcggagttaacaagatggattccaccgagcctccgtactccgagacccgatttgaggaaatcaagaaggaagtatcgtcgtacatcaaaaagatcggctacaacccagccgcagtcgcgtttgttcccatttccggctggcatggagacaacatgctggagccgtcctccaagatgccctggttcaaaggatgggctgtagagcgcaaggaaggcaaagctgacggcaaatgccttatcgaagccctcgatgctatcctgccacccaccaggccgaccgacaaggcc
Proceratium_MAD08            --tcatatgcttgtctcaaagattaagccatgcatgtctcagtgcatgccgaattaaggtgaaaccgcgaatggctcattaaatcagttatggttcattagattgtacccacatttacttggataactgtggtaattctagagctaatacatgcaaaacagagtcccgaccagtgatgg-gagggacgcttttattagatcaaaaccaatcggtggcg--ggtggtccg--tccgt-ctgccgtttacttttggtgactctgaataactttgtgctgatcgcatggt--cttggcaccggcgacgcatctttcaaatgtctgccttatcaactgtcgatggtaggttctgcgcctaccatggttgtaacgggtaacggggaatcagggttcgattccggagagggagcctgagaaacggctaccacatccaaggaaggcagcaggcgcgcaaattacccactcccggcacggggaggtagtgacgaaaaataacgatacgggactcatccgaggccccgtaatcggaatgagtacactttaaatcctttaacgaggatccattggagggcaagtctggtgccagcagccgcggtaattccagctccaatagcgtatattaaagttgttgcggttaaaaagctcgtagttgaatctgtgtcgcacactgtcggttcaccgct--cg--cgg--tgtttaactggcatgatgtgggacgtcctaccggtgggctta----gcctcg-c-----gaggggcg------gccc-aacta-at---atcccatcgcggtgctctttactgagtgtcgagttgggccggtacgtttactttgaacaaattagagtgcttaaagcaggctaccttcgcctgaatactgtgtgcatggaataatggaataggacctcggttctattttgttggttttcggaaccccgaggtaatgattaatagggacagatgggggcattcgtattgcgacgttagaggtgaaattcttggatcgtcgcaagacggacagaagcgaaagcatttgccaaaaatgttttcattaatcaagaacgaaagttagaggttcgaaggcgatcagataccgccctagttctaaccataaacgatgccagctagcgatccgccgaagttcctccgatgactcggcgggcagctttcgggaaaccaaagcttttgggttccgggggaagtatggttgcaaagctgaaacttaaaggaattgacggaagggcaccaccaggagtggagcctgcggcttaatttgactcaacacgggaaacctcaccaggcccagacaccggaaggattgacagattgatagctctttcttgattcggtgggtggtggtgcatggccgttcttagttggtggagcgatttgtctggttaattccgataacgaacgagactctagcctgctaaataggcgtaccttatggtatctcgaagg-ccc--acgg-cttc---ggccggc-gggtttttactaccaacgtacaaacaaatcttcttagagggacaggcggcttctagccgcacgagattgagcaataacaggtctgtgatgcccttagatgttctgggccgcacgcgcgctacactgaaggaatcagcgtgttttccctggccgaaaggcccgggtaacccgttgaacctccttcgtgctagggattggggcttgcaattgttccccatgaacgaggaattcccagtaagcgcgagtcataagctcgcgttgattacgtccctgccctttgtacacaccgcccgtcgctactaccgattgaatgatttagtgaggtcttcggactggt--gcgcgg-caatgcctc--ggcat--tgccgatgttgccgggaagatgaccaaacttgatcatttagaggaagta-tactaagcggaggaaaagaaactaaccaggatttccttagtagcggcgagcgaacaggaaagagcccagcaccgaatcccgcggtt--ccgccgcagggaaatgtggtgttcgggagggtccgc---tcat---cccg-aggcgtcg-gatcgcgtccaagtccatcttgaatggggccactcacccgcagagggtgccaggcccgtag-tgaccggt--ac-gcgc-ctcgggaggatctctccttagagtcgggttgcttgagagtgcagctctaagtgggtggtaaactccatctaaggctaaatacgaccacgagaccgatagcgaacaagtaccgtgagggaaagttgaaaagaactttgaagagagagttcaagagtacgtg-aaaccgttcaggggtaaacctaagaaacccaaaaga-tcgaac-ggggagattcatcgtcagcg-gcctcggctt-cgcgt-cggtgg--gcgatgacc-cgcg-g-g-cg-----cgggcacgctaccg-tgcg-c-gcacgt-ccggcg-a--cgtcgtcgtgcacttctcccctagt-agaacgtcgcgacccgctgggtgtcggtctacggcccgag--tg-cggtgcctgtcgcgt----cg-c-cggt-aaaacg--gc-acg-cgg-caaa--ccctcgg--a-c--gcccg-accggctgcccgacggt--a----gc----ggtatcaggccgcagatgcgtcg-agcccgtcgcaagcg----cgccgc-ca-tgg-tctcggagg--tacggaccta-gcgccgtcccc--g--gtcc-tggcc-cgctgttcg-g--acgg--acccttcgactggcc-tgataccggtcggcgacgctactgctttgggtactcttaggacccgtcttgaaacacggaccaaggagtctaacatgtgcgcgagtcattggga-tgttt--agacctaaaggcgcaatgaaagtgaaggt----cggc--c--c--tgg---gccgac-cgagggaggatggg--ccgcgt----cgc--g-a--tgcggcctcgcactcccggggcgtctcgttct--catt---gcgagaagaggcgcaccaagagcgtacacgttgggacccgaaagatggtgaactatgcctggtcaggacgaagtcaggggaaaccctgatggaggtccgtagcgattctgacgtgcaaatcgatcgtcggaactgggtataggggcgaaagactaatcgaaccatctagtagctggttccctccgaagtttccctcaggatagctggcactctaccg------tt-cc----ggaacg-cgtgcgagtctcatctggtaaagcgaatgattagaggccttggggccgaaacgacctcaacctattctcaaactttaaatgggtgagatctctggctttcttgaa----ttgaagccac-gag--ca--t----ct------cggatcagag-tgccaagtgggccaattttggtaagcagaactggcgctgtgggatgaaccaaacgcagagttaaggcgcctaactcgacgctcatgggacaccatgaaaggcgttggttgcttaagacagcaggacggtggccatggaagtcggaatccgctaaggagtgtgtaacaactcacctgccgaagcaactagccctgaaaatggatggcgctgaagcgtcgagcctatactctgccgtcagcggcaagtggggcgggccccgtcacgaagccctgacgagtaggagggtcgcggcggtgtgcgcagaagggtc-tgggcgcgagcctgcctggagccgccgccggtgcagatcttggtggtagtagcaaatactccagcgaggccctggaggactgacgtggagaagggtgatatcgccctgtggaagttcgagaccgccaagtactacgtcaccatcatcgacgcccccgggcacagggactttatcaagaacatgatcaccggcacctcgcaggccgactgcgcggtgctgatcgtagccgccggtaccggcgaattcgaggccggtatctcgaagaacggccagacacgcgagcacgccctcctcgccttcaccctcggcgtgaagcagctcatcgtaggcgttaacaagatggactccaccgagcccccgtactccgagactcggttcgaggagatcaagaaggaggtctcgtcgtacatcaaaaagatcggctacaatccggccgcggtcgcgttcgtgcccatctccggctggcacggagataacatgttggaggtgtccgccaagatgccctggttcaagggatgggccgtggagcgcaaggagggcaagggggagggtaaatgcctcatcgaagccctggatgctatcctgccgccgactaggccgaccgacaaagct
Paraponera_clavata           --tcatatgcttgtctcaaagattaagccatgcatgtctcagtgcatgccgaattaaggtgaaaccgcgaatggctcattaaatcagttatggttcattagattgtacccacatttacttggataactgtggtaattctagagctaatacatgcaaaacagagtcccgaccagtgatgg-aagggacgcttttattagatcaaaaccaatcggtggcg--ggtggtcca--tccgt-ccaccgtttc-ttttggtgactctgaataactttgtgctgatcgcacggt--cctagcaccggcgacgcatctttcaaatgtctgccttatcaactgtcgatggtaggttctgcgcctaccatggttgtaacgggtaacggggaatcagggttcgattccggagagggagcctgagaaacggctaccacatccaaggaaggcagcaggcgcgcaaattacccactcccggcacggggaggtagtgacgaaaaataacgatacgggactcatccgaggccccgtaatcggaatgagtacactttaaatcctttaacgaggatccattggagggcaagtctggtgccagcagccgcggtaattccagctccaatagcgtatattaaagttgttgcggttaaaaagctcgtagttgaatctgtgtcgcacactgtcggttcaccgct--cg--cgg--tgtttaactggcatgatgtgggacgtcctaccggtgggctta----gctccg-c-----aaggggcg------gccc-aacta-at---atcccatcgcggtgctctttactgagtgtcgagttgggccggtacgtttactttgaacaaattagagtgcttaaagcaggctaccttcgcctgaatactgtgtgcatggaataatggaataggacctcggttctattttgttggttttcggaaccccgaggtaatgattaatagggacagatgggggcattcgtattgcgacgttagaggtgaaattcttggatcgtcgcaagacggacagaagcgaaagcatttgccaaaaatgttttcattaatcaagaacgaaagttagaggttcgaaggcgatcagataccgccctagttctaaccataaacgatgccagctagcgatccgccgaagttcctccgatgactcggcgggcagcttccgggaaaccaaagcttttgggttccgggggaagtatggttgcaaagctgaaacttaaaggaattgacggaagggcaccaccaggagtggagcctgcggcttaatttgactcaacacgggaaacctcaccaggcccagacaccggaaggattgacagattgatagctctttcttgattcggtgggtggtggtgcatggccgttcttagttggtggagcgatttgtctggttaattccgataacgaacgagactctagcctgctaaataggcgtaccttatggtatctcgaagg-ccc--ccggtcttc---ggccggt-gggtttttactaccaacgtacaaacaaatcttcttagagggacaggcggcttctagccgcacgagattgagcaataacaggtctgtgatgcccttagatgttctgggccgcacgcgcgctacactgaaggaatcagcgtgttttccctggccgaaaggcccgggtaacccgctgaacctccttcgtgctagggattggggcttgcaattgttccccatgaacgaggaattcccagtaagcgcgagtcataagctcgcgttgattacgtccctgccctttgtacacaccgcccgtcgctactaccgattgaatgatttagtgaggtcttcggactggt--gcgcgg-cagtgcctc--ggcac--tgccgatgttgccgggaagatgaccaaacttgatcatttagaggaagta-tattaagcggaggaaaagaaactaaccaggatttccttagtagcggcgagcgaacaggaatgagcccagcaccgaatcccgcggtt--ccgccgcagggaaatgtggtgttcgggagggtccgt---ttat---cccg-aggtgtcg-gatcgcgtccaagtccatcttgaatggggccacttacccgcagagggtgccaggcccgtag-cgaccggt--ac-gcgc-ctcgggaggatctctccttagagtcgggttgcttgagagtgcagctctaagtgggtggtaaactccatctaaggctaaatacgaccacgagaccgatagcgaacaagtaccgtgagggaaagttgaaaagaactttgaagagagagttcaagagtacgtg-aaaccgttcaggggtaaacctaagaaacccaaaaga-tcgaac-ggggagattcatcgtcagcg-gcatcggctt-cgcgt-cggtgg--gcgatgtct-cgcg-g-t-cg-----cggacacgctgccg-tgcg-c-gcatgt-ccgacg-t--cgtcgtcgtgcacttctcccctagt-aggacgtcgcgacccgctgggtgtcggtctacggcacggg--tg-cggtgcctgtcgcgt----cg-c-cggt-aaaacg--gc-acg-cgg-caaa--ctcccga--tac--gcccg-accggctgcccggcggt--a----gc----ggtataaggccgcaattgcgtca-agcccgtcgcaagcg----cg-ctc-ca-cgg-tcccggaggtt-acggaccta-gcgccgtcccc--g--gtcc-tgggc-cgctgttgg-g--acgg--atcctttgactggcc-tattaccggtcggcgacgctactgctttgggtactcttaggacccgtcttgaaacacggaccaaggagtctaacatgtgcgcgagtcattggga-cagca--aaacctaaaggcgcaatgaaagtgaaggt----cggc--c--c--tgg---gccgac-cgagggaggatggaaccgtgct----cga--a-g--cgcggcctcgcactcccggggcgtctcgttct--catt---gcgagaagaggcgcaccaagagcgtacacgttgggacccgaaagatggtgaactatgcctggtcaggacgaagtcaggggaaaccctgatggaggtccgtagcgattctgacgtgcaaatcgatcgtcggaactgggtataggggcgaaagactaatcgaaccatctagtagctggttccctccgaagtttccctcaggatagctggcactcggccg------tt-ct----ggaacg-cgcgcgagtctcatctggtaaagcgaatgattagaggccttggggccgaaacgacctcaacctattctcaaactttaaatgggtgagatctctggctttcttgaa----atgaagccac-gag--ca--t----ct------cggatcagag-tgccaagtgggccaattttggtaagcagaactggcgctgtgggatgaaccaaacgcagagttaaggcgcctaactcgacgctcatgggacaccatgaaaggcgttggttgcttaagacagcaggacggtggccatggaagtcggaatccgctaaggagtgtgtaacaactcacctgccgaagcaactagccctgaaaatggatggcgctgaagcgtcgagcctatactctgccgtcagcggcaagtgcggcggggcccgtcacgaagccctgacgagtaggagggtcgcggcggtgtgcgcagaagggtc-tgggcgtgagcctgcctggagccgccgccggtgcagatcttggtggtagtagcaaatactccagcgaggccctggaggactgacgtggagaagggtgatatcgctctgtggaaattcgaaacttctaaatactacgtcaccatcatcgacgctcctggacacagggacttcatcaagaacatgatcacgggtacttcgcaggctgactgtgcagtgctgatcgttgccgccggtaccggtgagttcgaagctggtatttcaaagaacggacagactcgcgagcacgccctgctcgccttcaccctcggtgtcaagcagctgattgtcggcgtcaacaagatggactctactgaaccaccctactccgagacccgattcgaggaaatcaaaaaagaagtctcgtcgtacatcaagaagatcggctataatccagctgcggtcgcgtttgtgccaatttccggttggcatggagacaacatgctggaggtgtcagccaagatgccctggttcaagggatggactgtagaacgcaaggagggcaaagcagaaggcaagtgtcttatcgaagcccttgatgccatcctgccacccaccagaccgactgacaaggct
Thaumatomyrmex_atrox         --tcatatgcttgtctcaaagattaagccatgcatgtctcagtgcatgccgaattaaggtgaaaccgcgaatggctcattaaatcagttatggttcattagattgtacccacatttacatggataactgtggtaattctagagctaatacatgcaaaacagagtcccgaccagcgatgg-aagggacgcatttattagatcaaaaccaatcggtgacg--ggtcgacga--tccgt-ccgccgttta-ttttggtgactctgaataactttgtgctgatcgcacggt--cttagcaccggcgacgcatctttcaaatgtctgccttatcaactgtcgatggtaggttctgcgcctaccatggttgtaacgggtaacggggaatcagggttcgattccggagagggagcctgagaaacggctaccacatccaaggaaggcagcaggcgcgcaaattacccactcccggcacggggaggtagtgacgaaaaataacgatacgggactcatccgaggccccgtaatcggaatgagtacactttaaatcctttaacgaggatccattggagggcaagtctggtgccagcagccgcggtaattccagctccaatagcgtatattaaagttgttgcggttaaaaagctcgtagttgaatctgtgtcgcacactgtcggttcaccgct--cg--cgg--tgtttaactggcatgatgtgggacgtcctaccggtgggctta----gcctcg-c-----gaggggcg------gccc-aaata-at---atcccatcgcggtgctctttactgagtgtcgagttgggccggtacgtttactttgaacaaattagagtgcttaaagcaggctaccttcgcctgaatactgtgtgcatggaataatggaataggacctcggttctattttattggttttcggaaccccgaggtaatgattaatagggacagatgggggcattcgtattgcgacgttagaggtgaaattcttggatcgtcgcaagacggacagaagcgaaagcatttgccaaaaatgttttcattaatcaagaacgaaagttagaggttcgaaggcgatcagataccgccctagttctaaccataaacgatgccagctagcgatccgccgaagttcctccgatgactcggcgggcagcttccgggaaaccaaagcttttgggttccgggggaagtatggttgcaaagctgaaacttaaaggaattgacggaagggcaccaccaggagtggagcctgcggcttaatttgactcaacacgggaaacctcaccaggcccagacaccggaaggattgacagattgatagctctttcttgattcggtgggtggtggtgcatggccgttcttagttggtggagcgatttgtctggttaattccgataacgaacgagactctagcctgctaaataggcgtaccttatggtatcgcgaagg-ccc--ccgg-cttc---ggctggc-gggtttttactaccaacgtacaaacaaatcttcttagagggacaggcggcttctagccgcacgagattgagcaataacaggtctgtgatgcccttagatgttctgggccgcacgcgcgctacactgaaggaatcagcgtgttttccctggccgaaaggcccgggtaacccgctgaacctccttcgtgctagggattggggcttgcaattgttccccatgaacgaggaattcccagtaagcgcgagtcataagctcgcgttgattacgtccctgccctttgtacacaccgcccgtcgctactaccgattgaatgatttagtgaggtcttcggactggt--gcgcgg-cagtgcctc--ggcac--tgccgatgttgccgggaagatgaccaaacttgatcatttagaggaagta-tattaagcggaggaaaagaaactaaccaggatttccttagtagcggcgagcgaacaggaaggagcccagcaccgaatcccgcggtt--ccgccgttgggaaatgtggtgttcgggagggtccga---ctat---cccg-aggcgtcg-caacgcgtccaagtccatcttgaatggggccacttacccgcagagggtgccaggcccgtag-cgaccgtt--ac-gcgc-ctcgggaggatctctccttagagtcgggttgcttgagagtgcagctctaagtgggtggtaaactccatctaaggctaaatacgaccacgagaccgatagcgaacaagtaccgtgagggaaagttgaaaagacctttgaagagagagttcaagagtacgtg-aaaccgttcaggggtaaacctaagaaacccaaaaga-tcgaac-ggggagattcatcgtcagcg-tcgctggctt-cgcgt-cggtcg--gcgatgacc-cgcg-g-g-cg-----cgggcacgctaccg-tgcg-c-gcatgt-ccggcg-t--cgtcgtcgtgcacttctcccctagt-agaacgtcgcgacccgctgggtgtcggtctacggcccgag---g-tggtgtctgtcgcgt----cg-c-cggt-aaaacg--gc-acg-cgg-caaa--ccctcgg--a-c--gcccg-gccggctgcccggcggt--a----gc----ggtatcaggccgcagctgcgtca-agcccgtcgcaagcg----cg-cgc-ca-cgg-tctcggagg--cacggaccca-gcgccgtcccc--g--gtcc-tggcc-cgctgttgg-g--acgg--atcctttgacaggcc-taataccggtcggcgacgctactgctttgggtactcttaggacccgtcttgaaacacggaccaaggagtctaacatgtgcgcgagtcattggga-cagca--aaacccaaaggcgcaatgaaagtgaaggt----cggc--c--t--tgg---gccgac-cgagggaggatggg--ccgcgt----cgc--g-a--tgcggcctcgcactcccggggcgtctcgttct--catt---gcgagaagaggcgcaccaagagcgtacacgttgggacccgaaagatggtgaactatgcctggtcaggacgaagtcaggggaaaccctgatggaggtccgtagcgattctgacgtgcaaatcgatcgtcggaactgggtataggggcgaaagactaatcgaaccatctagtagctggttccctccgaagtttccctcaggatagctggcactcggccg------tt-ct----ggaacg-cgcgcgagtctcatctggtaaagcgaatgattagaggccttggggccgaaacgacctcaacctattctcaaactttaaatgggtgagatctctggctttcttgaa----ttgaagccac-gag--aa--t----ct------cggatcagag-tgccaagtgggccatttttggtaagcagaactggcgctgtgggatgaaccaaacgcagagttaaggcgcctaactcgacgctcatgggacaccatgaaaggcgttggttgcttaagacagcaggacggtggccatggaagtcggaatccgctaaggagtgtgtaacaactcacctgccgaagcaactagccctgaaaatggatggcgctgaagcgtcgagcctatactctgccgtcagcggcaagtggggcgcggcgcgtcacgaagccctgacgagtaggagggtcgcggcggtgtgcgcagaagggtc-tgggcgcgagcctgcctggagccgccgccggtgcagatcttggtggtagtagcaaatactccagcgaggccctggaggactgacgtggagaagggtgatatcgctttgtggaaattcgagacggctaaatattacgttaccatcattgatgctcccggccacagggatttcattaaaaacatgatcactggtacttcgcaagctgattgcgctgtattgattgtcgctgccggtaccggtgaattcgaagctggtatttcgaagaacggacagacccgtgagcatgctttgctcgccttcacacttggtgtaaagcagctcattgttggtgttaacaagatggactctaccgagcctccttattctgagccccgttttgaagaaatcaagaaggaagtatcatcctacattaagaagatcggttacaatccagctgccgtcgcgttcgtaccaatctccggctggcacggagataatatgttggaggtatctgctaaaatgccctggttcaagggatggactgtggagcggaaagaaggtaaggctgagggaaaatgccttatcgaagctttggacgcaattctgccacctactaggccgaccgacaaggca
Eurhopalothrix_bolaui        --tcatatgcttgtctcaaagattaagccatgcatgtctcagtgcatgccgaattaaggtgaaaccgcgaatggctcattaaatcagttatggttcattagattgtacccacatttacttggataactgtggtaattctagagctaatacatgcaaaacagagtcccgaccagtgatgg-aagggacgcttttattagatcaaaaccaatcggtggcg--ggcggcccg--ttcgt-ccaccgtcta-tcttggtgactctgaataactttgtgctgatcgcacggt--cctagcaccggcgacgcatctttcaaatgtctgccttatcaactgtcgatggtaggttctgcgcctaccatggttgtaacgggtaacggggaatcagggttcgattccggagagggagcctgagaaacggctaccacatccaaggaaggcagcaggcgcgcaaattacccactcccggcacggggaggtagtgacgaaaaataacgatacgggactcatccgaggccccgtaatcggaatgagtacactttaaatcctttaacgaggatccattggagggcaagtctggtgccagcagccgcggtaattccagctccaatagcgtatattaaagttgttgcggttaaaaagctcgtagttgaatctgtgtcgcacaccgtcggttcaccgct--cg--cgg--tgtttaactggcgtgatgtgggacgtcctaccggtgggctta----gcctcg-c-----gaggggcg------gccc-aacta-at---atcccgtcgcggtgctctttactgagtgtcgagtcgggccggtacgtttactttgaacaaattagagtgcttaaagcaggctatcctcgcctgaatactgcgtgcatggaataatggaataggacctcggttctattttgttggttttcggaaccccgaggtaatgattaatagggacagatgggggcattcgtattgcgacgttagaggtgaaattcttggatcgtcgcaagacggacagaagcgaaagcatttgccaaaaatgttttcattaatcaagaacgaaagttagaggttcgaaggcgatcagataccgccctagttctaaccataaacgatgccagctagcgatccgccgaagttcctccgatgactcggcgggcagcttccgggaaaccaaagcttttgggttccgggggaagtatggttgcaaagctgaaacttaaaggaattgacggaagggcaccaccaggagtggagcctgcggcttaatttgactcaacacgggaaacctcaccaggcccagacaccggaaggattgacagattgatagctctttcttgattcggtgggtggtggtgcatggccgttcttagttggtggagcgatttgtctggttaattccgataacgaacgagactctagcctgctaaataggcgtaccttatggtatcgcgaagg-ccc--ccgg-cttc---ggtcggt-gggtttttactaccaacgtacaaacaaatcttcttagagggacaggcggcttctagccgcacgagattgagcaataacaggtctgtgatgcccttagatgttctgggccgcacgcgcgctacactgaaggaatcagcgtgtgttccctggccgaaaggcccgggtaacccgctgaacctccttcgtgctagggattggggcttgcaattgttccccatgaacgaggaattcccagtaagcgcgagtcataagctcgcgttgattacgtccctgccctttgtacacaccgcccgtcgctactaccgattgaatgatttagtgaggtcttcggactggt--gcgcgg-caatgcgtc--ggcat--tgccgatgttgccgggaagatgaccaaacttgatcatttagaggaagta-tattaagcggaggaaaagaaactaaccaggatttccttagtagcggcgagcgaacaggaaagagcccagcaccgaatcccgcggtt--ccgccgcagggaaatgtggtgtttgggaggatccg--c-ttat---cccg-aggtgtcg-cgccgcgtccaagtccatcttgaatggggccacttacccgcagagggtgccaggcccgtag-cgaccggt--gc-gcgt-ctcgggaggatctctccttagagtcgggttgcttgagagtgcagctctaagtgggtggtaaactccatctaaggctaaatacgaccacgagaccgatagcgaacaagtaccgtgagggaaagttgaaaagaactttgaagagagagttcaagagtacgtg-aaaccgttcaggggtaaacctaagaaacccaaaaga-tcgaac-ggggagattcatcgtcagcg-acgctggctt-cgcgt-cggtgg--gcgatgtcc-cgcg-g-g-cg-----cggacacgctgccg-tgcg-t-cgacgt-ccggcg-tt-cgtcgtcgtgcacttctcccctagt-agaacgtcgcgacccgctgggtgtcggtctacggtccgag--tg-cggtgactgacgcgt----cg-c-cggt-aaaacg--gc-acg-cgt-caaa--ccctcga--t-c--gcccg-gccggctgcccggcggt--a----gc----ggtatcaggccgcaggtgcgtcg-aggccgtcgcaagcg----cg-cgc-ca-cgg-tcacggagg-aaacggacctg-gtgccgtcacc--g--gtcc-tggcc-cgctgttgg-gt-acgg--aaccttcgacaggcc-tgataccggtcggcgacgctactgctttgggtactcttaggacccgtcttgaaacacggaccaaggagtctaacatgtacgcgagtcattggga-cagcg--atacctaaaggcgtaatgaaagtgaaggt----cgtc--c--c--tggt--gtcgac-cgagggaggatggg--ccgcgt----cgc--g-a--cgcggctccgcactcccggggcgtctcgttct--catc---gcgagaagaggcgcacccagagcgtacacgttgggacccgaaagatggtgaactatgcctggtcaggacgaagtcaggggaaaccctgatggaggtccgtagcgattctgacgtgcaaatcgatcgtcggaactgggtataggggcgaaagactaatcgaaccatctagtagctggttccctccgaagtttccctcaggatagctggcactcggccg------tt-cgg---ggaacg-cgcgcgagtctcatctggtaaagcgaatgattagaggccttggggccgaaacgacctcaacctattctcaaactttaaatgggtgagatctctggctttcttgaa----atgaagccac-gag--ca--t----ct------cggatcagag-tgccaagtgggccatttttggtaagcagaactggcgctgtgggatgaaccaaacgcagagttaaggcgcccaactcgacgctcatgggacaccatgaaaggcgttggttgcttaagacagcaggacggtggccatggaagtcggaatccgctaaggagtgtgtaacaactcacctgccgaagcaactagccctgaaaatggatggcgctgaagcgtcgagcctatactctgccgtcagcggcaagtggggcggggcccgtcacgaagccctgacgagtaggagggtcgcggcggtgtgcgcagaagggtc-tgggcgcgagcctgcctggagccgccgccggtgcagatcttggtggtagtagcaaatactccagcgaggccctggaggactgacgtggagaagggtgatatcgctctgtggaagttcgaaacggccaagtattatgtaactattatcgacgctcctggacatagagattttatcaagaacatgatcaccggtacctcgcaagctgactgcgcggtgttaatcgtcgctgccggtactggtgaattcgaggctggaatttcaaaaaacggacaaacccgcgagcacgctctcctcgcgttcaccctcggcgtgaagcaattgattgtcggagttaataaaatggattccaccgagcccccgtattcggagacccgattcgaggaaatcaagaaagaggtgtcgtcctacatcaaaaagatcggttacaatccggctgctgttgctttcgtgccgatttccggttggcacggagacaacatgttggaagtgtcttccaagatgccgtggttcaagggatgggccgtagaacgcaaggagggcaaggctgaaggtaaatgtcttatcgaagctctggacgccatcctgccacccaccaggccgaccgacaaggct
Aporus_niger                 --tcatatgcttgtctcaaagattaagccatgcatgtctcagtgcatgccgaattaaggtgaaaccgcgaatggctcattaaatcagttatggttccttggatcctacaaaaatttacttggataactgtggtaattctagagctaatacatgcaaactagagttcctctcagagatga-ggggaatgcttttattagatcaaaaccaatcggtggcg--gatgggccg--ttcgt-ccatcgtttg-ctttggtgactctgaataactttttgctgatcgcatggt--ctttgtaccggcgacgcatctttcaaatgtctgccttatcaactgtcgatggtaggttctgcgcctaccatggttgtaacgggtaacggggaatcagggttcgattccggagagggagcctgagaaacggctaccacatccaaggaaggcagcaggcgcgcaaattacccactcccggcacggggaggtagtgacgaaaaataacgatacgggactcatccgaggccccgtaatcggaatgagtacactttaaatcctttaacaaggatccattggagggcaagtctggtgccagcagccgcggtaattccagctccaatagcgtatattaaagttgttgcggttaaaaagctcgtagttgaatctgtgtgccacactgtcggtacaccgct--cg--tcg--gtgcttactgacacgatgggggacgtcctaccggtgggcttt----gcttcg-ccttgtgcgtggcg------gtcc-aactatac---atcccatcgcggtgctcttcactgagtgtcgaggtgggccggtacgtttactttgaacaaattaaagtgcttaaagcaggctactttcgcctgaatattctgtgcatggaataatggaataggacctcggttctattttgttggttttcggaaccccgaggtaatgattaatagggacagatgggggcattcgtattgcgacgttagaggtgaaattcttggatcgtcgcaagacggacagaagcgaaagcatttgccaaaaatgttttcattaatcaagaacgaaagttagaggttcgaaggcgatcagataccgccctagttctaaccataaacgatgccagccagcgatccgccgaagttcctccgatgactcggcgggcagcttccgggaaaccaaagcttttgggttccgggggaagtatggttgcaaagctgaaacttaaaggaattgacggaagggcaccaccaggagtggagcctgcggcttaatttgactcaacacgggaaacctcaccaggcccggacaccggaaggattgacagattgatagctctttcttgattcggtgggtggtggtgcatggccgttcttagttggtggagcgatttgtctggttaattccgataacgaacgagactctagcctgctaaatagtcgtaattt-tgaaatctcgaagg-ctc--ccga-cttc---ggtcggt-gagtttttactatcaacg-acaaacaaatcttcttagagggacaggcggcttctagccgcacgagattgagcaataacaggtctgtgatgcccttagatgttctgggccgcacgcgcgctacactgaaggaatcagcgtgtcttccctggccgaaaggcccgggtaacccgttgaacctccttcgtgctagggattggggcttgcaattattccccatgaacgaggaattcccagtaagcgcgagtcataagctcgcgttgattacgtccctgccctttgtacacaccgcccgtcgctactaccgattgaatgatttagtgaggtcttcggactggt--gcgcgg-aaatgttca--ggcat--tgccgatgttgccgggaagatgaccaaacttgatcatttagaggaagta-tactaagcggaggaaaagaaactaacaaggatttccttagtagcggcgagcgaacaggaattagcccagcactgaatcccgcggtt--ccgccgcagggaaatgtagtgttcaggagtgttcg--a-ttat---cccg-agacatcg-aactgcgtccaagtccatcttgaatggggccacttacccatagagggtgccaggcccgtag-tgaccggg--ac-gtgt-ctcgggagaacatctccttagagtcgggttgcttgagagtgcagctctaagtgggtggtaaactccatctaaggctaaatataaccacgagaccgatagcgaacaagtaccgtgagggaaagttgaaaagaactttgaagagagagttcaagagtacgtg-aaaccgttcaggggtaaacctgagaaacccgaaagt-tcgaat-ggggagattcatctgcagtg-acactggctt-cgctg-tggctttggcgatgctg-ggta-----cc-----atggcacgtcgtcg-cggt-g-ttatgt-ccggtg-t--cgtcgtggtgcacttctcccctagt-aggacgtcgcgacccgctgggtgtcggactacggcctggg--ag--gttgtccgtcgcg--------g-cgat-ttatcg--cc-a---tga-caga--cccccggtgt-ctttcccg-tccgactgctcggcggt--a----gt----ggtattcggccgcaagcgtcata-ggctcgtcgcaagcg----cg-gtt-ag-tgt--ccgtgtgg--tacggactta-gtgccgtcccc--g--ggcc-tgacc-agctgttgg-g--acgg--gtcctctgactggccgc--tacttgtttgcgacgcttttgctttgggtactctcaggacccgtcttgaaacacggaccaaggagtctaacatgtgcgcgagtcattggga--aaca--aaacctaaaggcgaaatgaaagtgaatgt----cgac--c--t--tg----gtcgac-agagggaggatgga--ttgcg-------c--a-a--agcagtctcgcactcccggggcgtctcgttct--catt---gcgaggagaggcgcacctagagcgtacacgttgggacccgaaagatggtgaactatgcctggtcaggacgaagtcaggggaaaccctgatggaggtccgtagcgattctgacgtgcaaatcgatcgtcggaactgggtataggggcgaaagactaatcgaaccatctagtagctggttccctccgaagtttccctcaggatagctggcactcgaatg------tt-tt-----gaacg-tatgcgagtctcatctggtaaagcgaatgattagaggccttggggccgaaacgacctcaacctattctcaaactttaaatgggtgagatctctggcttgcttgaa----gtgaagccat-gag--a---t----tg------aggatcagagatgccaagtgggccatttttggtaagcagaactggcgctgtgggatgaaccaaacgctgagttaaggcgcctaagtcgacgcttatgggataccatgaaaggcgttggttgcttaagacagcaggacggtggccatggaagtcggaatccgctaaggagtgtgtaacaactcacctgccgaagcaactagccctgaaaatggatggcgctgaagcgtcgcgcctatactcggccgtcagtggcaagagagggcg--ccgctcacgaagccctgacgagtaggagggtcgcggcggtgtgcgcagaagggtc-tgggcgtgagcctgcctggagccgccgtcggtgcagatcttggtggtagtagcaaatactccagcgaggccctggaggactgacgtggagaagggtgatatcgccctgtggaaattcgaaacttccaaatactatgtcactattattgacgcgcctggccacagagatttcatcaagaacatgatcaccggtacgtcgcaggctgactgcgccgtgttgatcgtggcagctggtactggcgagttcgaagctggtatttcgaaaaatggacaaacccgtgagcatgctctgctcgcttttactctcggtgtcaagcaattgatcgttggcgttaacaagatggactccactgagccagcatactccgaggccagatttgaggaaattaagaaagaagtatcgtcgtatattaagaagatcggttacaatcccgcggcagtcgcattcgtgccaatttccggatggcacggagacaacatgctggaaacttccagcaagatgccctggttcaagggatgggcggttgagcgcaaggaaggcaaggccgaaggcaagtgccttatcgaagcccttgacgccattcttccacccaccaggcccacagacaaggca
Odontomachus_coquereli       --tcatatgcttgtctcaaagattaagccatgcatgtctcagtgcatgccgaattaaggtgaaaccgcgaatggctcattaaatcagttatggttcattagattgtacccacatttacttggataactgtggtaattctagagctaatacatgcaaaacagagtcccgaccagcgatgg-gagggacgcatttattagatcaaaaccaatcggtggcg--ggtggacca--accgt-ccgccgttta-ttttggtgactctgaataactttgtgctgatcgcacggt--cctagcaccggcgacgcatctttcaaatgtctgccttatcaactgtcgatggtaggttctgcgcctaccatggttgtaacgggtaacggggaatcagggttcgattccggagagggagcctgagaaacggctaccacatccaaggaaggcagcaggcgcgcaaattacccactcccggcacggggaggtagtgacgaaaaataacgatacgggactcatccgaggccccgtaatcggaatgagtacactttaaatcctttaacgaggatccattggagggcaagtctggtgccagcagccgcggtaattccagctccaatagcgtatattaaagttgttgcggttaaaaagctcgtagttgaatctgtgtcgcacactgtcggttcaccgct--cg--cgg--tgtttaactggcatgatgtgggacgtcctaccggtgggctta----gcctcg-c-----gaggggcg------gccc-aaata-at---atcccatcgcggtgctctttactgagtgtcgagttgggccggtacgtttactttgaacaaattagagtgcttaaagcaggctaccttcgcctgaatactgtgtgcatggaataatggaataggacctcggttctattttattggttttcggaaccccgaggtaatgattaatagggacagatgggggcattcgtattgcgacgttagaggtgaaattcttggatcgtcgcaagacggacagaagcgaaagcatttgccaaaaatgttttcattaatcaagaacgaaagttagaggttcgaaggcgatcagataccgccctagttctaaccataaacgatgccagctagcgatccgccgaagttcctccgatgactcggcgggcagcttccgggaaaccaaagcttttgggttccgggggaagtatggttgcaaagctgaaacttaaaggaattgacggaagggcaccaccaggagtggagcctgcggcttaatttgactcaacacgggaaacctcaccaggcccagacaccggaaggattgacagattgatagctctttcttgattcggtgggtggtggtgcatggccgttcttagttggtggagcgatttgtctggttaattccgataacgaacgagactctagcctgctaaataggcgtaccttatggtatcgcgaagg-ccc--ccgg-cctc---ggtcggc-gggtttttactaccaacgtacaaacaaatcttcttagagggacaggcggcttctagccgcacgagattgagcaataacaggtctgtgatgcccttagatgttctgggccgcacgcgcgctacactgaaggaatcagcgtgttttccctggccgaaaggcccgggtaacccgctgaacctccttcgtgctagggattggggcttgcaattgttccccatgaacgaggaattcccagtaagcgcgagtcataagctcgcgttgattacgtccctgccctttgtacacaccgcccgtcgctactaccgattgaatgatttagtgaggtcttcggactggt--gcgcgg-cagtgcctc--ggcac--tgccgatgttgccgggaagatgaccaaacttgatcatttagaggaagta-tattaagcggaggaaaagaaactaaccaggatttccttagtagcggcgagcgaacaggaaggagcccagcaccgaatcccgcggtt--ccgccgcagggaaatgtggtgttcgggagggtccga---ctat---cccg-aggtgtcg-caccgcgtccaagtccatcttgaatggggccacttacccgcagagggtgccaggcccgtag-cgaccggt--ac-gcgc-ctcgggaggatctctccttagagtcgggttgcttgagagtgcagctctaagcgggtggtaaactccatctaaggctaaatacgaccacgagaccgatagcgaacaagtaccgtgagggaaagttgaaaagaactttgaagagagagttcaagagtacgtg-aaaccgttcaggggtaaacctaagaaacccaaaaga-tcgaac-ggggagattcatcgtcagcg-gcgttggctt-cgcgt-cggtgg--gcgatgccc-cgcg-c-g-cg-----cgggcacgctgccg-tgcg-c-gcacga-ccgacg-t--cgtcgtcgtgcacttctcccctggt-agaacgtcgcgacccgctgggtgtcggtctacggcccggg--tg-aggtgactgtcgcgt----cg-c-cggt-aaaacg--gc-acg-cgg-caaa--ccctcgg--a-c--gcccg-gccggctgcccggcggt--a----gc----ggtatcaggccgcgcgcgcgtca-ggcccgtcgcaagcg----cg-cgc-ca-cgg-tctcggagg--tacggaccca-gcgccgtcccc--g--gtcc-tggcc-cgctgttgg-g--acgg--accctctgacaggcc-tcataccggtcggcgacgctactgctttgggtactcttaggacccgtcttgaaacacggaccaaggagtctaacatgtgcgcgagtcattggga-cagca--agacccaaaggcgcaatgaaagtgaaggt----cggc--c--t--cgg---gccgac-cgagggaggatggg--ccgcgt----cgc--g-a--tgcggcctcgcactcccggggcgtctcgttct--catc---gcgagaagaggcgcaccaagagcgtacacgttgggacccgaaagatggtgaactatgcctggtcaggacgaagtcaggggaaaccctgatggaggtccgtagcgattctgacgtgcaaatcgatcgtcggaactgggtataggggcgaaagactaatcgaaccatctagtagctggttccctccgaagtttccctcaggatagctggcactcggccg------tt-ct----ggaacg-cgcgcgagtctcatctggtaaagcgaatgattagaggccttggggccgaaacgacctcaacctattctcaaactttaaatgggtgagatctctggctttcttgaa----ttgaagccacggag--aa--t----ct------cggatcagag-tgccaagtgggccatttttggtaagcagaactggcgctgtgggatgaaccaaacgcagagttaaggcgcctaactcgacgctcatgggacaccatgaaaggcgttggttgcttaagacagcaggacggtggccatggaagtcggaatccgctaaggagtgtgtaacaactcacctgccgaagcaactagccctgaaaatggatggcgctgaagcgtcgagcctatactctgccgtcagcggcaagtggggcggaggccgtcacgaagccctgacgagtaggagggtcgcggcggtgcgcgcagaagggtc-tgggcgcgagcctgcctggagccgccgccggtgcagatcttggtggtagtagcaaatactccagcgaggccctggaggactgacgtggagaagggtgacatcgctctgtggaagttcgagacttccaagtactatgttactataattgacgctcccggacacagggactttatcaaaaacatgattaccggcacatcgcaagccgattgcgctgtattaattgtcgccgcgggtaccggagaatttgaagccggtatctccaagaatggacagacccgtgagcatgctcttctcgcttttacgctgggtgtaaaacagctgatcgtcggagttaataagatggactcgacggagcccccttactctgagcctcgctttgaggaaatcaagaaggaagtttcttcctacattaagaagattggctataacccggctgctgtagccttcgtacccatctccggttggcacggcgacaatatgctggaggtatccgccaaaatgccctggttcaagggctggacagtggagcgcaaagacagtaaggctgaaggtaaatgccttattgaggccttagacgctatactgccacccaccaggccgactgacaaggcg
Forelius_pruinosus           --tcatatgcttgtctcaaagattaagccatgcatgtctcagtgcatgccgaattaaggtgaaaccgcgaatggctcattaaatcagttatggttcattagattgtacccacatttacttggataactgtggtaattctagagctaatacatgcaaaacagagtcccgaccagtgatgg-aagggacgcttttattagatcaaaaccaatcggtggcg--gacggaccg--ttcgt-ccaccgttta-ctctggtgactctgaataactttgtgctgatcgcagggt--cctcgtaccggcgacgcatctttcaaatgtctgccttatcaactgtcgatggtaggttctgcgcctaccatggttgtaacgggtaacggggaatcagggttcgattccggagagggagcctgagaaacggctaccacatccaaggaaggcagcaggcgcgcaaattacccactcccggcacggggaggtagtgacgaaaaataacgatacgggactcatccgaggccccgtaatcggaatgagtacactttaaatcctttaacgaggatccattggagggcaagtctggtgccagcagccgcggtaattccagctccaatagcgtatattaaagttgttgcggttaaaaagctcgtagttgaatctgtgtcgcacaccgtcggttcaccgct--cg--cgg--tgtctaactggcgtgatgtgggacgtcctaccggtgggctta----gccccg-c-----gaggggcg------gccc-aacta-at---atcccgtcgcggtgctctttactgagtgtcgagtcgggccggtacgtttactttgaacaaattagagtgcttaaagcaggctaccttcgcctgaatactgtgtgcatggaataatggaataggacctcggttctattttgttggttttcggaaccccgaggtaatgattaatagggacagatgggggcattcgtattgcgacgttagaggtgaaattcttggatcgtcgcaagacggacagaagcgaaagcatttgccaaaaatgttttcattaatcaagaacgaaagttagaggttcgaaggcgatcagataccgccctagttctaaccataaacgatgccagctagcgatccgccgaagttcctccgatgactcggcgggcagcttccgggaaaccaaagcttttgggttccgggggaagtatggttgcaaagctgaaacttaaaggaattgacggaagggcaccaccaggagtggagcctgcggcttaatttgactcaacacgggaaacctcaccaggcccagacaccggaaggattgacagattgatagctctttcttgattcggtgggtggtggtgcatggccgttcttagttggtggagcgatttgtctggttaattccgataacgaacgagactctagcctgctaaataggcgtaccttatggtatcgcgaagg-ccc--ccgg-cttc---ggccggt-gggtttttactaccaacgtacaaacaaatcttcttagagggacaggcggcttctagccgcacgagattgagcaataacaggtctgtgatgcccttagatgttctgggccgcacgcgcgctacactgaaggaatcagcgtgtgttccctggccgaaaggcccgggtaacccgctgaacctccttcgtgctagggattggggcttgcaattgttccccatgaacgaggaattcccagtaagcgcgagtcataagctcgcgttgattacgtccctgccctttgtacacaccgcccgtcgctactaccgattgaatgatttagtgaggtcttcggactggt--gcgcgg-caatgtctc--ggcat--tgccgatgttgccgggaagatgaccaaacttgatcatttagaggaagta-tactaagcggaggaaaagaaactaaccaggatttccttagtagcggcgagcgaacaggaaagagcccagcaccgaatcccgcggtt--ccgccgcagggaaatgtggtgtttgggaggatccg--g-tgat---cccg-aggtgtcg-cgtcgcgtccaagtccatcttgaatggggccacttacccgcagagggtgccaggcccgtag-cgaccggt--gc-gcgcactcgggaggatctctccttagagtcgggttgcttgagagtgcagctctaagtgggtggtaaactccatctaaggctaaatatcaccacgagaccgatagcgaacaagtaccgtgagggaaagttgaaaagaactttgaagagagagttcaagagtacgtg-aaaccgttcaggggtaaacctaagaaacccaaaaga-tcgaac-ggggagattcatcgtcagcg-gcgctggctt-cgcgt-cggtgg--gcgatgttc-cgcg-g-c-cg-----cggacacgctaccg-tgcg-c-cgatgt-ccggtg-ct-cgtcgtcgtgcacttctcccctagt-aggacgtcgcgacccgctgggtgtcggtctacggcatgat--tg-cggtgactgtcacgt----cg-c-cggt-aaaacg--gc-acg-cgg-caaacgctttcga--a-c--gcccg-gccggctgcccggcggt--a----gc----ggtatcaggccgcacgtgcgtcg-agaccgtcgcaagcg----cg-cgc-ca-cgg-tctcggagg-ttacggaccta-gcgccgtcccc--g--gtcc-tggcc-cgctgttgg-gt-acgg--cttcttcgacaggcc-ttataccggtcggcgacgctactgctttgggtactcttaggacccgtcttgaaacacggaccaaggagtctaacatgtacgcgagtcattggga-cagcg--agacctaaaggcgcaatgaaagtgaaggt----cggc--c--c--tggt--gtcgac-cgagggaggatggg--ccgcgt----cgc--g-a--tgcggctccgcactcccggggcgtctcgttct--catt---gcgagaagaggcgcacccagagcgtacacgttgggacccgaaagatggtgaactatgcctggtcaggacgaagtcaggggaaaccctgatggaggtccgtagcgattctgacgtgcaaatcgatcgtcggaactgggtataggggcgaaagactaatcgaaccatctagtagctggttccctccgaagtttccctcaggatagctggcactcggccg------tt-ccg---ggaacg-cgcgcgagtctcatctggtaaagcgaatgattagaggccttggggccgaaacgacctcaacctattctcaaactttaaatgggtgagatctctggctttcttgaa----atgaagccac-gag--ca--t----ct------cggatcagag-tgccaagtgggccatttttggtaagcagaactggcgctgtgggatgaaccaaacgcagagttaaggcgcccaactcgacgctcatgggacaccatgaaaggcgttggttgcttaagacagcaggacggtggccatggaagtcggaatccgctaaggagtgtgtaacaactcacctgccgaagcaactagccctgaaaatggatggcgctgaagcgtcgagcctatactctgccgtcagcggcaagtggggcggccgccgtcacgaagccctgacgagtaggagggtcgcggcggtgtgcgcagaagggtc-tgggcgtgagcctgcctggagccgccgtcggtgcagatcttggtggtagtagcaaatactccagcgaggccctggaggactgacgtggagaagggtgacatcgccttatggaagtttgagacttctaaatactatgtcaccattattgatgctcctggacacagagattttattaaaaacatgatcactggtacttcacaagctgattgtgctgtactgattgttgctgctggtactggtgaattcgaggctggtatctcgaagaatggacagactcgtgaacatgctctgctcgcctttacactcggtgtcaaacaactaattgtcggcgttaataaaatggactccaccgagcccccatattccgagacccgatttgaggaaatcaagaaggaagtttcgtcatacatcaaaaagatcggctataatccagctgcggtcgcgtttgtgcccatctctggctggcatggagacaacatgttggaggtatccgccaaaatgccctggttcaagggatggactgtggagcgtaaagaaggcaaggccgaaggcaaatgccttattgaagctcttgatgccattctaccacccactagaccaaccgacaaagct
Turneria_bidentata           --tcatatgcttgtctcaaagattaagccatgcatgtctcagtgcatgccgaattaaggtgaaaccgcgaatggctcattaaatcagttatggttcattagattgtacccacatttacttggataactgtggtaattctagagctaatacatgcaaaacagagtcccgaccagtgatgg-aagggacgcttttattagatcaaaaccaatcggtggcg--gacggaccg--cccgt-ccaccgttta-ctttggtgactctgaataactttgtgctgatcgcagggt--cctcgtaccggcgacgcatctttcaaatgtctgccttatcaactgtcgatggtaggttctgcgcctaccatggttgtaacgggtaacggggaatcagggttcgattccggagagggagcctgagaaacggctaccacatccaaggaaggcagcaggcgcgcaaattacccactcccggcacggggaggtagtgacgaaaaataacgatacgggactcatccgaggccccgtaatcggaatgagtacactttaaatcctttaacgaggatccattggagggcaagtctggtgccagcagccgcggtaattccagctccaatagcgtatattaaagttgttgcggttaaaaagctcgtagttgaatctgtgtcgcacaccgtcggttcaccgct--cg--cgg--tgtctaactggcgtgatgtgggacgtcctaccggtgggctta----accccg-a-----gaggggcg------gccc-aacta-at---atcccgtcgcggtgctctttactgagtgtcgagtcgggccggtacgtttactttgaacaaattagagtgcttaaagcaggctaccttcgcctgaatactgtgtgcatggaataatggaataggacctcggttctattttgttggttttcggaaccccgaggtaatgattaatagggacagatgggggcattcgtattgcgacgttagaggtgaaattcttggatcgtcgcaagacggacagaagcgaaagcatttgccaaaaatgttttcattaatcaagaacgaaagttagaggttcgaaggcgatcagataccgccctagttctaaccataaacgatgccagctagcgatccgccgaagttcctccgatgactcggcgggcagcttccgggaaaccaaagcttttgggttccgggggaagtatggttgcaaagctgaaacttaaaggaattgacggaagggcaccaccaggagtggagcctgcggcttaatttgactcaacacgggaaacctcaccaggcccagacaccggaaggattgacagattgatagctctttcttgattcggtgggtggtggtgcatggccgttcttagttggtggagcgatttgtctggttaattccgataacgaacgagactctagcctgctaaataggcgtaccttatggtatcgcgaagg-ccc--ccgg-cttc---ggccggt-gggtttttactaccaacgtacaaacaaatcttcttagagggacaggcggcttctagccgcacgagattgagcaataacaggtctgtgatgcccttagatgttctgggccgcacgcgcgctacactgaaggaatcagcgtgtgttccctggccgaaaggcccgggtaacccgctgaacctccttcgtgctagggattggggcttgcaattgttccccatgaacgaggaattcccagtaagcgcgagtcataagctcgcgttgattacgtccctgccctttgtacacaccgcccgtcgctactaccgattgaatgatttagtgaggtcttcggactggt--gcgcgg-caatgtctc--ggcat--tgccgatgttgccgggaagatgaccaaacttgatcatttagaggaagta-tactaagcggaggaaaagaaactaaccaggatttccttagtagcggcgagcgaacaggaaagagcccagcaccgaatcccgcggtt--ccgccgcagggaaatgtggtgtttgggaggatccg--g-tgat---cccg-aggtgtcg-cgtcgcgtccaagtccatcttgaatggggccacttacccgcagagggtgccaggcccgtag-cgaccggt--gc-gcgcactcgggaggatctctccttagagtcgggttgcttgagagtgcagctctaagtgggtggtaaactccatctaaggctaaatacgaccacgagaccgatagcgaacaagtaccgtgagggaaagttgaaaagaactttgaagagagagttcaagagtacgtg-aaaccgttcaggggtaaacctaagaaacccaaaaga-tcgaac-ggggagattcatcgtcagcg-gcgctggctt-cgcgt-cggtgg--gcgatgttc-cgcg-g-c-cg-----cggacacgctaccg-tgcg-t-cgatgt-ccggcg-ct-cgtcgtcgtgcacttctcccctagt-aggacgtcgcgacccgctgggtgtcggtctacggcccggg--tg-cggtgactgtcgcgt----cg-c-cggt-aaaacg--gc-acg-cgg-caaa--ccctcgg--t-c--gcccg-gccggctgcccggcggt--a----gc----ggtatcaggccgcacgtgcgtcg-ggaccgtcgcaagcg----cg-cgc-ca-cgg-tctcggagg-ttacggaccta-gcgccgtcccc--g--gtcc-tggcc-cgctgttgg-gt-acgg--ctccttcgacaggcc-ttataccggtcggcgacgctactgctttgggtactcttaggacccgtcttgaaacacggaccaaggagtctaacatgtacgcgagtcattggga-cagcg--agacctaaaggcgcaatgaaagtgaaggt----cggc--c--c--tggt--gtcgac-cgagggaggatggg--ccgcgt----cgc--g-a--tgcggctccgcactcccggggcgtctcgttct--catc---gcgagaagaggcgcacccagagcgtacacgttgggacccgaaagatggtgaactatgcctggtcaggacgaagtcaggggaaaccctgatggaggtccgtagcgattctgacgtgcaaatcgatcgtcggaactgggtataggggcgaaagactaatcgaaccatctagtagctggttccctccgaagtttccctcaggatagctggcactcggccg------tt-ccg---ggaacg-cgcgcgagtctcatctggtaaagcgaatgattagaggccttggggccgaaacgacctcaacctattctcaaactttaaatgggtgagatctctggctttcttgaa----atgaagccac-gag--ca--t----ct------cggatcagag-tgccaagtgggccatttttggtaagcagaactggcgctgtgggatgaaccaaacgcagagttaaggcgcccaactcgacgctcatgggacaccatgaaaggcgttggttgcttaagacagcaggacggtggccatggaagtcggaatccgctaaggagtgtgtaacaactcacctgccgaagcaactagccctgaaaatggatggcgctgaagcgtcgagcctatactctgccgtcagcggcaagtggggcggccgccgtcacgaagccctgacgagtaggagggtcgcggcggtgtgcgcagaagggtc-tgggcgtgagcctgcctggagccgccgtcggtgcagatcttggtggtagtagcaaatactccagcgaggccctggaggactgacgtggagaagggtgacatcgccttatggaagtttgagacttccaaatactacgtcaccattattgacgctcctggacacagagattttattaaaaacatgatcaccggtacttcacaagctgattgtgccgtattgattgtcgctgctggtaccggtgaattcgaggctggtatctcgaagaatggacaaactcgtgagcacgctctgctcgcctttacgctcggtgtcaaacaattgattgtcggcgttaataaaatggactccaccgaacccccatactccgagacccgatttgaggaaattaagaaagaagtctcgtcgtacatcaaaaagatcggctataatccggctgcagtcgcatttgtgcctatctccggttggcatggagacaacatgttggaagtatccgccaagatgccctggttcaagggatggaccgtggaacgcaaggaaggcaaggccgaaggcaaatgccttattgaagctctcgatgccattctgccacccactaggccgaccgacaaggcc
Plectroctena_ugandensis      --tcatatgcttgtctcaaagattaagccatgcatgtctcagtgcatgccgaattaaggtgaaaccgcgaatggctcattaaatcagttatggttcattagattgtacccacatttacttggataactgtggtaattctagagctaatacatgcaaaacagagtcccgaccagcgatgg-aagggacgcatttattagatcaaaaccaatcggtggcg--gtaggacct--attgt-ccgccgttta-ttttggtgactctgaataactttgtgctgatcgcacggt--cttagcaccggcgacgcatctttcaaatgtctgccttatcaactgtcgatggtaggttctgcgcctaccatggttataacgggtaacggggaatcagggttcgattccggagagggagcctgagaaacggctaccacatccaaggaaggcagcaggcgcgcaaattacccactcccggcacggggaggtagtgacgaaaaataacgatacgggactcatccgaggccccgtaatcggaatgagtacactttaaatcctttaacgaggatccattggagggcaagtctggtgccagcagccgcggtaattccagctccaatagcgtatattaaagttgttgcggttaaaaagctcgtagttgaatctgtgtcgcacactgtcggttcaccgct--cg--cgg--tgtttaactggcatgatgtgggacgtcctaccggtgggctta----gccgtg-c-----aagcggcg------gccc-aaata-at---atcccatcgcggtgctctttactgagtgtcgagttgggccggtacgtttactttgaacaaattagagtgcttaaagcaggctaccttcgcctgaatactgtgtgcatggaataatggaataggacctcggttctattttattggttttcggaaccccgaggtaatgattaatagggacagatgggggcattcgtattgcgacgttagaggtgaaattcttggatcgtcgcaagacggacagaagcgaaagcatttgccaaaaatgttttcattaatcaagaacgaaagttagaggttcgaaggcgatcagataccgccctagttctaaccataaacgatgccagctagcgatccgccgaagttcctccgatgactcggcgggcagcttccgggaaaccaaagcttttgggttccgggggaagtatggttgcaaagctgaaacttaaaggaattgacggaagggcaccaccaggagtggagcctgcggcttaatttgactcaacacgggaaacctcaccaggcccagacaccggaaggattgacagattgatagctctttcttgattcggtgggtggtggtgcatggccgttcttagttggtggagcgatttgtctggttaattccgataacgaacgagactctagcctgctaaataggcgtaccttatggtatcgcgaagg-ccc--tcgg-cttc---ggccggc-gggtttttactaccaacgtacaaacaaatcttcttagagggacaggcggcttctagccgcacgagattgagcaataacaggtctgtgatgcccttagatgttctgggccgcacgcgcgctacactgaaggaatcagcgtgttttccctggccgaaaggcccgggtaacccgctgaacctccttcgtgctagggattggggcttgcaattgttccccatgaacgaggaattcccagtaagcgcgagtcataagctcgcgttgattacgtccctgccctttgtacacaccgcccgtcgctactaccgattgaatgatttagtgaggtcttcggactggt--gcgcgg-cagtgcctc--ggcac--tgccgatgttgccgggaagatgaccaaacttgatcatttagaggaagta-tactaagcggaggaaaagaaactaaccaggatttccttagtagcggcgagcgaacaggaaggagcccagcaccgaatcccgcggtt--ccgccgcagggaaatgtggtgttcgggagggtccga---ctat---cccg-aggtgtcg-caccgcgtccaagtccatcttgaatggggccacttacccgcagagggtgccaggcccgtag-cgaccggt--gc-gcgt-ctcgggaggatctctccttagagtcgggttgcttgagagtgcagctctaagtgggtggtaaactccatctaaggctaaatacgaccacgagaccgatagcgaacaagtaccgtgagggaaagttgaaaagaactttgaagagagagttcaagagtacgtg-aaaccgttcaggggtaaacctaagaaacccaaaaga-tcgaac-ggggagattcatcgtcagcg-tcgttggctt-cgcgt-cggtgg--gcgatgacc-cgcg---g-cg-----cgggcacgccgccg-tgcg-c-gcatgt-ccgacg-t--cgtcgtcgtgcacttctcccctagt-agaacgtcgcgacccgctgggtgtcggtctacggcccggg--tg-aggtgactgtcgcgt----cg-c-cggt-aaaacg--gc-acg-cgg-caaa--ccctcgg--a-c--gcccg-gccggctgcccggcggt--a----gc----ggtatcaggccgcagctgcgtca-agcccgtcgcaagcg----cg-cgc-ca-cgg-tctcggagg--tacggaccca-gcgccgtcccc--g--gccc-tggtc-cgctgttgg-g--acgg--accctttgacaggcc-taataccggtcggcgacgctactgctttgggtactcttaggacccgtcttgaaacacggaccaaggagtctaacatgtgcgcgagtcattggga-cagca--aaacccaaaggcgcaatgaaagtgaaggt----cggc--c--t--tgg---gccgac-cgagggaggatggg--ccgcgt----cgc--g-a--tgcggcctcgcactcccggggcgtctcgttct--catc---gcgagaagaggcgcaccaagagcgtacacgttgggacccgaaagatggtgaactatgcctggtcaggacgaagtcaggggaaaccctgatggaggtccgtagcgattctgacgtgcaaatcgatcgtcggaactgggtataggggcgaaagactaatcgaaccatctagtagctggttccctccgaagtttccctcaggatagctggcactcggccg------tt-cc----ggaacg-cgcgcgagtctcatctggtaaagcgaatgattagaggccttggggccgaaacgacctcaacctattctcaaactttaaatgggtgagatctctggctttcttgaa----ttgaagccac-gag--aa--t----ct------cggatcagag-tgccaagtgggccatttttggtaagcagaactggcgctgtgggatgaaccaaacgcagagttaaggcgcctaactcgacgctcatgggacaccatgaaaggcgttggttgcttaagacagcaggacggtggccatggaagtcggaatccgctaaggagtgtgtaacaactcacctgccgaagcaactagccctgaaaatggatggcgctgaagcgtcgagcctatactctgccgtcagcggcaagtggggcggggcccgtcacgaagccctgacgagtaggagggtcgcggcggtgtgcgcagaagggtc-tgggcgcgagcctgcctggagccgccgccggtgcagatcttggtggtagtagcaaatactccagcgaggccctggaggactgacgtggagaagggtgatatcgctttgtggaaattcgagacagctaaatattacgttaccatcattgatgctcccggacatcgtgattttatcaaaaacatgatcactggtacctcgcaggccgattgcgcggtgctgatcgttgctgctggtaccggtgagttcgaggccggtatctcgaagaacggacagacccgtgagcatgctttgctcgccttcaccctcggtgtcaaacaactgatcgtcggtgtcaacaagatggactccacggagcccccttactctgagccgagattcgaggaaatcaagaaggaagtatcatcgtacattaagaagatcggctataccccagctgccgtagcattcgtacccatctccggctggcatggagataacatgctggaggtgtctgctaaaatgccctggttcaagggatggacagtggagcggaaagaaggcaaggctgaaggcaagtgccttattgaagccttggacgctatcctgccacctagcaggccgactgacaaggcg
Oecophylla_smaragdina        --tcatatgcttgtctcaaagattaagccatgcatgtctcagtgcatgccgaattaaggtgaaaccgcgaatggctcattaaatcagttatggttcattagattgtacccacatttacttggataactgtggtaattctagagctaatacatgcaaaacagagtcccgaccagtgatgg-aagggacgcttttattagatcaaaaccaatcggtggca--agcgggccg--ttcgt-ccaccgttta-ttttggtgactctgaataactttgtgctgatcgcacggt--cttagcaccggcgacgcatctttcaaatgtctgccttatcaactgtcgatggtaggttctgcgcctaccatggttgtaacgggtaacggggaatcagggttcgattccggagagggagcctgagaaacggctaccacatccaaggaaggcagcaggcgcgcaaattacccactcccggcacggggaggtagtgacgaaaaataacgatacgggactcatccgaggccccgtaatcggaatgagtacactttaaatcctttaacgaggatccattggagggcaagtctggtgccagcagccgcggtaattccagctccaatagcgtatattaaagttgttgcggttaaaaagctcgtagttgaatctgtgtcgcacaccgtcggttcaccgct--cg--cgg--tgtttaactggcgtgatgtgggacgtcctaccggtgggctta----gcctcg-c-----gaggggcg------gccc-aacta-at---atcccgtcgcggtgctctttactgagtgtcgagtcgggccggtacgtttactttgaacaaattagagtgcttaaagcaggctaccttcgcctgaatactgcgtgcatggaataatggaataggacctcggttctattttgttggttttcggaaccccgaggtaatgattaatagggacagatgggggcattcgtattgcgacgttagaggtgaaattcttggatcgtcgcaagacggacagaagcgaaagcatttgccaaaaatgttttcattaatcaagaacgaaagttagaggttcgaaggcgatcagataccgccctagttctaaccataaacgatgccagctagcgatccgccgaagttcctccgatgactcggcgggcagcttccgggaaaccaaagcttttgggttccgggggaagtatggttgcaaagctgaaacttaaaggaattgacggaagggcaccaccaggagtggagcctgcggcttaatttgactcaacacgggaaacctcaccaggcccagacaccggaaggattgacagattgatagctctttcttgattcggtgggtggtggtgcatggccgttcttagttggtggagcgatttgtctggttaattccgataacgaacgagactctagcctgctaaataggcgtaccttatggtatcgcgaagg-ccc--ccgg-cttc---ggctggc-gggtttttactaccaacgtacaaacaaatcttcttagagggacaggcggcttctagccgcacgagattgagcaataacaggtctgtgatgcccttagatgttctgggccgcacgcgcgctacactgaaggaatcagcgtgtgttccctggccgaaaggcccgggtaacccgctgaacctccttcgtgctagggattggggcttgcaattgttccccatgaacgaggaattcccagtaagcgcgagtcataagctcgcgttgattacgtccctgccctttgtacacaccgcccgtcgctactaccgattgaatgatttagtgaggtcttcggactggt--gcgcgg-caatgtctc--ggcat--tgccgatgttgccgggaagatgaccaaacttgatcatttagaggaagta-tattaagcggaggaaaagaaactaactaggatttccttagtagcggcgagcgaacaggaaagagcccagcaccgaatcccgcggtt--ccgccgtagggaaatgtggtgtttgggaggatccg--a-ttat---cccg-aggtgtcg-cttcgcgtccaagtccatcttgaatggggccacttacccgtagagggtgccaggcccgtag-cgaccggt--gc-gcgt-ctcgggaggatctctccttagagtcgggttgcttgagagtgcagctctaagtgggtggtaaactccatctaaggctaaatacgaccacgagaccgatagcgaacaagtaccgtgagggaaagttgaaaagaactttgaagagagagttcaagagtacgtg-aaaccgttcaggggtaaacctaagaaacccaaaaga-tcgaaa-ggggagattcatcgtcagcg-acgctggctt-cgcgt-cggtgg--gcgatgttc-cgcg-g-g-cg-----cgggcacgctaccg-tgcg-t-cgatgt-ccggcg-ct-cgtcgtcgtgcacttctccccaagt-agaacgtcgcgacccgctgggtgtcggtctacggcccgga--tg-cggtgactgtcgcgt----cg-c-cggt-aaaacg--gc-acg-cga-caaa--cctccga--t-c--gcccg-gccggctgctcggcggt--a----gc----ggtatcaggccgcacatgcgtcg-agaccgtcgcaagcg----cg-cgc-ca-cga-tctaggagg-ttacggacctt-gcgccgtcccc--t--gttc-tggcc-cgctgttgg-gt-acggt-caccttcgacaggcc-tgataccggtcggcgacgctactgctttgggtactcttaggacccgtcttgaaacacggaccaaggagtctaacatgtacgcgagtcattggga-ccgcg--agacctaaaggcgtaatgaaagtgaaggt----cggc--c--c--tggc--gtcgac-cgagggaggatagg--ccgcgt----cgc--g-a--tgcggcctcgcactcccggggcgtctcgttct--catc---gcgagaagaggcgcacccagagcgtacacgttgggacccgaaagatggtgaactatgcctggtcaggacgaagtcaggggaaaccctgatggaggtccgtagcgattctgacgtgcaaatcgatcgtcggaactgggtataggggcgaaagactaatcgaaccatctagtagctggttccctccgaagtttccctcaggatagctggcactcggccg------tt-ccg---ggaacg-cgcgcgagtctcatctggtaaagcgaatgattagaggccttggggccgaaacgacctcaacctattctcaaactttaaatgggtgagatctctggctttcttgaa----atgaagccac-gag--ca--t----ct------cggatcagag-tgccaagtgggccatttttggtaagcagaactggcgctgtgggatgaaccaaacgcagagttaaggcgcccaactcgacgctcatgggacaccatgaaaggcgttggttgcttaagacagcaggacggtggccatggaagtcggaatccgctaaggagtgtgtaacaactcacctgccgaagcaactagccctgaaaatggatggcgctgaagcgtcgagcctatactctgccgtcagcggcaagtggggcggcagtcgtcacgaagccctgacgagtaggagggtcgcgacggtgagcgcagaagggtc-tgggcgtgagcctgcctggagccgccgtcggtgcagatcttggtggtagtagcaaatactccagcgaggccctggaggactgacgtggagaagggtgatatcgccttgtggaagtttgagacatctaaatactatgttaccatcattgatgctcctggacatagagattttattaagaacatgattactggtacttcgcaagccgattgtgctgtactgattgtcgctgctggtactggcgaattcgaggcaggtatctcgaagaacggacagacccgtgagcacgctttgcttgcctttacccttggtgtcaaacagctgatcgtcggagttaacaagatggattccaccgagcctccatattccgagacccgatttgaggaaattaaaaaagaagtgtcatcctacatcaaaaagatcggttataatccggccgcggtcgcgtttgttcccatttccggttggcatggagacaacatgctggaaccgtcctctaagatgccctggttcaaaggatggtctgtggagcgcaaggaaggcaaagccgatggcaaatgtcttatcgaagctcttgatgccatcctaccacccaccaggccgaccgataaggct
Cerapachys_larvatus          --tcatatgcttgtctcaaagattaagccatgcatgtctcagtgcatgccgaattaaggtgaaaccgcgaatggctcattaaatcagttatggttcattggattgtacccacatttacttggataactgtggtaattctagagctaatacatgcaaaacagagtcccgaccagtgatgg-gagggacgcttttattagatcaaaaccaatcggtggcg--cgcggcccg--tgcgt-ccaccgttta-ttttggtgactctgaataactttgagctgatcgcacggt--cctcgtaccggcgacgcatctttcaaatgtctgccttatcaactttcgatggtaggttctgcgcctaccatggttgtaacgggtaacggggaatcagggttcgattccggagagggagcctgagaaacggctaccacatccaaggaaggcagcaggcgcgcaaattacccactcccggcacggggaggtagtgacgaaaaataacgatacgggactcatccgaggccccgtaatcggaatgagtacactttaaatcctttaacgaggatccattggagggcaagtctggtgccagcagccgcggtaattccagctccaatagcgtatattaaagttgttgcggttaaaaagctcgtagttgaatctgtgtcgcacaccgtcggttcaccgct--cg--cgg--tgtctaactggcgtgatgtgggacgtcctaccggtgggctta----gcctcg-c-----aaggggcg------gccc-aactg-at---atcccgtcgcggtgctctttactgagtgtcgagtcgggccggtacgtttactttgaacaaattagagtgcttaaagcaggctaccttcgcctgaatactgtgtgcatggaataatggaataggacctcggttctattttgttggttttcggagccccgaggtaatgattaatagggacagatgggggcattcgtattgcgacgttagaggtgaaattcttggatcgtcgcaagacggacagaagcgaaagcatttgccaaaaatgttttcattaatcaagaacgaaagttagaggttcgaaggcgatcagataccgccctagttctaaccataaacgatgccagctagcgatccgccgaagttcctccgatgactcggcgggcagcttccgggaaaccaaagcttttgggttccgggggaagtatggttgcaaagctgaaacttaaaggaattgacggaagggcaccaccaggagtggagcctgcggcttaatttgactcaacacgggaaacctcaccaggcccagacaccggaaggattgacagattgatagctctttcttgattcggtgggtggtggtgcatggccgttcttagttggtggagcgatttgtctggttaattccgataacgaacgagactctagcctgctaaataggcgtaccttatggtatcgcgaagg-ccc--ccgg-cttc---ggccggc-gggtttttactaccaacgtacaaacaaatcttcttagagggacaggcggcttctagccgcacgagattgagcaataacaggtctgtgatgcccttagatgttctgggccgcacgcgcgctacactgaaggaatcagcgtgtgttccctggccgaaaggcccgggtaacccgctgaacctccttcgtgctagggattggggcttgcaattgttccccatgaacgaggaattcccagtaagcgcgagtcataagctcgcgttgattacgtccctgccctttgtacacaccgcccgtcgctactaccgattgaatgatttagtgaggtcttcggactggt--gcgcgg-caatgtctc--ggcat--tgccgatgttgccgggaagatgaccaaacttgatcatttagaggaagta-tactaagcggaggaaaagaaactaaccaggatttccttagtagcggcgagcgaacaggaaagagcccagcaccgaatcccgcggtt--ccgccgcagggaaatgtggtgttcgggagggtccg--c-ttat---ccct-tggtgccg-cgtcgcgtccaagtccatcttgaatggggccacttacccgcagagggtgccaggcccgtag-cgactgac--gc-gcgc-ctcgggaggatctctccttagagtcgggttgcttgagagtgcagctctaagtgggtggtaaactccatctaaggctaaatacgaccacgagaccgatagcgaacaagtaccgtgagggaaagttgaaaagaactttgaagagagagttcaagagtacgtg-aaaccgttcaggggtaaacctaagaaacccaaaaga-tcgaac-ggggagattcatcgtcagcg-gcgctggctt-cgcgt-cggtcg--gcgatgtcc-cgcg-g-g-cg-----cgggcacgctaccg-tgcg-c-cgatgt-ccggcg-tt-cgtcgtcgtgcacttctcccctagt-aggacgtcgcgacccgctgggtgtcggtctacggcccggg--tg-cggtgactgtcgcgt----cg-c-cggt-aaaacg--gc-aca-cgg-caaa--ctcccgg--t-c--gcccg-gccggctgcccggcggt--a----gc----ggtatcaggccgcgcgcgcgtcg-agcccgtcgcaagcg----ag-cgc-ca-cgg-tcccggagg--tacggaccta-gtgccgtcccc--g--gtcc-tggcc-cgctgttag-gt-acggtgtaccttcgacaggcc-tgataccggtcggcgacgctactgctttgggtactcttaggacccgtcttgaaacacggaccaaggagtctaacatgtacgcgagtcattggga-cagcg--atacctaaaggcgcaatgaaagtgaaggt----cggc--c--c--tggc--gccgac-cgagggaggatggg--ccgcgt----tac--c-g--cgcggctccgcactcccggggcgtctcgctct--catc---gcgaggagaggcgcacccagagcgtacacgttgggacccgaaagatggtgaactatgcctggtcaggacgaagtcaggggaaaccctgatggaggtccgtagcgattctgacgtgcaaatcgatcgtcggaactgggtataggggcgaaagactaatcgaaccatctagtagctggttccctccgaagtttccctcaggatagctggcactcggccg------tt-cct---ggaacg-cgcgcgagtctcatctggtaaagcgaatgattagaggccttggggccgaaacgacctcaacctattctcaaactttaaatgggtgagatctctggctttcttgaa----atgaagccac-gag--ca--t----ct------cggatcagag-tgccaagtgggccatttttggtaagcagaactggcgctgtgggatgaaccaaacgcagagttaaggcgcccaactcgacgctcatgggacaccatgaaaggcgttggttgcttaagacagcaggacggtggccatggaagtcggaatccgctaaggagtgtgtaacaactcacctgccgaagcaactagccctgaaaatggatggcgctgaagcgtcgagcctatactctgccgtcagcggcaagtggggcggccgtcgtcacgaagccctgacgagtaggagggtcgcgacggtgtgcgcagaagggtc-tgggcgtgagcctgcctggagccgccgtcggtgcagatcttggtggtagtagcaaatactccagcgaggccctggaggactgacgtggagaagggtgatatcgccctctggaagttcgagactgccaagtactacgtcacgatcattgacgccccgggacacagggatttcatcaagaacatgattaccggtacctcgcaggctgactgcgcggtactgatcgtcgccgccggtaccggtgagttcgaagccggtatctcgaagaacggacagacccgcgagcacgccctgctcgccttcacccttggtgtcaagcaactgatcgtcggtgtgaacaagatggactcgaccgagcccccgtactccgaggctcgtttcgaggagatcaagaaggaagtatcgtcgtatatcaaaaagatcggttacaatccggccgcggtcgcattcgtgccaatttccggctggcacggggacaacatgctcgaggtgtcctccaagatgccctggttcaagggatggaacgtggaacgcaaggaaggcaaagctgaagggaaatgcctcattgaagcgctcgacgctatcctgccacccaccaggccgaccgacaaggcg
Cardiocondyla_mauritanica    --tcatatgcttgtctcaaagattaagccatgcatgtctcagtgcatgccgaattaaggtgaaaccgcgaatggctcattaaatcagttatggttcattagattgtacccacatttacttggataactgtggtaattctagagctaatacatgcaaaacagagtcccgaccagtgatgg-aagggacgcttttattagatcaaaaccaatcggtggcg--tgcggcccg--tgcgt-ccaccgttta-ttttggtgactctgaataactttgtgctgatcgcacggt--cttagcaccggcgacgcatctttcaaatgtctgccttatcaactgtcgatggtaggttctgcgcctaccatggttgtaacgggtaacggggaatcagggttcgattccggagagggagcctgagaaacggctaccacatccaaggaaggcagcaggcgcgcaaattacccactcccggcacggggaggtagtgacgaaaaataacgatacgggactcatccgaggccccgtaatcggaatgagtacactttaaatcctttaacgaggatccattggagggcaagtctggtgccagcagccgcggtaattccagctccaatagcgtatattaaagttgttgcggttaaaaagctcgtagttgaatctgtgtcgcacaccgtcggttcaccgct--cg--cgg--tgtttaactggcgtgatgtgggacgtcctaccggtgggctta----gccccg-c-----gaggggcc------gcctaaacta-at---atcccgtcgcggtgctctttactgagtgtcgagtcgggccggtacgtttactttgaacaaattagagtgcttaaagcaggctatccttgcctgaatactgcgtgcatggaataatggaataggacctcggttctattttgttggttttcggaaccccgaggtaatgattaatagggacagatgggggcattcgtattgcgacgttagaggtgaaattcttggatcgtcgcaagacggacagaagcgaaagcatttgccaaaaatgttttcattaatcaagaacgaaagttagaggttcgaaggcgatcagataccgccctagttctaaccataaacgatgccagctagcgatccgccgaagttcctccgatgactcggcgggcagcttccgggaaaccaaagcttttgggttccgggggaagtatggttgcaaagctgaaacttaaaggaattgacggaagggcaccaccaggagtggagcctgcggcttaatttgactcaacacgggaaacctcaccaggcccagacaccggaaggattgacagattgatagctctttcttgattcggtgggtggtggtgcatggccgttcttagttggtggagcgatttgtctggttaattccgataacgaacgagactctagcctgctaaataggcgtaccttatggtatctcgaagg-ccc--ccgg-cttc---ggtcggc-gggtttttactaccaacgtacaaacaaatcttcttagagggacaggcggcttctagccgcacgagattgagcaataacaggtctgtgatgcccttagatgttctgggccgcacgcgcgctacactgaaggaatcagcgtgtgttccctggccgaaaggcccgggtaacccgctgaacctccttcgtgctagggattggggcttgcaattgttccccatgaacgaggaattcccagtaagcgcgagtcataagctcgcgttgattacgtccctgccctttgtacacaccgcccgtcgctactaccgattgaatgatttagtgaggtcttcggactggt--gcgcgg-caatgcgtc--ggcat--tgccgatgttgccgggaagatgaccaaacttgatcatttagaggaagta-tattaagcggaggaaaagaaactaaccaggatttccctagtagcggcgagcgaacaggaaagagcccagcaccgaatcccgcggtt--ccgccgcagggaaatgtggtgtttgggagggtccg--c-ttat---cccg-aggtgccg-cgtcgcgtccaagtccatcttgaatggggccacttacccgcagagggtgccaggcccgtag-cgaccggt--gc-gcgt-ctcgggaggatctctccttagagtcgggttgcttgagagtgcagctctaagtgggtggtaaactccatctaaggctaaatacgaccacgagaccgatagcgaacaagtaccgtgagggaaagttgaaaagaactttgaagagagagttcaagagtacgtg-aaaccgttcaggggtaaacctaagaaacccaaaaga-tcgaac-ggggagattcatcgtcagcg-acgctggctt-cgcgt-cggtgg--gcgatgtcc-cgcg-g-g-cg-----cgggcacgctgccg-cgcg-c-cgatgt-ccggcgttttcgtcgtcgtgcacttctcccctagt-agaacgtcgcgacccgctgggtgtcggtctacggcccggg--tg-cagtgtttgacgcgt----cg-c-cggt-aacacg--gc-acgccgt-caaa--ccctcgg--t-c--gcccg-gtcgactgcccggcggt--a----gc----ggtatcaggccgcgagtgcgtcg-aggccgtcgcaagcg----cg-cgc-ca-cgg-tcacggaag-ctacggaccta-gcgccgtcacc--g--gtcc-tggcc-cgctgttgg-gt-acgg--aaccttcgacaggcc-tgataccggtcggaaacgctactgctttgggtactcttaggacccgtcttgaaacacggaccaaggagtctaacatgtacgcgagtcattggga-tatcg--atacctaaaggcgtaatgaaagtgaaggt----cgac--c--c--tggt--gtcgac-cgagggaggatggg--ccgcgt----tgc--g-a--tgcggctccgcactcccggggcgtctcgttct--catt---gcgagaagaggcgcacccagagcgtacacgttgggacccgaaagatggtgaactatgcctggtcaggacgaagtcaggggaaaccctgatggaggtccgtagcgattctgacgtgcaaatcgatcgtcggaactgggtataggggcgaaagactaatcgaaccatctagtagctggttccctccgaagtttccctcaggatagctggcactcagccg------tt-ccg---ggaacg-cgcgcgagtctcatctggtaaagcgaatgattagaggccttggggccgaaacgacctcaacctattctcaaactttaaatgggtgagatctctggctttcttgaa----atgaagccac-gag--ca--t----ct------cggatcagag-tgccaagtgggccatttttggtaagcagaactggcgctgtgggatgaaccaaacgcagagttaaggcgcccaactcgacgctcatgggacaccatgaaaggcgttggttgcttaagacagcaggacggtggccatggaagtcggaatccgctaaggagtgtgtaacaactcacctgccgaagcaactagccctgaaaatggatggcgctgaagcgtcgagcctatactctgccgtcagcggcaagtggggcggccgccgccacgaagccctgacgagtaggagggtcgcgacggtgtgcgcagaagggtc-tgggcgcgagcctgcctggagccgccgtcggtgcagatcttggtggtagtagcaaatactccagcgaggccctggaggactgacgtggagaagggtgacatcgccttgtggaagtttgagacctccaaatactacgtaacaattatcgatgccccgggacacagagattttattaaaaacatgatcaccggtacctcgcaagctgattgcgcggtgctgatcgttgccgctggtactggtgaattcgaagctggaatttccaagaacggacaaactcgtgagcacgctcttctcgcgtttacgctcggcgtaaaacaattgattgtcggcgttaataaaatggattccaccgagcccccgtactccgagactagatttgaagaaattaagaaggaagtttcgtcctacattaagaagattggttataatccttctgctgttgcgttcgtgccgatctccggctggcacggagacaacatgttggaggtatccagtaagatgccgtggttcaagggatggaccgtagagcgcaaggaaggcaaggcagaaggtaaatgtctcatcgaagctttggacgctattctgccacccaccagaccgaccgacaaggct
Myrmica_striolagaster        --tcatatgcttgtctcaaagattaagccatgcatgtctcagtgcatgccgaattaaggtgaaaccgcgaatggctcattaaatcagttatggttcattagattgtacccacatttacttggataactgtggtaattctagagctaatacatgcaaaacagagtcccgaccagtgatgg-aagggacgcttttattagatcaaaaccaatcggtggcg--ggcggtccg--tccgt-ccaccgttta-ttttggtgactctgaataactttgtgctgatcgcacggt--cctagcaccggcgacgcatctttcaaatgtctgccttatcaactgtcgatggtaggttctgcgcctaccatggttgtaacgggtaacggggaatcagggttcgattccggagagggagcctgagaaacggctaccacatccaaggaaggcagcaggcgcgcaaattacccactcccggcacggggaggtagtgacgaaaaataacgatacgggactcatccgaggccccgtaatcggaatgagtacactttaaatcctttaacgaggatccattggagggcaagtctggtgccagcagccgcggtaattccagctccaatagcgtatattaaagttgttgcggttaaaaagctcgtagttgaatctgtgtcgcacaccgtcggttcaccgct--cg--cgg--tgtttaactggcgtgatgtgggacgtcctaccggtgggctta----gcctcg-c-----gaggggcg------gccc-aacta-at---atcccgtcgcggtgctctttactgagtgtcgagtcgggccggtacgtttactttgaacaaattagagtgcttaaagcaggctatcctcgcctgaatactgcgtgcatggaataatggaataggacctcggttctattttgttggttttcggaaccccgaggtaatgattaatagggacagatgggggcattcgtattgcgacgttagaggtgaaattcttggatcgtcgcaagacggacagaagcgaaagcatttgccaaaaatgttttcattaatcaagaacgaaagttagaggttcgaaggcgatcagataccgccctagttctaaccataaacgatgccagctagcgatccgccgaagttcctccgatgactcggcgggcagcttccgggaaaccaaagcttttgggttccgggggaagtatggttgcaaagctgaaacttaaaggaattgacggaagggcaccaccaggagtggagcctgcggcttaatttgactcaacacgggaaacctcaccaggcccagacaccggaaggattgacagattgatagctctttcttgattcggtgggtggtggtgcatggccgttcttagttggtggagcgatttgtctggttaattccgataacgaacgagactctagcctgctaaataggcgtaccttatggtatcgcgaagg-ccc--ccgg-cttc---ggccggc-gggtttttactaccaacgtacaaacaaatcttcttagagggacaggcggcttctagccgcacgagattgagcaataacaggtctgtgatgcccttagatgttctgggccgcacgcgcgctacactgaaggaatcagcgtgtgttccctggccgaaaggcccgggtaacccgctgaacctccttcgtgctagggattggggcttgcaattgttccccatgaacgaggaattcccagtaagcgcgagtcataagctcgcgttgattacgtccctgccctttgtacacaccgcccgtcgctactaccgattgaatgatttagtgaggtcttcggactggt--gcgcgg-caatgtctc--ggcat--tgccgatgttgccgggaagatgaccaaacttgatcatttagaggaagta-tattaagcggaggaaaagaaactaaccaggatttccctagtagcggcgagcgaacaggaaagagcccagcaccgaatcccgcggtt--ccgccgcagggaaatgtggtgttcgggagggtccg--t-ttat---cccg-aggtgccg-cgtcgcgtccaagtccatcttgaatggggccaattacccgcagagggtgccaggcctgtag-cgaccggt--gc-gcgc-ctcgggaggatctctccttagagtcgggttgcttgagagtgcagctctaagtgggtggtaaactccatctaaggctaaatacgaccacgagaccgatagcgaacaagtaccgtgagggaaagttgaaaagaactttgaagagagagttcaagagtacgtg-aaaccgttcaggggtaaacctaagaaacccaaaaga-tcgaac-ggggagattcatcgtcagcggacgccggctt-cgcgt-cggtcg--gcgatgtcc-cgcg-gag-cg-----cgggcacgctgccg-tgcg-c-cgatgtatccggc-tt-cgccgtcgtgcacttctcccctggt-agaacgtcgcgacccgctgggtgtcggtctacggcccggg--tg-cggtgcctgacgcgc----cg-c-cggt-aaaacg--gc-gcg-cgt-caaa--cccccgg--t-c--gcccg-gccggctgcccggcggt--a----gc----ggtatcaggccgcacgtgcgtcg-aggccgtcgcaagcg----cg-cgc-ca-cgg-tcacggagg--tacggaccta-gcgccgtcacc--g--gtcc-tggcc-cgctgttgg-gt-acgg--aaccttcgacaggcc-tgataccggtcagcgacgctactgctttgggtactcttaggacccgtcttgaaacacggaccaaggagtctaacatgtacgcgagtcattggga-cagcg--atacctaaaggcgtaatgaaagtgaaggt----cggc--c--c--tggt--gtcgac-cgagggaggatggg--ccgcgt----cgc--g-a--cgcggccccgcactcccggggcgtctcgttct--catc---gcgagaagaggcgcacccagagcgtacacgttgggacccgaaagatggtgaactatgcctggtcaggacgaagtcaggggaaaccctgatggaggtccgtagcgattctgacgtgcaaatcgatcgtcggaactgggtataggggcgaaagactaatcgaaccatctagtagctggttccctccgaagtttccctcaggatagctggcactcggccg------tt-ccg---ggaacg-cgcgcgagtctcatctggtaaagcgaatgattagaggccttggggccgaaacgacctcaacctattctcaaactttaaatgggtgagatctctggctttcttgaa----atgaagccac-gag--ca--t----ct------cggatcagag-tgccaagtgggccatttttggtaagcagaactggcgctgtgggatgaaccaaacgcagagttaaggcgcccaactcgacgctcatgggacaccatgaaaggcgttggttgcttaagacagcaggacggtggccatggaagtcggaatccgctaaggagtgtgtaacaactcacctgccgaagcaactagccctgaaaatggatggcgctgaagcgtcgagcctatactctgccgtcagcggcaagtggggcggccgccgtcacgaagccctgacgagtaggagggtcgcggcggtgtgcgcagaagggtc-tgggcgcgagcctgcctggagccgccgtcggtgcagatcttggtggtagtagcaaatactccagcgaggccctggaggactgacgtggagaagggtgatatcgccctgtggaaattcgaaacttccaagtactatgtgaccatcatcgatgctcctggacacagagacttcatcaagaacatgatcaccggtacctcgcaggctgactgcgcagtgctgatcgtcgccgccggtactggtgaattcgaggccggtatctcgaaaaatggacagacccgcgagcatgctcttctcgccttcaccctcggcgtcaaacagttgatcgtcggagttaacaagatggattccaccgagcccccatattccgagacccgattcgaggaaatcaagaaagaagtttcgtcttacatcaagaagatcggttataacccggccgctgttgcgttcgtgccaatctccggctggcacggagacaacatgctggaggcgtcctccaagatgccctggttcaagggatggaacgtggaccgcaaggaaggcaaggccgacggtaaatgccttatcgaagctctcgacgctatcctaccgcccagcaggccaaccgacaaagct
Azteca_ovaticeps             --tcatatgcttgtctcaaagattaagccatgcatgtctcagtgcatgccgaattaaggtgaaaccgcgaatggctcattaaatcagttatggttcattagattgtacccacatttacttggataactgtggtaattctagagctaatacatgcaaaacagagtcccgaccagtgatgg-aagggacgcttttattagatcaaaaccaatcggtggcg--gacggaccg--cccgt-ccaccgttta-ctttggtgactctgaataactttgtgctgatcgcagggt--cctcgtaccggcgacgcatctttcaaatgtctgccttatcaactgtcgatggtaggttctgcgcctaccatggttgtaacgggtaacggggaatcagggttcgattccggagagggagcctgagaaacggctaccacatccaaggaaggcagcaggcgcgcaaattacccactcccggcacggggaggtagtgacgaaaaataacgatacgggactcatccgaggccccgtaatcggaatgagtacactttaaatcctttaacgaggatccattggagggcaagtctggtgccagcagccgcggtaattccagctccaatagcgtatattaaagttgttgcggttaaaaagctcgtagttgaatctgtgtcgcacaccgtcggttcaccgct--cg--cgg--tgtctaactggcgtgatgtgggacgtcctaccggtgggctta----gccccg-c-----gaggggcg------gccc-aacta-at---atcccgtcgcggtgctctttactgagtgtcgagtcgggccggtacgtttactttgaacaaattagagtgcttaaagcaggctaccctcgcctgaatactgtgtgcatggaataatggaataggacctcggttctattttgttggttttcggaaccccgaggtaatgattaatagggacagatgggggcattcgtattgcgacgttagaggtgaaattcttggatcgtcgcaagacggacagaagcgaaagcatttgccaaaaatgttttcattaatcaagaacgaaagttagaggttcgaaggcgatcagataccgccctagttctaaccataaacgatgccagctagcgatccgccgaagttcctccgatgactcggcgggcagcttccgggaaaccaaagcttttgggttccgggggaagtatggttgcaaagctgaaacttaaaggaattgacggaagggcaccaccaggagtggagcctgcggcttaatttgactcaacacgggaaacctcaccaggcccagacaccggaaggattgacagattgatagctctttcttgattcggtgggtggtggtgcatggccgttcttagttggtggagcgatttgtctggttaattccgataacgaacgagactctagcctgctaaataggcgtaccttatggtatcgcgaagg-cccgtccgg-cttc---ggccggt-gggtttttactaccaacgtacaaacaaatcttcttagagggacaggcggcttctagccgcacgagattgagcaataacaggtctgtgatgcccttagatgttctgggccgcacgcgcgctacactgaaggaatcagcgtgtgttccctggccgaaaggcccgggtaacccgctgaacctccttcgtgctagggattggggcttgcaattgttccccatgaacgaggaattcccagtaagcgcgagtcataagctcgcgttgattacgtccctgccctttgtacacaccgcccgtcgctactaccgattgaatgatttagtgaggtcttcggactggt--gcgcgg-caatgtctc--ggcat--tgccgatgttgccgggaagatgaccaaacttgatcatttagaggaagta-tactaagcggaggaaaagaaactaaccaggatttcctcagtagcggcgagcgaacaggaaagagcccagcaccgaatcccgcggtt--ccgccgcagggaaatgtggtgtttgggaggatccg--g-tgat---cccg-atgcgtcg-cgtcgcgtccaagtccatcttgaatggggccacttacccgcagagggtgccaggcccgtag-cgaccggt--gc-gcgcactcgggaggatctctcctcagagtcgggttgcttgagagtgcagctctaagtgggtggtaaactccatctaaggctaaatacgaccacgagaccgatagcgaacaagtaccgtgagggaaagttgaaaagaactttgaagagagagttcaagagtacgtg-aaaccgttcaggggtaaacctaagaaacccaaaaga-tcgaac-ggggagattcatcgtcagcg-gcgctggctt-cgcgt-cggtgg--gcgatgctc-cgcg-g-c-cg-----cggacacgctaccg-cgcg-t-cgatgt-ccggcg-ct-cgtcgtcgtgcacttctcccctagt-aggacgtcgcgacccgctgggtgtcggtctacggcccggg--tg-cggtgactgtcgcgt----cg-c-cggt-aaaacg--gc-acg-cgg-caaa--ccctcgg--t-c--gcccg-gccggctgcccggcggtaca----gc----ggtatcaggccgcagctgcgtcg-ggaccgtcgcaagcg----cg-cgc-ca-cgg-tctcggagg-ttacggaccta-gcgccgtcccc--g--gttc-tggcc-cgctgttgg-gt-acgg--ctccttcgacaggcc-tcataccggtcggcgacgctactgctttgggtactcttaggacccgtcttgaaacacggaccaaggagtctaacatgtacgcgagtcattggga-cagcgagagacctaaaggcgcaatgaaagtgaaggt----cggc--c--cggtggt--gtcgac-cgagggaggatggg--ccgcgt----cgc--g-a--tgcggctccgcactcccggggcgtctcgttct--catc---gcgagaagaggcgcacccagagcgtacacgttgggacccgaaagatggtgaactatgcctggtcaggacgaagtcaggggaaaccctgatggaggtccgtagcgattctgacgtgcaaatcgatcgtcggaactgggtataggggcgaaagactaatcgaaccatctagtagctggttccctccgaagtttccctcaggatagctggcactcggccg------tt-ccg---ggaacg-cgcgcgagtctcatctggtaaagcgaatgattagaggccttggggccgaaacgacctcaacctattctcaaactttaaatgggtgagatctctggctttcttgaa----atgaagccac-gag--ca--tatcact------cggatcagag-tgccaagtgggccatttttggtaagcagaactggcgctgtgggatgaaccaaacgcagagttaaggcgcccaactcgacgctcatgggacaccatgaaaggcgttggttgcttaagacagcaggacggtggccatggaagtcggaatccgctaaggagtgtgtaacaactcacctgccgaagcaactagccctgaaaatggatggcgctgaagcgtcgagcctatactctgccgtcagcggcaagtggggcggccgccgtcacgaagctctgacgagtaggagggtcgcggcggtgtgcgcagaagggtc-tgggcgcgagcctgcctggagccgccgtcggtgcagatcttggtggtagtagcaaatactccagcgaggccctggaggactgacgtggagaagggtgacatcgccttatggaagtttgagacttccaaatactacgtcactattattgacgctcctggacacagagatttcattaaaaacatgatcactggtacttcacaagctgattgtgccgtgctgattgtcgctgctggtactggtgaattcgaggctggtatctcgaagaatggacagacacgtgagcacgctctgcttgccttcacacttggtgtcaaacaacttattgtcggcgttaataaaatggactccactgagcccccatactccgagactcgatttgaggaaatcaagaaggaagtctcgtcgtacatcaagaagatcggctataatccggctgcagtggcattcgtgcccatctccggctggcatggggacaacatgttggaagtgtccgccaagatgccctggttcaagggatggaccgtggaacgcaaggaaggcaaggccgaaggcaaatgccttattgaagctcttgatgccatcctgccacccactaggccgaccgacaaggcc
Platythyrea_mocquerysi       --tcatatgcttgtctcaaagattaagccatgcatgtctcagtgcatgccgaattaaggtgaaaccgcgaatggctcattaaatcagttatggttcattagattgtacctacatttacttggataactgtggtaattctagagctaatacatgcaaaacagagtcccgaccagcgatgg-gagggacgcatttattagatcaaaaccaatcggtggcg--ggtgtttca--tccgt-ccgccgtttg-ctttggtgactctgaataactttgtgctgatcgcacggt--cctagcaccggcgacgcatctttcaaatgtctgccttatcaactgtcgatggtaggttctgcgcctaccatggttgtaacgggtaacggggaatcagggttcgattccggagagggagcctgagaaacggctaccacatccaaggaaggcagcaggcgcgcaaattacccactcccggcacggggaggtagtgacgaaaaataacgatacgggactcatccgaggccccgtaatcggaatgagtacactttaaatcctttaacgaggatccattggagggcaagtctggtgccagcagccgcggtaattccagctccaatagcgtatattaaagttgttgcggttaaaaagctcgtagttgaatctgtgtcgcacactgtcggttcaccgct--cg--cgg--tgtttaactggcatgatgtgggacgtcctaccggtgggctta----gccccg-c-----gaggggcg---gctgccc-aaata-at---atcccatcgcggtgctctttactgagtgtcgagttgggccggtacgtttactttgaacaaattagagtgcttaaagcaggctaccttcgcctgaatactgtgtgcatggaataatggaataggacctcggttctattttattggttttcggaaccccgaggtaatgattaatagggacagatgggggcattcgtattgcgacgttagaggtgaaattcttggatcgtcgcaagacggacagaagcgaaagcatttgccaaaaatgttttcattaatcaagaacgaaagttagaggttcgaaggcgatcagataccgccctagttctaaccataaacgatgccagctagcgatccgccgaagttcctccgatgactcggcgggcagcttccgggaaaccaaagcttttgggttccgggggaagtatggttgcaaagctgaaacttaaaggaattgacggaagggcaccaccaggagtggagcctgcggcttaatttgactcaacacgggaaacctcaccaggcccagacaccggaaggattgacagattgatagctctttcttgattcggtgggtggtggtgcatggccgttcttagttggtggagcgatttgtctggttaattccgataacgaacgagactctagcctgctaaataggcgtaccttatggtatcgcgaagg-ccc--ccgg-cctc---ggccggt-gggtttttactaccaacgtacaaacaaatcttcttagagggacaggcggcttctagccgcacgagattgagcaataacaggtctgtgatgcccttagatgttctgggccgcacgcgcgctacactgaaggaatcagcgtgttttcccaggccgaaaggcccgggtaacccgctgaacctccttcgtgctagggattggggcttgcaattgttccccatgaacgaggaattcccagtaagcgcgagtcataagctcgcgttgattacgtccctgccctttgtacacaccgcccgtcgctactaccgattgaatgatttagtgaggtcttcggactggt--gcgcgg-cagtgtctc--ggcac--tgccgatgttgccgggaagatgaccaaacttgatcatttagaggaagta-tattaagcggaggaaaagaaactaaccaggatttcctcagtagcggcgagcgaacaggaaggagcccagcaccgaatcccgcggtt--ccgccgcagggaaatgtggtgttcgggagggtccgaat-ttat---cccg-agtcgccg-caccgcgtccaagtccatcttgaatggggccacttacccgcagagggtgccaggcccgtag-cgaccggt--gc-gcgc-ctcgggaggatctctccttagagtcgggttgcttgagagtgcagctctaagtgggtggtaaactccatctaaggctaaatacgaccacgagaccgatagcgaacaagtaccgtgagggaaagttgaaaagaactttgaagagggagttcaagagtacgtg-aaaccgttcaggggtaaacctaagaaacccaaaaga-tcgaac-ggggagattcatcgtcagcg-gcgttggctt-cgggt-cggtgg--gcgatgttc-cgcg-c-g-cg-----cgggcacgctgccg-tgcg-c-gcatgt-ccgacg-t--cgtcgtcgtgcacttctcccccagt-agaacgtcgcgacccgctgggtgtcggtctacggcccggg--tg-cggtgcctgtcgcgt----cg-c-cggt-aaaacg--gc-acg-cgg-caaa--cccccgg--cac--gcccg-gccggctgcccggcggt--a----gc----ggtatcaggccgcagctgcgtca-agcccgtcgcaagcg----cg-cgc-ca-cgc-tcccggagg--cacggaccca-gcgccgtcccc--g--gttc-tggcc-cgctgttgg-g--acgg--accctttgacaggcc-tgataccggtcggcgacgctactgctttgggtactcttaggacccgtcttgaaacacggaccaaggagtctaacatgtgcgcgagtcattggga-cagca--aaacccaaaggcgcaatgaaagtgaagat----cggc--c--c--tgg---gccgat-cgagggaggatggg--ccgcgt----cgc--g-a--tgcggcctcgcactcccggggcgtctcgttct--catc---gcgagaagaggcgcaccaagagcgtacacgttgggacccgaaagatggtgaactatgcctggtcaggacgaagtcaggggaaaccctgatggaggtccgtagcgattctgacgtgcaaatcgatcgtcggaactgggtataggggcgaaagactaatcgaaccatctagtagctggttccctccgaagtttccctcaggatagctggcactcggccg------tt-cca---ggaacg-cgcgcgagtctcatctggtaaagcgaatgattagaggccttggggccgaaacgacctcaacctattctcaaactttaaatgggtgagatctctggctttcttgaa----gtgaagccac-gag--aa--t----gt------cggatcagag-tgccaagtgggccatttttggtaagcagaactggcgctgtgggatgaaccaaacgcagagttaaggcgcctaactcgacgctcatgggacaccatgaaaggcgttggttgcttaagacagcaggacggtggccatggaagtcggaatccgctaaggagtgtgtaacaactcacctgccgaagcaactagccctgaaaatggatggcgctgaagcgtcgagcctatactctgccgtcagcggcaagtggggcggggcccgtcacgaagccctgacgagtaggagggtcgcggcggtgtgcgcagaagggtc-tgggcgcgagcctgcctggagccgccgccggtgcagatcttggtggtagtagcaaatactccagcgaggccctggaggactgacgtggagaagggtgatatcgctctatggaaattcgagacgtctaaatattacgttacaatcatcgacgctcctggacacagagactttattaagaacatgatcacgggtacctcgcaagctgactgtgcggtattgatcgtagccgctggtactggtgaattcgaagctggtatttcgaaaaatggacagactcgtgaacacgctctgcttgcctttactctcggcgtaaaacaactgatcgtcggtgttaacaagatggactctacggaacctccttactccgagaatcgatttgaggaaatcaagaaggaagtgtcgtcgtatatcaagaagatcggatacaacccagctgcggtcgcgttcgtgccgatttccggctggcatggagacaacatgttggaagtatcctccaagatgccgtggttcaagggatggaccgtagagcgcaaggaaggcaaggcagaaggtaaatgccttattgaagccctcgacgctatcctgccaccgactaggccgaccgacaaggcg
Myrmelachista_JTL01          --tcatatgcttgtctcaaagattaagccatgcatgtctcagtgcatgccgaattaaggtgaaaccgcgaatggctcattaaatcagttatggttcattagattgtacccacatttacttggataactgtggtaattctagagctaatacatgcaaaacagagtcccgaccagtgatgg-aagggacgcttttattagatcaaaaccaatcggtggcg--gacgggccg--ttcgt-ccaccgttta-ttttggtgactctgaataactttgtgctgatcgcacggt--cttagcaccggcgacgcatctttcaaatgtctgccttatcaactgtcgatggtaggttctgcgcctaccatggtcgtaacgggtaacggggaatcagggttcgattccggagagggagcctgagaaacggctaccacatccaaggaaggcagcaggcgcgcaaattacccactcccggcacggggaggtagtgacgaaaaataacgatacgggactcatccgaggccccgtaatcggaatgagtacactttaaatcctttaacgaggatccattggagggcaagtctggtgccagcagccgcggtaattccagctccaatagcgtatattaaagttgttgcggttaaaaagctcgtagttgaatctgtgtcgcacaccgtcggttcaccgct--cg--cgg--tgtttaactggcgtgatgtgggacgtcctaccggtgggctta----gcctcg-c-----gaggggcg------gccc-aacta-at---atcccgtcgcggtgctctttactgagtgtcgagtcgggccggtacgtttactttgaacaaattagagtgcttaaagcaggctaccttcgcctgaatactgcgtgcatggaataatggaataggacctcggttctattttgttggttttcggaaccccgaggtaatgattaatagggacagatgggggcattcgtattgcgacgttagaggtgaaattcttggatcgtcgcaagacggacagaagcgaaagcatttgccaaaaatgttttcattaatcaagaacgaaagttagaggttcgaaggcgatcagataccgccctagttctaaccataaacgatgccagctagcgatccgccgaagttcctccgatgactcggcgggcagcttccgggaaaccaaagcttttgggttccgggggaagtatggttgcaaagctgaaacttaaaggaattgacggaagggcaccaccaggagtggagcctgcggcttaatttgactcaacacgggaaacctcaccaggcccagacaccggaaggattgacagattgatagctctttcttgattcggtgggtggtggtgcatggccgttcttagttggtggagcgatttgtctggttaattccgataacgaacgagactctagcctgctaaataggcgtaccttatggtatcgcgaagg-ccc--ccgg-cttc---ggccggc-gggtttttactaccaacgtacaaacaaatcttcttagagggacaggcggcttctagccgcacgagattgagcaataacaggtctgtgatgcccttagatgttctgggccgcacgcgcgctacactgaaggaatcagcgtgtgttccctggccgaaaggcccgggtaacccgctgaacctccttcgtgctagggattggggcttgcaattgttccccatgaacgaggaattcccagtaagcgcgagtcataagctcgcgttgattacgtccctgccctttgtacacaccgcccgtcgctactaccgattgaatgatttagtgaggtcttcggactggt--gcgcgg-caatgtctc--ggcat--tgccgatgttgccgggaagatgaccaaacttgatcatttagaggaagta-tattaagcggaggaaaagaaactaactaggatttccttagtagcggcgagcgaacaggaaagagcccagcaccgaatcccgcggtt--ccgccgcagggaaatgtggtgtttgggagggtccg--c-ttat---cccg-agatgtcg-cgtcgcgtccaagtccatcttgaatggggccacttacccgtagagggtgccaggcccgtag-cgaccggt--gc-gcgt-ctcgggaggatctctccttagagtcgggttgcttgagagtgcagctctaagcgggtggtaaactccatctaaggctaaatacgaccacgagaccgatagcgaacaagtaccgtgagggaaagttgaaaagaactttgaagagagagttcaagagtacgtg-aaaccgttcaggggtaaacctaagaaacccaaaaga-tcgaac-ggggagattcatcgtcagcg-acgctggctt-cgcgt-cggtgg--gcgatgtct-cgcg-g-g-cg-----cgggcacgctaccg-tgcg-t-cgatgt-ccggcg-ct-cgtcgtcgtgcacttctccccaagt-agaacgtcgcgacccgctgggtgtcggtctacggcccggg--tg-cggtgactgtcgcgt----cg-c-cggt-aaaacg--gc-acg-cga-caaa--cccccgg--t-c--gcccg-gccggctgctcggcggt--a----gc----ggtatcaggccgcacgtgcgtcg-aggccgtcgcaagcg----cg-cgc-ca-cgg-tcccggagg-ttacggaccta-gcgccgtcccc--g--gtcc-tggcc-cgctgttgg-gt-acggatcaccttcgacaggcc-tgataccggtcggcgacgctactgctttgggtactcttaggacccgtcttgaaacacggaccaaggagtctaacatgtacgcgagtcattggga-ccgcg--agacctaaaggcgtaatgaaagtgaaggt----cggc--c--c--tggc--gtcgac-cgagggaggatggg--ccgcgt----cgc--g-a--tgcggcctcgcactcccggggcgtctcgttct--catc---gcgagaagaggcgcacccagagcgtacacgttgggacccgaaagatggtgaactatgcctggtcaggacgaagtcaggggaaaccctgatggaggtccgtagcgattctgacgtgcaaatcgatcgtcggaactgggtataggggcgaaagactaatcgaaccatctagtagctggttccctccgaagtttccctcaggatagctggcactcggccg------tt-ccg---ggaacg-cgcgcgagtctcatctggtaaagcgaatgattagaggccttggggccgaaacgacctcaacctattctcaaactttaaatgggtgagatctctggctttcttgaa----atgaagccac-gag--ca--t----ct------cggatcagag-tgccaagtgggccatttttggtaagcagaactggcgctgtgggatgaaccaaacgcagagttaaggcgcccaactcgacgctcatgggacaccatgaaaggcgttggttgcttaagacagcaggacggtggccatggaagtcggaatccgctaaggagtgtgtaacaactcacctgccgaagcaactagccctgaaaatggatggcgctgaagcgtcgagcctatactctgccgtcagcggcaagtggggcggcggtcgtcacgaagccctgacgagtaggagggtcgcgacggtgagcgcagaagggtc-tgggcgtgagcctgcctggagccgccgtcggtgcagatcttggtggtagtagcaaatactccagcgaggccctggaggactgacgtggagaagggtgatatcgccctgtggaagtttgagacttccaaatactatgtcaccatcatcgacgctcctggacatagagattttattaaaaacatgatcactggtacatcgcaagccgattgcgctgtattgattgtcgccgctggtactggtgagtttgaagcaggtatctcgaagaacggacagacccgtgaacacgccttgctcgccttcaccctcggcgtcaagcaattgattgtcggagttaacaagatggattccactgagcctccgtattccgagactcgattcgaggaaatcaagaaagaagtttcctcgtacatcaaaaagattggttataacccggctgcagtcgcctttgtccctatttccggatggcacggagacaacatgctggagccgtctgctaaaatgccctggttcaaaggatggtctgtggagcgcaaggaaggcaaagccgacggcaaatgccttatcgaagccctcgatgccattctgccgccctccaggccgaccgacaaggcc
Opisthopsis_respiciens       --tcatatgcttgtctcaaagattaagccatgcatgtctcagtgcatgccgaattaaggtgaaaccgcgaatggctcattaaatcagttatggttcattagattgtacccacatttacttggataactgtggtaattctagagctaatacatgcaaaacagagtcccgaccagtgatgg-aagggacgcttttattagatcaaaaccaatcggtggcg--ggcgggccg--ttcgt-ccaccgttta-tcttggtgactctgaataactttgtgctgatcgcacggt--cttagcaccggcgacgcatctttcaaatgtctgccttatcaactgtcgatggtaggttctgcgcctaccatggttgtaacgggtaacggggaatcagggttcgattccggagagggagcctgagaaacggctaccacatccaaggaaggcagcaggcgcgcaaattacccactcccggcacggggaggtagtgacgaaaaataacgatacgggactcatccgaggccccgtaatcggaatgagtacactttaaatcctttaacgaggatccattggagggcaagtctggtgccagcagccgcggtaattccagctccaatagcgtatattaaagttgttgcggttaaaaagctcgtagttgaatctgtgtcgcacaccgtcggttcaccgct--cg--cgg--tgtttaactggcgtgatgtgggacgtcctaccggtgggctta----gcctcg-c-----gaggggcg------gccc-aacta-at---atcccgtcgcggtgctctttactgagtgtcgagtcgggccggtacgtttactttgaacaaattagagtgcttaaagcaggctaccttcgcctgaatactgcgtgcatggaataatggaataggacctcggttctattttgttggttttcggaaccccgaggtaatgattaatagggacagatgggggcattcgtattgcgacgttagaggtgaaattcttggatcgtcgcaagacggacagaagcgaaagcatttgccaaaaatgttttcattaatcaagaacgaaagttagaggttcgaaggcgatcagataccgccctagttctaaccataaacgatgccagctagcgatccgccgaagttcctccgatgactcggcgggcagcttccgggaaaccaaagcttttgggttccgggggaagtatggttgcaaagctgaaacttaaaggaattgacggaagggcaccaccaggagtggagcctgcggcttaatttgactcaacacgggaaacctcaccaggcccagacaccggaaggattgacagattgatagctctttcttgattcggtgggtggtggtgcatggccgttcttagttggtggagcgatttgtctggttaattccgataacgaacgagactctagcctgctaaataggcgtaccttatggtatcgcgaagg-ccc--ccgg-tttc---ggctggc-gggtttttactaccaacgtacaaacaaatcttcttagagggacaggcggcttctagccgcacgagattgagcaataacaggtctgtgatgcccttagatgttctgggccgcacgcgcgctacactgaaggaatcagcgtgtgttccctggccgaaaggcccgggtaacccgctgaacctccttcgtgctagggattggggcttgcaattgttccccatgaacgaggaattcccagtaagcgcgagtcataagctcgcgttgattacgtccctgccctttgtacacaccgcccgtcgctactaccgattgaatgatttagtgaggtcttcggactggt--gcgcgg-caatgtctc--ggcat--tgccgatgttgccgggaagatgaccaaacttgatcatttagaggaagta-tattaagcggaggaaaagaaactaactaggatttccttagtagcggcgagcgaacaggaaagagcccagcaccgaatcccgcggtt--ccgccgcagggaaatgtggtgtttgggaggatccg--a-ttat---cccg-aggtgccg-cgtcgcgtccaagtccatcttgaatggggccacttacccgtagagggtgccaggcccgtag-cgaccggt--gc-gcgt-ctcgggaggatctctccttagagtcgggttgcttgagagtgcagctctaagtgggtggtaaactccatctaaggctaaatacgaccacgagaccgatagcgaacaagtaccgtgagggaaagttgaaaagaactttgaagagagagttcaagagtacgtg-aaaccgttcaggggtaaacctaagaaacccaaaaga-tcgaaa-ggggagattcatcgtcagcg-acgctggctt-cgcgt-cggtgg--gcgatgtcc-cgcg-g-g-cg-----cgggcacgctaccg-tgcg-t-cgatgt-ccggct-gt-cgtcgtcgtgcacttctccccaagt-agaacgtcgcgacccgctgggtgtcggtctacggcccggg--tg-cggtgactgccgcgt----cg-c-cggt-aaaacg--gc-acg-cga-caaa--ccctcgg--a-c--gcccg-gccggctgctcggcggt--a----gc----ggtatcaggccgcacatgcgtcg-aggccgtcgcaagcg----cg-cgc-ca-cgg-tctcggagg-ttacggactca-gcgccgtcccc--g--gtcc-tggcc-cgctgttgg-gt-acgga-aaccttcgacaggcc-tgataccggtcggcgacgctactgctttgggtactcttaggacccgtcttgaaacacggaccaaggagtctaacatgtacgcgagtcattggga-ccgcg--agacctaaaggcgtaatgaaagtgaaggt----cggc--c--c--tggc--gtcgac-cgagggaggatggg--ccgcgt----cgc--g-a--tgcggcctcgcactcccggggcgtctcgttct--cata---gcgagaagaggcgcacccagagcgtacacgttgggacccgaaagatggtgaactatgcctggtcaggacgaagtcaggggaaaccctgatgaaggtccgtagcgattctgacgtgcaaatcgatcgtcggaactgggtataggggcgaaagactaatcgaaccatctagtagctggttccctccgaagtttccctcaggatagctggcactcggccg------tt-ccg---ggaacg-cgcgcgagtctcatctggtaaagcgaatgattagaggccttggggccgaaacgacctcaacctattctcaaactttaaatgggtgagatctctggctttcttgaa----atgaagccac-gag--ca--t----ct------cggatcagag-tgccaagtgggccatttttggtaagcagaactggcgctgtgggatgaaccaaacgcagagttaaggcgcccaactcgacgctcatgggacaccatgaaaggcgttggttgcttaagacagcaggacggtggccatggaagtcggaatccgctaaggagtgtgtaacaactcacctgccgaagcaactagccctgaaaatggatggcgctgaagcgtcgagcctatactctgccgtcagcggcaagtggggcggcagtcgtcacgaagccctgacgagtaggagggtcgcgacggtgagcgcagaagggtc-tgggcgtgagcctgcctggagccgccgtcggtgcagatcttggtggtagtagcaaatactccagcgaggccctggaggactgacgtggagaagggtgatattgccctgtggaagtttgaaacatccaaatattatgtcaccatcatcgatgctcctggacacagagattttattaagaacatgatcactggtacctcgcaagctgattgcgctgtattgattgtcgctgctggtactggcgagttcgaggcaggtatctcgaagaacggccagactcgtgagcacgctttgctcgccttcacccttggcgtcaaacagttgatcgtcggagttaacaagatggattccactgagcctccgtactccgagactcgattcgaggaaatcaagaaggaagtatcgtcgtacatcaaaaagattggctacaacccagctgctgtcgcatttgttcccatttctggctggcatggagacaacatgctggagccatcctccaagatgccctggttcaaaggatggtctgtggagcgcaaagaaggcaaagctgacggcaaatgccttatcgaagccctcgatgccatcctgccacctactaggccaactgataaggcc
Monomorium_ergatogyna        --tcatatgcttgtctcaaagattaagccatgcatgtctcagtgcatgccgaattaaggtgaaaccgcgaatggctcattaaatcagttatggttcattagattgtaccaacatttacttggataactgtggtaattctagagctaatacatgcaaaacagagtcccgaccagtgatgg-aagggacgcttttattagatcaaaaccaatcggtggcg--cgcggtccg--tgcgt-ccaccgttta-ccttggtgactctgaataactttgtgctgatcgcacggt--cctagcaccggcgacgcatctttcaaatgtctgccttatcaactgtcgatggtaggttctgcgcctaccatggttgtaacgggtaacggggaatcagggttcgattccggagagggagcctgagaaacggctaccacatccaaggaaggcagcaggcgcgcaaattacccactcccggcacggggaggtagtgacgaaaaataacgatacgggactcatccgaggccccgtaatcggaatgagtacactttaaatcctttaacgaggatccattggagggcaagtctggtgccagcagccgcggtaattccagctccaatagcgtatattaaagttgttgcggttaaaaagctcgtagttgaatctgtgtcgcacaccgtcggttcaccgct--cg--cgg--tgtctaactggcgtgatgtgggacgtcctaccggtgggctta----gccccg-c-----gaggggcg------gccc-aacta-at---atcccgtcgcggtgctctttactgagtgtcgagtcgggccggtacgtttactttgaacaaattagagtgcttaaagcaggctatcctcgcctgaatactgcgtgcatggaataatggaataggacctcggttctattttgttggttttcggaaccccgaggtaatgattaatagggacagatgggggcattcgtattgcgacgttagaggtgaaattcttggatcgtcgcaagacggacagaagcgaaagcatttgccaaaaatgttttcattaatcaagaacgaaagttagaggttcgaaggcgatcagataccgccctagttctaaccataaacgatgccagctagcgatccgccgaagttcctccgatgactcggcgggcagcttccgggaaaccaaagcttttgggttccgggggaagtatggttgcaaagctgaaacttaaaggaattgacggaagggcaccaccaggagtggagcctgcggcttaatttgactcaacacgggaaacctcaccaggcccagacaccggaaggattgacagattgatagctctttcttgattcggtgggtggtggtgcatggccgttcttagttggtggagcgatttgtctggttaattccgataacgaacgagactctagcctgctaaataggcgtaccttatggtatcttgaagg-ccc--ccgg-cctc---ggccggc-gggtttttactaccaacgtacaaacaaatcttcttagagggacaggcggcttctagccgcacgagattgagcaataacaggtctgtgatgcccttagatgttctgggccgcacgcgcgctacactgaaggaatcagcgtgtgttccctggccgaaaggcccgggtaacccgctgaacctccttcgtgctagggattggggcttgcaattgttccccatgaacgaggaattcccagtaagcgcgagtcataagctcgcgttgattacgtccctgccctttgtacacaccgcccgtcgctactaccgattgaatgatttagtgaggtcttcggactggt--gcgcgg-caatgcgtc--ggcat--tgccgatgttgccgggaagatgaccaaacttgatcatttagaggaagta-tactaagcggaggaaaagaaactaaccaggatttccttagtagcggcgagcgaacaggaaagagcccagcaccgaatcccgcggtt--ccgccgctgggaaatgtggtgttcgggagggtccgtgt-ttat---cccg-agacgccg-cgtcgcgtccaagtccatcttgaatggggccacttacccgcagagggtgccaggcccgtag-cgaccggt--gc-gcgt-ctcgggaggatctctccttagagtcgggttgcttgagagtgcagctctaagtgggtggtaaactccatctaaggctaaatacgaccacgagaccgatagcgaacaagtaccgtgagggaaagttgaaaagaactttgaagagagagttcaagagtacgtg-aaaccgttcaggggtaaacctaagaaacccaaaaga-tcgaac-ggggagattcatcgtcagcg-acgctggcct-cacgt-cggtgg--gcgatgcgg-cgcccggg-cg-----cgcgcacgctgccg-cgcg-t-cgacgt-ccggcg-ct-cgtcgtcgtgcacttctcccctagt-agaacgtcgcgacccgctgggtgtcggtctacggcacggg--tg-cggtgactgacgcgc----cg-c-cggt-aaaacg--gc-acg-cgt-caaa--cccccgt--a-c--gcccg-gccggctgcccggcggt--a----gc----ggtatcaggccgcatgtgcgtcg-aggccgtcgcaagcg----cg-cgc-ca-ttg-gaccggattgtcacggaccta-gcgccgtcacc--g--gtcc-tggcc-cgctgttggcgt-acgg--aaccttcgacaggcc-cgataccggtcggcgacgctactgctttgggtactcttaggacccgtcttgaaacacggaccaaggagtctaacatgtacgcgagtcattggga-atggt--acacctaaaggcgtaatgaaagtgaaggt----cggc--c--c--tggt--gtcgac-cgagggaggatggg--ccgcgt----cgc--g-g--cgcggctccgcactcccggggcgtctcgctct--catc---gcgaggggaggcgcacccagagcgtacacgttgggacccgaaagatggtgaactatgcctggtcaggacgaagtcaggggaaaccctgatggaggtccgtagcgattctgacgtgcaaatcgatcgtcggaactgggtataggggcgaaagactaatcgaaccatctagtagctggttccctccgaagtttccctcaggatagctggcactcggccg------tt-ccc---ggaacg-cgcgcgagtctcatctggtaaagcgaatgattagaggccttggggccgaaacgacctcaacctattctcaaactttaaatgggtgagatctctggctttcttgaa----gtgaagccac-gag--ca--t----ct------cggatcagag-tgccaagtgggccatttttggtaagcagaactggcgctgtgggatgaaccaaacgcagagttaaggcgcccaactcgacgctcatgggacaccatgaaaggcgttggttgcttaagacagcaggacggtggccatggaagtcggaatccgctaaggagtgtgtaacaactcacctgccgaagcaactagccctgaaaatggatggcgctgaagcgtcgagcctatactctgccgtcagcggcaagtggggcggcggccgccacgaggccctgacgagtaggagggtcgcggcggtgtgcgcagaagggtc-tgggcgcgagcctgcctggagccgccgtcggtgcagatcttggtggtagtagcaaatactccagcgaggccctggaggactgacgtggagaagggtgatatcgccttatggaaattcgaaacatcgaaatactacgtaacgattatcgatgcccctgggcatagagattttatcaagaacatgatcaccggtacctcgcaggctgactgtgccgtgctgatcgtcgctgctggtaccggcgaattcgaggctggaatttcgaagaacggacagacccgcgagcacgctcttctcgccttcactctcggcgtcaagcaattgattgtcggagttaacaaaatggattccaccgagcccccgtattccgagactcggttcgaggaaattaaaaaggaagtctcgtcctacatcaagaagattggttacaacccggccgccgttgcgttcgtgccgatctccggctggcatggagacaacatgctggaggtctcctccaagatgccctggttcaagggatggaccgtggagcgcaaggagggcaaggctgaaggcaaatgtcttattgaagctctggatgccatcctgccacccaccaggccgaccgacaaggct
Odontoponera_transversa      --tcatatgcttgtctcaaagattaagccatgcatgtctcagtgcatgccgaattaaggtgaaaccgcgaatggctcattaaatcagttatggttcattagattgtacccacatttacttggataactgtggtaattctagagctaatacatgcaaaacagagtcccgaccagcgatgg-aagggacgcatttattagatcaaaaccaatcggtggcg--ggtggacca--tccgt-ccgccgttta-ttttggtgactctgaataactttgtgctgatcgcacggt--cctagcaccggcgacgcatctttcaaatgtctgccttatcaactgtcgatggtaggttctgcgcctaccatggttgtaacgggtaacggggaatcagggttcgattccggagagggagcctgagaaacggctaccacatccaaggaaggcagcaggcgcgcaaattacccactcccggcacggggaggtagtgacgaaaaataacgatacgggactcatccgaggccccgtaatcggaatgagtacactttaaatcctttaacgaggatccattggagggcaagtctggtgccagcagccgcggtaattccagctccaatagcgtatattaaagttgttgcggttaaaaagctcgtagttgaatctgtgtcgcacactgtcggttcatcgct--cg--cgg--tgtttaactggcatgatgtgggacgtcctaccggtgggctca----gcctcg-c-----gaggggcg------gccc-aaata-at---atcccatcgcggtgctctttactgagtgtcgagttgggccggtacgtttactttgaacaaattagagtgcttaaagcaggctaccttcgcctgaatactgtgtgcatggaataatggaataggacctcggttctattttattggttttcggaaccccgaggtaatgattaatagggacagatgggggcattcgtattgcgacgttagaggtgaaattcttggatcgtcgcaagacggacagaagcgaaagcatttgccaaaaatgttttcattaatcaagaacgaaagttagaggttcgaaggcgatcagataccgccctagttctaaccataaacgatgccagctagcgatccgccgaagttcctccgatgactcggcgggcagcttccgggaaaccaaagcttttgggttccgggggaagtatggttgcaaagctgaaacttaaaggaattgacggaagggcaccaccaggagtggagcctgcggcttaatttgactcaacacgggaaacctcaccaggcccagacaccggaaggattgacagattgatagctctttcttgattcggtgggtggtggtgcatggccgttcttagttggtggagcgatttgtctggttaattccgataacgaacgagactctagcctgctaaataggcgtaccttatggtatcgcgaagg-ccc--ccgg-cctc---ggtcggc-gggtttttactaccaacgtacaaacaaatcttcttagagggacaggcggcttctagccgcacgagattgagcaataacaggtctgtgatgcccttagatgttctgggccgcacgcgcgctacactgaaggaatcagcgtgttttccctggccgaaaggcccgggtaacccgctgaacctccttcgtgctagggattggggcttgcaattgttccccatgaacgaggaattcccagtaagcgcgagtcataagctcgcgttgattacgtccctgccctttgtacacaccgcccgtcgctactaccgattgaatgatttagtgaggtcttcggactggt--gcgcgg-cagtgcctc--ggcac--tgccgatgttgccgggaagatgaccaaacttgatcatttagaggaagta-tattaagcggaggaaaagaaactaaccaggatttcctcagtagcggcgagcgaacaggaaggagcccagcaccgaatcccgcggtt--ccgccgcagggaaatgtggtgttcgggagggtccgg---ctat---cccg-aggcgtcg-cgccgcgtccaagtccatcttgaatggggccacttacccgcagagggtgccaggcccgtag-cgaccggt--ac-gcgc-ctcgggaggatctctccttagagtcgggttgcttgagagtgcagccctaagtgggtggtaaactccatctaaggctaaatacgaccacgagaccgatagcgaacaagtaccgtgagggaaagttgaaaagaactttgaagagagagttcaagagtacgtg-aaaccgttcaggggtaaacctaagaaacccaaaaga-tcgaac-ggggagattcatcgtcagcg-gcgctggctt-cgcgt-cggtgg--gcgatgtcc-cgcg---g-cg-----cgggcacgctgccg-tgcg-c-gcacga-ccggcg-t--cgccgtcgtgcacttctcccctggt-agaacgtcgcgacccgctgggtgtcggtctacggcccggg--tg-aggcgactgtcgcgt----cg-c-cggt-aaaacg--gc-acg-cgg-caaa--ccctcgg--a-c--gcccg-gccggctgcccggcggt--a----gc----ggtatcaggccgcagctgcgtca-agcccgtcgcaagcg----cg-cgc-ca-cgg-tctcggagg--cacggaccca-gcgccgtcccc--g--gtcc-tggcc-cgctgttgg-g--acgg--atcctttgacaggcc-taataccggtcggcgacgctactgctttgggtactcttaggacccgtcttgaaacacggaccaaggagtctaacatgtgcgcgagtcattggga-cagca--aaacccaaaggcgcaatgaaagtgaaggt----cggc--c--t--cgg---gccgac-cgagggaggatggg--ccgcgt----cgc--g-a--tgcggcctcgcactcccggggcgtctcgttct--catc---gcgagaagaggcgcaccaagagcgtacacgttgggacccgaaagatggtgaactatgcctggtcaggacgaagtcaggggaaaccctgatggaggtccgtagcgattctgacgtgcaaatcgatcgtcggaactgggtataggggcgaaagactaatcgaaccatctagtagctggttccctccgaagtttccctcaggatagctggcactcggccg------tt-ct----ggaacg-cgcgcgagtctcatctggtaaagcgaatgattagaggccttggggccgaaacgacctcaacctattctcaaactttaaatgggtgagatctctggctttcttgaa----ttgaagccac-gag--aa--t----ct------cggatcagag-tgccaagtgggccatttttggtaagcagaactggcgctgtgggatgaaccaaacgcagagttaaggcgcctaactcgacgctcatgggacaccatgaaaggcgttggttgcttaagacagcaggacggtggccatggaagtcggaatccgctaaggagtgtgtaacaactcacctgccgaagcaactagccctgaaaatggatggcgctgaagcgtcgagcctatactctgccgtcagcggcaagtggggcgggtcccgtcacgaagccctgacgagtaggagggtcgcggcggtgcgcgcagaagggtc-tgggcgagagcctgcctggagccgccgccggtgcagatcttggtggtagtagcaaatactccagcgaggccctggaggactgacgtggagaagggtgatatcgctttgtggaagtttgagacttccaaatactatgttaccatcattgatgctcccggacacagagactttattaaaaacatgattaccggtacatcgcaagccgattgcgctgtattgattgtcgccgctggtaccggagaattcgaagctggtatctctaagaatggacaaacccgtgagcatgctctgctcgcttttacactgggtgtaaaacaactgatcgtcggagttaataagatggactcgacagagcctccttattctgagtctcgatttgaggaaataaagaaagaagtatcttcctacattaagaagattggttacaacccagctgctgtagccttcgtacccatctccggctggcatggcgataatatgctggaggtttctgccaagatgccttggtttaagggctggacagtggagcgcaaagacagtaaggctgatggtaaatgccttattgaggccttagacgctatactgccacctaccaggccgactgataaggcg
Wasmannia_auropunctata       --tcatatgcttgtctcaaagattaagccatgcatgtctcagtgcatgccgaattaaggtgaaaccgcgaatggctcattaaatcagttatggttcattagattgtacccacatttacttggataactgtggtaattctagagctaatacatgcaaaacagagtcccgaccagtgatgg-aagggacgcttttattagatcaaaaccaatcggtggcg--ggcggtccg--tccgt-ccaccgttta-ttttggtgactctgaataactttgtgctgatcgcacggt--cctagcaccggcgacgcatctttcaaatgtctgccttatcaactgtcgatggtaggttctgcgcctaccatggttgtaacgggtaacggggaatcagggttcgattccggagagggagcctgagaaacggctaccacatccaaggaaggcagcaggcgcgcaaattacccactcccggcacggggaggtagtgacgaaaaataacgatacgggactcatccgaggccccgtaatcggaatgagtacactttaaatcctttaacgaggatccattggagggcaagtctggtgccagcagccgcggtaattccagctccaatagcgtatattaaagttgttgcggttaaaaagctcgtagttgaatctgtgtcgcacaccgtcggttcaccgct--cg--cgg--tgtttaactggcgtgatgtgggacgtcctaccggtgggctta----gcctcg-c-----gaggggcg------gccc-aacta-at---atcccgtcgcggtgctctttactgagtgtcgagtcgggccggtacgtttactttgaacaaattagagtgcttaaagcaggctatcctcgcctgaatactgcgtgcatggaataatggaataggacctcggttctattttgttggttttcggaaccccgaggtaatgattaatagggacagatgggggcattcgtattgcgacgttagaggtgaaattcttggatcgtcgcaagacggacagaagcgaaagcatttgccaaaaatgttttcattaatcaagaacgaaagttagaggttcgaaggcgatcagataccgccctagttctaaccataaacgatgccagctagcgatccgccgaagttcctccgatgactcggcgggcagcttccgggaaaccaaagcttttgggttccgggggaagtatggttgcaaagctgaaacttaaaggaattgacggaagggcaccaccaggagtggagcctgcggcttaatttgactcaacacgggaaacctcaccaggcccagacaccggaaggattgacagattgatagctctttcttgattcggtgggtggtggtgcatggccgttcttagttggtggagcgatttgtctggttaattccgataacgaacgagactctagcctgctaaataggcgtaccttatggtatcgcgaagg-ccc--ccgg-cttc---ggccggt-gggtttttactaccaacgtacaaacaaatcttcttagagggacaggcggcttctagccgcacgagattgagcaataacaggtctgtgatgcccttagatgttctgggccgcacgcgcgctacactgaaggaatcagcgtgtgttccctggccgaaaggcccgggtaacccgctgaacctccttcgtgctagggattggggcttgcaattgttccccatgaacgaggaattcccagtaagcgcgagtcataagctcgcgttgattacgtccctgccctttgtacacaccgcccgtcgctactaccgattgaatgatttagtgaggtcttcggactggt--gcgcgg-caatgcgtc--ggcat--tgccgatgttgccgggaagatgaccaaacttgatcatttagaggaagta-tattaagcggaggaaaagaaactaactaggatttccttagtagcggcgagcgaacaggaaagagcccagcgccgaatcccgcggtt--ccgccgcagggaaatgtggtgtttgggagggtccg--t-ttat---cccg-aggtgccg-cgtcgcgtccaagtccatcttgaatggggccacttacccgcagagggtgccaggcccgtag-cgaccggt--gc-gcgt-ctcgggaggatctctccttagagtcgggttgcttgagagtgcagctctaagtgggtggtaaactccatctaaggctaaatacgaccacgagaccgatagcgaacaagtaccgtgagggaaagttgaaaagaactttgaagagagagttcaagagtacgtg-aaaccgttcaggggtaaacctaagaaacccaaaaga-tcgaac-ggggagattcatcgtcagcg-acgctggctt-cgcgt-cggtgg--gcgatgtcc-cgcg-g-g-cg-----cggacacgctgccgttgcg-t-cgatgt-ccggcg-ttacgccgtcgtgcacttctcccctagt-agaacgtcgcgacccgctgggtgtcggtctacggcccggg--tg-cggtgactgacgcgc----cg-c-cggt-aaaacg--gc-gcg-cgt-caaa--cccccgg--t-c--gcccg-gccggctgcccggcggt--a----gc----ggtatcaggccgcaggtgcgtcg-aggccgtcgcaagcg----cg-cgc-ca-cgg-tcacggacg-taacggaccta-gcgccgtcgcc--g--tgcc-tggcc-cgctgttgg-gt-gcggtaaaccttcgacaggcc-tgataccggtcggcgacgctactgctttgggtactcttaggannnnnnnnnnnnnacggaccaaggagtctaacatgtacgcgagtcattggga-cgcgg--atacctaaaggcgcaatgaaagtgaaggt----cggc--c--c--tggt--gtcgac-cgagggaggatggg--ccgcgt----cgc--g-a--tgcggctccgcactcccggggcgtctcgttct--catc---gcgagaagaggcgcacccagagcgtacacgttgggacccgaaagatggtgaactatgcctggtcaggacgaagtcaggggaaaccctgatggaggtccgtagcgattctgacgtgcaaatcgatcgtcggaactgggtataggggcgaaagactaatcgaaccatctagtagctggttccctccgaagtttccctcaggatagctggcactcggccg------tt-ccg---ggaacg-cgcgcgagtctcatctggtaaagcgaatgattagaggccttggggccgaaacgacctcaacctattctcaaactttaaatgggtgagatctctggctttcttgaa----atgaagccac-gag--aatct----ctckakatcggatcagag-tgccaagtgggccatttttggtaagcagaactggcgctgtgggatgaaccaaacgcagagttaaggcgcccaactcgacgctcatgggacaccatgaaaggcgttggttgcttaagacagcaggacggtggccatggaagtcggaatccgctaaggagtgtgtaacaactcacctgccgaagcaactagccctgaaaatggatggcgctgaagcgtcgagcctatactctgccgtcagcggcaagtggggcggccgccgccacgaagccctgacgagtaggagggtcgcggcggtgtgcgcagaagggtc-tgggcgcgagcctgcctggagccgccgtcggtgcagatcttggtggtagtagcaaatactccagcgaggccctggaggactgacgtggagaagggtgatattgccctgtggaagttcgagacctcgaagtactacgtgacgattatcgacgctcccgggcacagagatttcatcaagaacatgatcaccggtacgtcgcaggccgattgcgccgtgctgatcgtcgccgccggtaccggtgaattcgaggccggaatttcgaagaacggacagacccgcgagcacgccctcctcgccttcaccctcggcgtcaaacagttgatcgtcggtgtgaacaaaatggattctaccgagcccccgtactccgagacccggttcgaggaaatcaagaaggaagtctcgtcctacatcaaaaagatcggctacaacccggccgctgttgcattcgtgccgatctccggctggcacggagacaacatgctggaggtgtccgccaagatgccctggttcaagggatgggccgtggagcgtaaggaaggcaaggccgaaggtaaatgccttatcgaagctctggacgccatcctgccgcccactagaccgactgacaaggca
Pristocera_MAD01             --tcatatgcttgtctcaaagattaagccatgcatgtctcagtgcatgccgaattaaggtgaaaccgcgaatggctcattaaatcagttatggttccttagatcgtacccacatttacttggataactgtggtaattctagagctaatacatgcaaaccagagttccgaccagagatgg-aaggaacgcttttattagatcaaaaccaatcggtgctt--tggtcacga--ctgat-acaccgttta-ccttggtgactctgaataactttgtgctgatcgcacggt---ctagcaccggcgacgcatctttcaaatgtctgccttatcaactgtcgatggtaggttctgcgcctaccatggttgtaacgggtaacggggaatcagggttcgattccggagagggagcctgagaaacggctaccacatccaaggaaggcagcaggcgcgcaaattacccactcccggcacggggaggtagtgacgaaaaataacgatacgggactcatccgaggccccgtaatcggaatgagtacactttaaatcctttaacgaggatccattggagggcaagtctggtgccagcagccgcggtaattccagctccaatagcgtatattaaagttgttgcggttaaaaagctcgtagttgaatctgtgtgccacaatgtcggtccgccgct--cg--cgg--tggttacct-acatatcgtgggacgtcctaccggtggactta----gcccct-t-----accgggcg------gtcc-aacta-at---atcccatcgcggtgctcttcattgagtgtcgaggtgggccggtacgtttactttgaacaaattagagtgcttaaagcaggctactttcgcctgaatactgtgtgcatggaataatggaataggacctcggttctattttgttggttttcggaaccccgaggtaatgattaatagggacagatgggggcattcgtattgcgacgttagaggtgaaattcttggatcgtcgcaagacggacagaagcgaaagcatttgccaaaaatgttttcattaatcaagaacgaaagttagaggttcgaaggcgatcagataccgccctagttctaaccataaacgatgccagctagcgatccgccgaagttcctccgatgactcggcgggcagcttccgggaaaccaaagcttttgggttccgggggaagtatggttgcaaagctgaaacttaaaggaattgacggaagggcaccaccaggagtggagcctgcggcttaatttgactcaacacgggaaacctcaccaggcccggacaccggaaggattgacagattgatagctctttcttgattcggtgggtggtggtgcatggccgttcttagttggtggagcgatttgtctggttaattccgataacgaacgagactctagcctgctaaataggcgtacattctggtatctcgaagg-ccc--ccga-cctc---ggtcggg-tggtttttactaccaacgtacctacaaatcttcttagagggacaggcggtttttagccgcacgagattgagcaataacaggtctgtgatgcccttagatgttctgggccgcacgcgcgctacactgaaggaatcagcgtgttttccctggccgaaaggcccgggtaacccgctgaacctccttcgtgctagggattggggcttgcaattattccccatgaacgaggaattcccagtaagcgcgagtcataagctcgcgttgattacgtccctgccctttgtacacaccgcccgtcgctactaccgattgaatgatttagtgaggtcttcggactggt--gcgcgg-caatgtttc--ggcat--tgccgatgttgccgggaagatgaccaaacttgatcatttagaggaagta-tactaagcggaggaaaagaaactaactaggatttcctcagtagcggcgagcgaacaggaaagagcccagcactgaatcccgcggtt--ctgccgcagggaaatgtagtgttcgggagggtcca--c-ttat---cccg-atgcgttg-gaccgcgtccaagtccatcttgaatggggccacttacccgtagagggtgccaggcccgtag-cgaccggg--ac-gcgc-atcgggaggatctctccttagagtcgggttgcttgagagtgcagctctaagtgggtggtaaactccatctaaggctaaatacgaccacgagaccgatagcgaacaagtaccgtgagggaaagttgaaaagaactttgaagagagagttcaagagtacgtg-aaaccgttcaggggtaaacctgaggaacccaaaaga-tcgaat-ggggagattcatcgtcagcg-acgttggcct-cacga-tggctc--gtgatatcg-cggggc----------gcggtacgtggtcgtcttg---ctacgt-ccggcg-g--cgtcgttgtgcgcttctcctctagt-aggacgtcgctacccgttgggtgccgatctaaggcccgag--tg--ggcgtctgtcgcgt----cg-t------ttcggc--gc-aca-cgg-caaa--cccccgg--t-c--gccagtgtcggctgctcggccgt--a----gc----ggtatcgggccgcaactgcgtcg-ggcccgccgcaagcg----cg-acc-ag-aat--tgcggagg--tacggaccta-gcgccgtcccc--g--cggc-tggcc-agctgttgg---ggcgg--gtatcctgacagtccgagatactggtcggcgacgctactgttttgggtattctcaggacccgtcttgaaacacggaccaaggagtctaacatgtgcgcgagtcattggga--agc---atgcctaaaggcgaaatgaaagtgaaggt----cgac--------ctaa--gccgac-cgagggaggatggg--ccgcgt----cac--g-a--tgcggcttcgcactcccggggcgtctcgttct--catc---gcgagaagaggcgcacccagagcgtacacgttgggacccgaaagatggtgaactatgcctggtcaggacgaagtcaggggaaaccctgatggaggtccgtagcgattctgacgtgcaaatcgatcgtcggaactgggtataggggcgaaagactaatcgaaccatctagtagctggttccctccgaagtttccctcaggatagctggcactcggccg------tt-cac---cgaacg-cgaacgagtctcatctggtaaagcgaatgattagaggccttggggccgaaacgacctcaacctattctcaaactttaaatgggtgagatctctggcttgcttgaa----ttgaagccac-gag-----at----tt------cggatcagag-tgccaagtgggccaattttggtaagcagaactggcgctgtgggatgaaccaaacgcagagttaaggcgcctaagtcgacgcttatgggataccatgaaaggcgttggttgcttaagacagcaggacggtggccatggaagtcggaatccgctaaggagtgtgtaacaactcacctgccgaagcaactagccctgaaaatggatggcgctgaagcgtcgcgcctatactctgccgtcagcggcaagtgaaccggggcccggtatgaagccctgacgagtaggagggtcgcggcggtgtgcgcagaagggtc-tgggcgcgagcctgcctggagccgccgtcggtgcagatcttggtggtagtagcaaatactccagcgaggccctggaggactgacgtggagaagggtgatattgcactctggaagttcgaaacctcgaaatactacgttaccattatcgacgctcccggacacagagatttcatcaaaaacatgattaccggtacgtcacaggctgactgcgccgtactgattgtcgctgctggtactggagaattcgaagctggtatctcgaagaacggtcaaactcgtgaacacgccttattggccttcacgctcggagtgaagcagctgatcgttggtgttaacaagatggattctaccgagcccccatactccgaatctcgattcgaagaaattaaaaaggaagtctcgtcttacataaagaagattggttacaatccggcagccgttgcgttcgtaccgatttccggctggcatggagacaatatgttggagatttctgacaagatgccatggttcaagggatggtcggttgaacgcaaagaaggcaagggtgagggtaaatgccttatcgaagcgctcgatgccattctgccacccactagacctacggacaaagca
Chalybion_californicum       --tcatatgcttgtctcaaagattaagccatgcatgtctcagtacatgccgaattaaggtgaaaccgcgaatggctcattaaatcagttatggttccttagatcgtacccacatttacttggataactgtggtaattctagagctaatacatgcaaaccagagttccgaccagagatgg-aaggagcgcatttattagatcaaaaccaatcggtggcg--gacggatcg--ttcgt-tcatcgttga-ttttggtgactctgaataactttgtgctgatcgcacggtcacatagcaccggcgacgtatctttcaaatgtctgccttatcaactgtcgatggtaggttctgcgcctaccatggttgtaacgggtaacggggaatcagggttcgattccggagagggagcctgagaaacggctaccacatccaaggaaggcagcaggcgcgcaaattacccactcccggcacggggaggtagtgacgaaaaataacgatacgggactcatccgaggccccgtaatcggaatgagtacactttaaatcctttaacgaggatccattggagggcaagtctggtgccagcagccgcggtaattccagctccaatagcgtatattaaagttgttgcggttaaaaagctcgtagttgaatctgtgtgacacagtgtcggttcaccgct--cg--cgg--tgttcaactggcattacgtgttgcgtcctaccggtggactta----gctctt-c-----acggggcg------gtcc-aacca-at---atcctaacccggtgctcttcactgagtgtcgagttgggccggtacgtttactttgaacaaattagagtgctcaaagcaggctacctttgcctgaatactgtgtgcatggaataatggaataggacctcggttctattttgttggttttcggaaccccgaggtaatgattaatagggacagatgggggcattcgtattgcgacgttagaggtgaaattcttggatcgtcgcaagacggacagaagcgaaagcatttgccaaaaatgttttcattaatcaagaacgaaagttagaggttcgaaggcgatcagataccgccctagttctaaccataaacgatgccagctagcgatccgccgaagttcctccgatgactcggcgggcagcttccgggaaaccaaagcttttgggttccgggggaagtatggttgcaaagctgaaacttaaaggaattgacggaagggcaccaccaggagtggagcctgcggcttaatttgactcaacacgggaaacctcaccaggcccggacaccggaaggattgacagattgatagctctttcttgattcggtgggtggtggtgcatggccgttcttagttggtggagcgatttgtctggttaattccgataacgaacgagactctagcctgctaaataggcgtactttatggtatctcgaagg-ccc--cggc-ttca---cggtcgg-tggtttttactaccaacgtacatacaaatcttcttagagggacaggcggcttctagccgcacgagattgagcaataacaggtctgtgatgcccttagatgttctgggccgcacgcgcgctacactgaaggaatcagcgtgttttccctggccgaaaggcccgggtaacccgctgaacctccttcgtgctagggattggggcttgcaattattccccatgaacgaggaattcccagtaagcgcgagtcataagctcgcgttgattacgtccctgccctttgtacacaccgcccgtcgctactaccgattgaatgatttagtgaggtcttcggactggt--gcgcgg-cagtgtttc--ggcat--tgccgatgttgccgggaagatgaccaaacttgatcatttagaggaagta-tactaagcggaggaaaagaaactaaccaggatttccttagtagcggcgagcgaacaggaaatagcccagcactgaatcccgcggtt--ccgccgcagggaaatgtagtgttcgggagggtccg--t-ttat---cccg-agacgtcg-gatcgcgtccaagtccatcttgaatggggccaattacccgcagagggtgccaggcccgtag-cgaccggt--ac-gcgt-ttcgggaggatctctccttagagtcgggttgcttgagagtgcagctctaagtgggtggtaaactccatctaaggctaaatatgaccacgagaccgatagcgaacaagtaccgtgagggaaagttgaaaagaactttgaagagagagttcaagagtacgtg-aaaccgttcaggggtaaacctaagaaacccgaaaga-tcgaat-ggggagattcatcgtcagcg-gcgctggctt-cacgg-tggtgc--gtgatgctc-cgatta---cg-----agagcacgccatcatcgac---gaacgt-ctggcg-t--cgtagtcgtgcacttctcccctagt-agaacgtcgcgacccgttgggtgtcggtctacggcccggg--tg--ggcgcctgccgcgt----cg-t-tttt---acac--gc-acg-cga-caga--cccccgg--c-a--gcccg-accggctgcccggcggt--a----gt----ggtattgggccgcaagtgcgtca-ggcccgccgcaagct----cg-gac-ag-tgt-acccggatg--gacggaccta-gcgccgtaccc--g--ggcc-tgtct-cgctgttag---ggcgg--gtcctcggactggcc--aataccggtcggcgacgctactgctttgggtactctcaggacccgtcttgaaacacggaccaaggagtctaacatgtacgcgagtcattggga--tgg---aaacctaaaggcgtaatgaaagtgaaggt----ttgc--g--ccctcag--gcagac-cgagggaggatggg--ctgcgt----tta--t-a--ttcagcctcgcactcccggggcgtctcgttct--catt---gcgagaagaggcgcacccagagcgtacacgttgggacccgaaagatggtgaactatgcctggtcaggacgaagtcaggggaaatcctgatggaggtccgtagcgattctgacgtgcaaatcgatcgtcggaactgggtataggggcgaaagactaatcgaaccatctagtagctggttccctccgaagtttccctcaggatagctggcactcgctcg------tt-cct---gaacag-cgcatgagtctcatctggtaaagcgaatgattagaggccttggggccgaaacgacctcaacctattctcaaactttaaatgggtgagatctctggcttgcttgaa----gtgaagccac-gag-----at----tt------cggatcagagttgccaagtgggccaattttggtaagcagaactggcgctgtgggatgaaccaaacgcagagttaaggcgcctaagtcgacgcttatgggataccatgaaaggcgttggttgcttaagacagcaggacggtggccatggaagtcggaatccgctaaggagtgtgtaacaactcacctgccgaagcaactagccctgaaaatggatggcgctgaagcgtcgcgcctatactccgccgtcagcggcaagtggggcgagtctcaccatgaagctctgacgagtaggagggtcgcggcggtgtgcgcagaagggtc-tgggcgtgagcctgcctggagccgccgtcggtgcagatcttggtggtagtagcaaatactccagcgaggccctggaggactgacgtggagaagggtgacattgccctgtggaaatttgaaacttccaaatactatgtcacaatcattgatgctccgggacatagagatttcattaaaaacatgatcactggtacctcgcaagccgattgtgctgtgctgatcgttgccgctggtaccggagagttcgaagctggtatttctaagaatggacaaacccgtgagcatgctctgctcgctttcactcttggtgtaaaacagctcattgttggtgtcaataagatggactccaccgagccgccgtactctgaaactcgtttcgaagaaattaagaaggaagtatcctcctacatcaagaagatcggatataatcccgctgccgtagcttttgtgccaatttctggttggcatggtgacaacatgttggaagtctcctccaagatgccatggtttaagggatgggccgtcgagcgtaaagaaggcaaggctgaaggaaaatgccttattgaagcccttgacgccattctcccacctaccagaccaaccgacaaagct
Linepithema_humile           --tcatatgcttgtctcaaagattaagccatgcatgtctcagtgcatgccgaattaaggtgaaaccgcgaatggctcattaaatcagttatggttcattagattgtacccacatttacttggataactgtggtaattctagagctaatacatgcaaaacagagtcccgaccagtgatgg-aagggacgcttttattagatcaaaaccaatcggtggcg--gacggaccg--cccgt-ccaccgttta-ctttggtgactctgaataactttgtgctgatcgcagggt--cctcgtaccggcgacgcatctttcaaatgtctgccttatcaactgtcgatggtaggttctgcgcctaccatggttgtaacgggtaacggggaatcagggttcgattccggagagggagcctgagaaacggctaccacatccaaggaaggcagcaggcgcgcaaattacccactcccggcacggggaggtagtgacgaaaaataacgatacgggactcatccgaggccccgtaatcggaatgagtacactttaaatcctttaacgaggatccattggagggcaagtctggtgccagcagccgcggtaattccagctccaatagcgtatattaaagttgttgcggttaaaaagctcgtagttgaatctgtgtcgcacaccgtcggttcaccgct--cg--cgg--tgtctaactggcgtgatgtgggacgtcctaccggtgggctta----gccccg-c-----gaggggcg------gccc-aacta-at---atcccgtcgcggtgctctttactgagtgtcgagtcgggccggtacgtttactttgaacaaattagagtgcttaaagcaggctaccttcgcctgaatactgtgtgcatggaataatggaataggacctcggttctattttgttggttttcggaaccccgaggtaatgattaatagggacagatgggggcattcgtattgcgacgttagaggtgaaattcttggatcgtcgcaagacggacagaagcgaaagcatttgccaaaaatgttttcattaatcaagaacgaaagttagaggttcgaaggcgatcagataccgccctagttctaaccataaacgatgccagctagcgatccgccgaagttcctccgatgactcggcgggcagcttccgggaaaccaaagcttttgggttccgggggaagtatggttgcaaagctgaaacttaaaggaattgacggaagggcaccaccaggagtggagcctgcggcttaatttgactcaacacgggaaacctcaccaggcccagacaccggaaggattgacagattgatagctctttcttgattcggtgggtggtggtgcatggccgttcttagttggtggagcgatttgtctggttaattccgataacgaacgagactctagcctgctaaataggcgtaccttatggtatcgcgaagg-ccc--ccgg-cttc---ggccggt-gggtttttactaccaacgtacaaacaaatcttcttagagggacaggcggcttctagccgcacgagattgagcaataacaggtctgtgatgcccttagatgttctgggccgcacgcgcgctacactgaaggaatcagcgtgtgttccctggccgaaaggcccgggtaacccgctgaacctccttcgtgctagggattggggcttgcaattgttccccatgaacgaggaattcccagtaagcgcgagtcataagctcgcgttgattacgtccctgccctttgtacacaccgcccgtcgctactaccgattgaatgatttagtgaggtcttcggactggt--gcgcgg-caatgtctc--ggcat--tgccgatgttgccgggaagatgaccaaacttgatcatttagaggaagta-tactaagcggaggaaaagaaactaaccaggatttccttagtagcggcgagcgaacaggaaagagcccagcaccgaatcccgcggtt--ccgccgcagggaaatgtggtgtttgggaggatccg--g-tgat---cccg-aggtgtcg-cgtcgcgtccaagtccatcttgaatggggccacttacccgcagagggtgccaggcccgtag-cgaccggt--gc-gcgcactcgggaggatctctccttagagtcgggttgcttgagagtgcagctctaagtgggtggtaaactccatctaaggctaaatacgaccacgagaccgatagcgaacaagtaccgtgagggaaagttgaaaagaactttgaagagagagttcaagagtacgtg-aaaccgttcaggggtaaacctaagaaacccaaaaga-tcgaac-ggggagattcatcgtcagcg-gcgctggctt-cgcgt-cggtgg--gcgatgctc-cgcg-g-c-cg-----cggacacgctaccg-tgcg-t-cgatgt-ccggcg-ct-cgtcgtcgtgcacttctcccctagt-aggacgtcgcgacccgctgggtgtcggtctacggcccgag--tg-cggtgactgtcgcgt----cg-c-cggt-aaaacg--gc-acg-cgg-caaa--ccctcgg--t-c--gcccg-gccggctgcccggcggt--a----gc----ggtatcaggccgcacgtgcgtcg-ggaccgtcgcaagcg----cg-cgc-ca-cgg-tctcggagg-ttacggaccta-gcgccgtcccc--g--gtcc-tggcc-cgctgttgg-gt-acgg--ctccttcgacaggcc-ttataccggtcggcgacgctactgctttgggtactcttaggacccgtcttgaaacacggaccaaggagtctaacatgtacgcgagtcattggga-cagcg--agacctaaaggcgcaatgaaagtgaaggt----cggc--c--c--tggt--gtcgac-cgagggaggatggg--ccgcgt----cgc--g-a--tgcggctccgcactcccggggcgtctcattct--catc---gcgagaagaggcgcacccagagcgtacacgttgggacccgaaagatggtgaactatgcctggtcaggacgaagtcaggggaaaccctgatggaggtccgtagcgattctgacgtgcaaatcgatcgtcggaactgggtataggggcgaaagactaatcgaaccatctagtagctggttccctccgaagtttccctcaggatagctggcactcggccg------tt-ccg---ggaacg-cgcgcgagtctcatctggtaaagcgaatgattagaggccttggggccgaaacgacctcaacctattctcaaactttaaatgggtgagatctctggctttcttgaa----atgaagccac-gag--ca--t----ct------cggatcagag-tgccaagtgggccatttttggtaagcagaactggcgctgtgggatgaaccaaacgcagagttaaggcgcccaactcgacgctcatgggacaccatgaaaggcgttggttgcttaagacagcaggacggtggccatggaagtcggaatccgctaaggagtgtgtaacaactcacctgccgaagcaactagccctgaaaatggatggcgctgaagcgtcgagcctatactctgccgtcagcggcaagtggggcggccgccgtcacgaagccctgacgagtaggagggtcgcggcggtgtgcgcagaagggtc-tgggcgtgagcctgcctggagccgccgtcggtgcagatcttggtggtagtagcaaatactccagcgaggccctggaggactgacgtggagaagggtgacatcgccttatggaagtttgagacttccaaatactatgtcaccattattgacgctcctggacatagggattttattaaaaacatgatcactggtacttcacaagctgattgtgccgtactgattgttgctgctggtaccggtgaattcgaggctggtatctcgaagaatggacagactcgtgagcacgctctgctcgcctttacactcggtgtcaaacaactgattgtcggcgttaacaaaatggactccaccgaaccgccgtactccgagactcgatttgaggaaattaagaaggaagtctcgtcgtacatcaaaaagatcggctataatccggctgcagtggcgtttgtacccatctctggctggcatggggacaacatgttggaagtatccgccaagatgccctggttcaagggatggaccgtggagcgcaaggaaggcaagggcgaaggcaaatgccttattgaagctcttgatgccattctgccacccactaggccgaccgacaaggct
Camponotus_maritimus         --tcatatgcttgtctcaaagattaagccatgcatgtctcagtgcatgccgaattaaggtgaaaccgcgaatggctcattaaatcagttatggttcattagattgtacccacatttacttggataactgtggtaattctagagctaatacatgcaaaacagagtcccgaccagtgatgg-aagggacgcttttattagatcaaaaccaatcggtggcg--ggcgggccg--ttcgt-ccaccgttta-ttttggtgactctgaataactttgtgctgatcgcacggt--cctagcaccggcgacgcatctttcaaatgtctgccttatcaactgtcgatggtaggttctgcgcctaccatggttgtaacgggtaacggggaatcagggttcgattccggagagggagcctgagaaacggctaccacatccaaggaaggcagcaggcgcgcaaattacccactcccggcacggggaggtagtgacgaaaaataacgatacgggactcatccgaggccccgtaatcggaatgagtacactttaaatcctttaacgaggatccattggagggcaagtctggtgccagcagccgcggtaattccagctccaatagcgtatattaaagttgttgcggttaaaaagctcgtagttgaatctgtgtcgcacaccgtcggttcaccgct--cg--cgg--tgtttaactggcgtgatgtgggacgtcctaccggtgggctta----gcctcg-c-----gaggggcg------gccc-aacta-at---atcccgtcgcggtgctctttactgagtgtcgagtcgggccggtacgtttactttgaacaaattagagtgcttaaagcaggctaccttcgcctgaatactgcgtgcatggaataatggaataggacctcggttctattttgttggttttcggaaccccgaggtaatgattaatagggacagatgggggcattcgtattgcgacgttagaggtgaaattcttggatcgtcgcaagacggacagaagcgaaagcatttgccaaaaatgttttcattaatcaagaacgaaagttagaggttcgaaggcgatcagataccgccctagttctaaccataaacgatgccagctagcgatccgccgaagttcctccgatgactcggcgggcagcttccgggaaaccaaagcttttgggttccgggggaagtatggttgcaaagctgaaacttaaaggaattgacggaagggcaccaccaggagtggagcctgcggcttaatttgactcaacacgggaaacctcaccaggcccagacaccggaaggattgacagattgatagctctttcttgattcggtgggtggtggtgcatggccgttcttagttggtggagcgatttgtctggttaattccgataacgaacgagactctagcctgctaaataggcgtaccttatggtatcgcgaagg-ccc--ccgg-cttc---ggctggc-gggtttttactaccaacgtacaaacaaatcttcttagagggacaggcggcttctagccgcacgagattgagcaataacaggtctgtgatgcccttagatgttctgggccgcacgcgcgctacactgaaggaatcagcgtgtgttccctggccgaaaggcccgggtaacccgctgaacctccttcgtgctagggattggggcttgcaattgttccccatgaacgaggaattcccagtaagcgcgagtcataagctcgcgttgattacgtccctgccctttgtacacaccgcccgtcgctactaccgattgaatgatttagtgaggtcttcggactggt--gcgcgg-caatgtctc--ggcat--tgccgatgttgccgggaagatgaccaaacttgatcatttagaggaagta-tattaagcggaggaaaagaaactaactaggatttcctcagtagcggcgagcgaacaggaaagagcccagcaccgaatcccgcggtt--ccgccgcagggaaatgtggtgtttgggaggatccg--c-ttat---cccg-aggcgtcg-cgtcgcgtccaagtccatcttgaatggggccacttacccgtagagggtgccaggcccgtag-cgaccggt--gc-gcgt-ctcgggaggatctctccttagagtcgggttgcttgagagtgcagctctaagtgggtggtaaactccatctaaggctaaatacgaccacgagaccgatagcgaacaagtaccgtgagggaaagttgaaaagaactttgaagagagagttcaagagtacgtg-aaaccgttcaggggtaaacctaagaaacccaaaaga-tcgaac-ggggagattcatcgtcagcg-gcgctggctt-cgcgt-cggtgg--gcgatgtcc-cgcg-g-g-cg-----cgggcacgctaccg-tgcg-c-cgatgt-ccggct-gt-cgtcgtcgtgcacttctccccaagt-agaacgtcgcgacccgctgggtgtcggtctacggcccggg--tg-cggtgactgtcgcgt----cg-c-cggt-aaaacg--gc-acg-cga-caaa--ccctcgg--t-c--gcccg-gccggctgctcggcggt--a----gc----ggtatcaggccgcacgtgcgtcg-aggccgtcgcaagcg----cg-cgc-ca-cgg-tctcggagg-ttacggacttt-gcgccgtcccc--g--gtcc-tggcc-cgctgttgg-gt-acgga-caccttcgacaggcc-tgataccggtcggcgacgctactgctttgggtactcttaggacccgtcttgaaacacggaccaaggagtctaacatgtacgcgagtcattggga-ccgcg--agacctaaaggcgtaatgaaagtgaaggt----cggc--c--c--tggc--gtcgac-cgagggaggatggg--ccgcgt----cgc--g-a--tgcggcctcgcactcccggggcgtctcgttct--caac---gcgagaagaggcgcacccagagcgtacacgttgggacccgaaagatggtgaactatgcctggtcaggacgaagtcaggggaaaccctgatggaggtccgtagcgattctgacgtgcaaatcgatcgtcggaactgggtataggggcgaaagactaatcgaaccatctagtagctggttccctccgaagtttccctcaggatagctggcactcggccg------tt-ccg---ggaacg-cgcgcgagtctcatctggtaaagcgaatgattagaggccttggggccgaaacgacctcaacctattctcaaactttaaatgggtgagatctctggctttcttgaa----atgaagccac-gag--ca--t----ct------cggatcagag-tgccaagtgggccatttttggtaagcagaactggcgctgtgggatgaaccaaacgcagagttaaggcgcccaactcgacgctcatgggacaccatgaaaggcgttggttgcttaagacagcaggacggtggccatggaagtcggaatccgctaaggagtgtgtaacaactcacctgccgaagcaactagccctgaaaatggatggcgctgaagcgtcgagcctatactctgccgtcagcggcaagtggggcggcggtcgtcacgaagccctgacgagtaggagggtcgcgacggtgagcgcagaagggtc-tgggcgtgagcctgcctggagccgccgtcggtgcagatcttggtggtagtagcaaatactccagcgaggccctggaggactgacgtggagaagggtgatatcgccttgtggaagttcgaaacatccaaatactatgtcaccatcatcgatgctcctggacacagggattttattaagaacatgatcactggtacctcacaagctgattgcgctgtattgattgtcgctgctggtactggcgagttcgaggcaggtatctcgaagaatggacagactcgtgagcacgctttgctcgccttcacccttggcgtcaagcagttgatcgtcggagttaacaagatggattccactgagcctccgtactccgagactcgattcgaggaaattaagaaagaagtatcgtcgtacatcaaaaagattggttacaacccggctgcagtcgcatttgttcccatttctggctggcatggagacaacatgctggagccatcctccaagatgccctggttcaaaggatggtctgtggagcgcaaagaaggcaaagctgacggcaaatgccttatcgaagccctcgatgccatcctgccacccaccaggccgactgataaggcc
Amblyopone_pallipes          --tcatatgcttgtctcaaagattaagccatgcatgtctcagtgcatgccgaattaaggtgaaaccgcgaatggctcattaaatcagttatggttcattagattgtacccacatttacttggataactgtggtaattctagagctaatacatgcaaaacagagtcccgaccagtgatgg-gagggacgcttttattagatcaaaaccaatcggtggcg--ggtggcccg--tccgt-ccaccgttta-ttttggtgactctgaataactttgtgctgatcgcacggt--cctagcaccggcgacgcatctttcaaatgtctgccttatcaactgtcgatggtaggttctgcgcctaccatggttgtaacgggtaacggggaatcagggttcgattccggagagggagcctgagaaacggctaccacatccaaggaaggcagcaggcgcgcaaattacccactcccggcacggggaggtagtgacgaaaaataacgatacgggactcatccgaggccccgtaatcggaatgagtacactttaaatcctttaacgaggatccattggagggcaagtctggtgccagcagccgcggtaattccagctccaatagcgtatattaaagttgttgcggttaaaaagctcgtagttgaatctgtgtcgcacactgtcggttcaccgct--cg--cgg--tgtttaactggcatgatgtgggacgtcctaccggtgggctta----gcctcg-c-----gaggggcg------gccc-aacta-at---atcccatcgcggtgctctttactgagtgtcgagttgggccggtacgtttactttgaacaaattagagtgcttaaagcaggctaccttcgcctgaatactgtgtgcatggaataatggaataggacctcggttctattttgttggttttcggaaccccgaggtaatgattaatagggacagatgggggcattcgtattgcgacgttagaggtgaaattcttggatcgtcgcaagacggacagaagcgaaagcatttgccaaaaatgttttcattaatcaagaacgaaagttagaggttcgaaggcgatcagataccgccctagttctaaccataaacgatgccagctagcgatccgccgaagttcctccgatgactcggcgggcagcttccgggaaaccaaagcttttgggttccgggggaagtatggttgcaaagctgaaacttaaaggaattgacggaagggcaccaccaggagtggagcctgcggcttaatttgactcaacacgggaaacctcaccaggcccagacaccggaaggattgacagattgatagctctttcttgattcggtgggtggtggtgcatggccgttcttagttggtggagcgatttgtctggttaattccgataacgaacgagactctagcctgctaaataggcgtacattatggtatctcgaagg-ccc--ccgg-cctc---ggccggt-gggtttttactaccaacgtaccaacaaatcttcttagagggacaggcggcttctagccgcacgagattgagcaataacaggtctgtgatgcccttagatgttctgggccgcacgcgcgctacactgaaggaatcagcgtgttttccctggccgaaaggcccgggtaacccgctgaacctccttcgtgctagggattggggcttgcaattgttccccatgaacgaggaattcccagtaagcgcgagtcataagctcgcgttgattacgtccctgccctttgtacacaccgcccgtcgctactaccgattgaatgatttagtgaggtcttcggactggt--gcgcgg-cagtgtctc--ggcac--tgccgatgttgccgggaagatgaccaaacttgatcatttagaggaagta-tattaagcggaggaaaagaaactaactaggatttccttagtagcggcgagcgaacaggaaagagcccagcaccgaatcccgcggtt--ccgccgcagggaaatgtggtgttcgggagggtccgc---ttat---cccg-agacgtcg-aatcgcgtccaagtccatcttgaatggggccacttacccgcagagggtgccaggcccgtag-cgaccggt--ac-gcgt-ctcgggaggatctctccttagagtcgggttgcttgagagtgcagctctaagtgggtggtaaactccatctaaggctaaatacgaccacgagaccgatagcgaacaagtaccgtgagggaaagttgaaaagaactttgaagagagagttcaagagtacgtg-aaaccgttcaggggtaaacctaagaaacccaaaaga-tcgaac-ggggagattcatcgtcagcg-gcgttggctt-cgcgt-cggtgg--gcgatgtcc-cgcg---t-cg-----cgggcacgccgccg-tgcg-c-gcacgt-ccgacg-t--cgtcgtcgtgcacttctccccaagt-aggacgtcgcgactcgctgggtgtcggtctacggcccgag--tg-cggtgtctgtcgcgt----cg-c-cggt-aaaacg--gc-acg-cgg-caaa--ccctcgg--t-c--gcccg-gccggctgcccggcggt--a----gc----ggtatcaggccgcgatcgcgtca-ggcccgtcgcaagcg----cg-cgc-ca-cgg-tcccggagg--tacggaccta-gcgccgtcccc--g--gtcc-tggtc-cgctgttgg-g--acgg--atcctttgacaggcc-tgataccggtcggcgacgctactgctttgggtactcttaggacccgtcttgaaacacggaccaaggagtctaacatgtgcgcgagtcattggga-cagca--aaacctaaaggcgaaatgaaagtgaaggt----cggc--c--c--tgg---gccgac-cgagggaggatggg--cagcgt----cgc--g-a--tgcggcctcgcactcccggggcgtctcgttct--catc---gcgagaagaggcgcaccaagagcgtacacgttgggacccgaaagatggtgaactatgcctggtcaggacgaagtcaggggaaaccctgatggaggtccgtagcgattctgacgtgcaaatcgatcgtcggaactgggtataggggcgaaagactaatcgaaccatctagtagctggttccctccgaagtttccctcaggatagctggcactcggccg------tt-cc----ggaacg-cgcgcgagtctcatctggtaaagcgaatgattagaggccttggggccgaaacgacctcaacctattctcaaactttaaatgggtgagatctctggctttcttgaa----atgaagccac-gag--ca--t----ct------cggatcagag-tgccaagtgggccaattttggtaagcagaactggcgctgtgggatgaaccaaacgcagagttaaggcgcctaactcgacgctcatgggacaccatgaaaggcgttggttgcttaagacagcaggacggtggccatggaagtcggaatccgctaaggagtgtgtaacaactcacctgccgaagcaactagccctgaaaatggatggcgctgaagcgtcgagcctatactctgccgtcagcggcaagtggggcggggcccgtcacgaagccctgacgagtaggagggtcgcggcggtgtgcgcagaagggtc-tgggcgcgagcctgcctggagccgccgccggtgcagatcttggtggtagtagcaaatactccagcgaggccctggaggactgacgtggagaagggtgatatcgcactgtggaagttcgaaactgcaaagtactatgttaccatcattgacgctcctgggcacagagacttcatcaagaacatgatcaccggtacctcgcaagctgactgtgcagtgttgatcgttgccgccggtactggtgaattcgaagccggtatctcgaagaacggacagacccgcgagcacgctctgcttgccttcaccctcggtgtgaagcaattgatcgtcggtgttaacaagatggactccaccgaacccccgtactccgagactcgattcgaggaaatcaagaaggaggtttcttcctacattaagaaaattggctacaatccggctgcggttgcgttcgtgcccatttctggctggcacggagacaatatgctggaggtgtccgccaagatgccctggttcaagggatggaacgtcgagcgcaaagaaggcaaagcggaaggcaaatgccttatcgaagctcttgacgctattctaccgcctactaggccaactgataaggcc
Cheliomyrmex_cf_morosus      --tcatatgcttgtctcaaagattaagccatgcatgtctcagtgcaagccattttaaggtgaaaccgcgaatggctcattaaatcagttatggtttattggattgtaccgctaagtacttggataactgtggtaattctagagctaatacatgcaa--cggagtcccggccagtgatgg-ccgggacgcttttattagatcaaaaccaatcggtggcg--cgcggcccg--tgcgc-ccaccgtttg-ctttggtgactctggataacttggggctgatcgcatggt---ctagtaccggcgacgcatccttcaaatgtctgccttatcaactgtcgatggtaggctctgcgcctaccatggttgttacgggtaacggggaatcagggttcgattccggagagggagcctgagaaacggctaccacatccaaggaaggcagcaggcgcgcaaattacccactcccggcacggggaggtagtgacgaaaaataacgatacgggactcatccgaggccccgtaatcggaatgagcacactttaaatcctttaacgaggatccattggagggcaagtctggtgccagcagccgcggtaattccagctccaatagcgtatattaaagttgttgcggttaaaaagctcgtagttgaatctgtgtcgcgcaccgtcggttcaccgct--cg--cgg--tgtctaactggcgtgatgcgggacgtcctaccggtgggccc-----gcctcg-a-----gaggggcg------gccc-aactg-aa---ctcccgtcgcggtgctctttactgagtgccgagtcgggccggtacgtttactttgaacaaattagagtgctcaaagcaggctacaattgcctgaatattaagtgcatggaataatgaaataggacctcggttctattttgttggtttccggagccccgaggtaatgattaatagggacagatgggggcattcgtattgcgacgttagaggtgaaattcttggatcgtcgcaagacggacagaagcgaaagcatttgccaaaaatgttttcattaatcaagaacgaaagttagaggttcgaaggcgatcagataccgccctagttctaaccataaacgatgccagctagcgatccgccgaagttcctccgatgactcggcgggcagcttccgggaaaccaaagcttttgggttccgggggaagtatggttgcaaagctgaaacttaaaggaattgacggaagggcaccaccaggagtggagcctgcggcttaatttgactcaacacgggaaacctcaccaggcccagacaccggaaggattgacagattgatagctctttcttgattcggtgggtggtggtgcatggccgttcttagttggtggagcgatttgtctggttaattccgataacgaacgagactctagcctgctaaataggcgtacatc-tggtatctcgaagg-ccc--ccgg-ctcc---ggccggc-gggtttttactaccagcgtacaaacaaatcttcttagagggacaggcggcttctagccgcacgagattgagcaataacaggtctgtgatgcccttagatgttctgggccgcacgcgcgctacactgaaggaatcagcgtgtgttccctggccgaaaggcccgggtaacccgctgaacctccttcgtgctagggattggggcttgcaattgttccccatgaacgaggaattcccagtaagcgcgagtcataagctcgcgttgattacgtccctgccctttgtacacaccgcccgtcgctactaccgattgaatgatttagtgaggtcttcggactggt--gcgcgg-cgatgcctc--ggcgc--tgccgatgttgccgggaagatgaccgaacttgatcatttagaggaagta-taataagcggaggaaaagaaactaaccaggatttcctcagtagcggcgagcgaacaggaagtagcccagcaccgaatcccgcggtt--ccgccgcagggaaatgtggtgttcgggagggtccg--c-ttat---cccc-tggcgtcg-cgacgcgtccaagtccatcttgaatggggccactcacccgcagagggtgccaggcccgtag-cgaccgac--gc-gcgc-ctcgggaggatccctccttagagtcgggttgcttgagagtgcagctctaagcgggtggtaaactccatctaaggctaaatactaccacgagaccgatagcgaacaagtaccgtgagggaaagttgaaaagaactttgaagagagagttcaagagtacgtg-aaaccgttcaggggtaaacccgagagacccgaaagattcgaac-ggggagattcatcgtcggcg-tagccggctt-cgccg-cggtcg--gcgatgccc-cgtc-ggg-cg-----cgggcacgccaccg-cgcg-c-cgatgt-ccggcg-ccgcgccgtcgtgcacttctcccctagt-aggacgtcgcgacccgctgggtgtcggtctacggcccggggctcgaggcgactgtcgcccgt--cg-c-cgcg-ccgctc--gc-gcg-cgg-caga--ctcccgg--t-cttgcccg-gccgaccgcccggcggt--a-gcagt----ggtatcaggccgcgcgcgcgtcg-agcccgtcgcaagcggaatca-agc-ca-cgg-tcccggtggtacacggaccta-gcgccgtcccc--g--gtcc-tggcc-cgctgctgg-agcacgg--aaccttcgacaggcc-tgataccggtcggcgacgctactgcttcgggtactctcgggacccgtcttgaaacacggaccaaggagtctaacatgtgcgcgagtcattggga--cgcg--atacccagcggcgcaatgaaagtgaaggt----cggc--cctc--aggc--gccgac-cgagggaggatggg--ccgcgt----ctc--g-a--tgcggccccgcactcccggggcgtctcgacct--catc---gcgaggggaggcgcacccagagcgcacacgttgggacccgaaagatggtgaactatgcctggtcaggacgaagtcaggggaaaccctgatggaggtccgtagcgattctgacgtgcaaatcgatcgtcggaactgggtataggggcgaaagactaatcgaaccatctagtagctggttccctccgaagtttccctcaggatagctggcactcgcagg------ct-cct---ggagcg-cgttcgagtctcatccggtaaagcgaatgattagaggccttggggccgaaacggcctcaacctattctcaaactttaaatgggtgagatctctggctttctcgaa--c-ttgaagccac-gag----cat----ct------cggatcagagtggccaagtgggccatttttggtaagcagaactggcgctgtgggatgaaccaaacgcggagttaaggcgcccaaatcgacgctcatgggacaccatgaaaggcgttggttgcttaagacagcaggacggtggccatggaagttggaatccgctaaggagtgtgtaacaactcacctgtcgaagcaactagccctgaaaacggatggcgctgaagcatcgggtctatactccgccgtcagcggcaagtggagcggctactgccacgaggccctgacgagtaggagggtcgcgacggtgcgcgcggaagggtc-tgggcgcgagcctgcctggagccgccgtcggtgcagatcttggtggtagtagcaaatactccagcgaggccctggaggactga------gaagggtgatatcgctctctggaaatttgagacctctaaatactacgtcacaatcatcgatgctcccggacacagggactttatcaaaaacatgatcactggtacctcgcaagctgattgcgcggtgctgattgttgctgcgggtactggtgaattcgaagctggtatttcgaagaacggacagacccgtgaacacgctctgctcgccttcacccttggtgtgaaacaattgatcgttggtgtcaacaagatggattccaccgaaccgccatactccgagtctcgcttcgaagaaatcaagaaagaagtgtcttcgtatatcaagaagatcggttacaacccagctgcagtcgcgtttgtgccaatctctggatggcatggagacaacatgctcgaggtatctgccaagatgccttggttcaagggatggaacgtggaacgcaaggaaggcaaggccgaaggcaaatgcctcatcgaagctcttgacgctatcctgccgcccactagaccaactgataaggct
Protanilla_JAP01             --tcatatgcttgtctcaaagattaagccatgcatgtctcagtgcatgccgaattaaggtgaaaccgcgaatggctcattaaatcagttatggttcattagattgtacccacatttacttggataactgtggtaattctagagctaatacatgcaaaacagagtcccaaccagagatgg-gagggacgcttttattagatcaaaaccaatcggtggcg--gttggacca--atcgt-ccaccgttca-ttttggtgactctgaataactttgtgctgatcgcacggt--cttagcaccggcgacgcatctttcaaatgtctgccttatcaactgtcgatggtaggttctgcgcctaccatggttgtaacgggtaacggggaatcagggttcgattccggagagggagcctgagaaacggctaccacatccaaggaaggcagcaggcgcgcaaattacccactcccggcacggggaggtagtgacgaaaaataacgatacgggactcatccgaggccccgtaatcggaatgagtacactttaaatcctttaacgaggatccattggagggcaagtctggtgccagcagccgcggtaattccagctccaatagcgtatattaaagttgttgcggttaaaaagctcgtagttgaatctgtgtcgcacactgtcggttcaccgct--cg--cgg--tgtttaactggcatgatgtgggacgtcctaccggtgggctta----gcctcg-c-----aagaggcg------gccc-aacta-at---atcccatcgcggtgctctttattgagtgtcgagttgggccggtacgtttactttgaacaaattagagtgcttaaagcaggctaccttcgcctgaatactgtgtgcatggaataatggaataggacctcggttctattttgttggttttcggaaccccgaggtaatgattaatagggacagatgggggcattcgtattgcgacgttagaggtgaaattcttggatcgtcgcaagacggacagaagcgaaagcatttgccaaaaatgttttcattaatcaagaacgaaagttagaggttcgaaggcgatcagataccgccctagttctaaccataaacgatgccagctagcgatccgccgaagttcctccgatgactcggcgggcagcttccgggaaaccaaagcttttgggttccgggggaagtatggttgcaaagctgaaacttaaaggaattgacggaagggcaccaccaggagtggagcctgcggcttaatttgactcaacacgggaaacctcaccaggcccggacaccggaaggattgacagattgatagctctttcttgattcggtgggtggtggtgcatggccgttcttagttggtggagcgatttgtctggttaattccgataacgaacgagactctagcctgctaaataggcgtaccttatggtatctcgaagg-ccc--ccgg-cttc---ggccggg-tggtttttactaccaacgtaccaacaaatcttcttagagggacaggcggcttctagccgcacgagattgagcaataacaggtctgtgatgcccttagatgttctgggccgcacgcgcgctacactgaaggaatcagcgtgttttccctggccgaaaggcccgggtaacccgctgaacctccttcgtgctagggattggggcttgcaattgttccccatgaacgaggaattcccagtaagcgcgagtcataagctcgcgttgattacgtccctgccctttgtacacaccgcccgtcgctactaccgattgaatgatttagtgaggtcttcggactggt--acgcgg-caatgtttc--ggcat--tgccgatgttgccgggaagatgaccaaacttgatcatttagaggaagta-tattaagcggaggaaaagaaactaactaggatttccttagtagcggcgagcgaacaggaaagagcccagcactgaatcccgcggtt--ttgccgcagggaaatgtagtgtttgggaggatccgt---ttat---cccg-aggtgtcg-aatcgcgtccaagtccatcttgaatggggccatttacccgtagagggtgccaggcccgtag-cgatcgat--ac-gcgt-ctcgggaggatatctccttagagtcgggttgcttgagagtgcagctctaagtgggtggtaaactccatctaaggctaaatatgaccacgagaccgatagcgaacaagtaccgtgagggaaagttgaaaagaactttgaagagagagttcaagagtacgtg-aaaccgttcaggggtaaacctaagaaacccaaaaga-tcgaac-ggggagattcatcgtcagcg-gcattggctt-cgcgt-cggtgg--gcgatgtcc-cgtt-t-a-ga-----cgggcacgttatcg-tgcg-c-gcatgt-ccggtg-t--cgtagtcgtgcacttctcccctagt-aggacgtcgcgacccgctgggtgtcggtctacggcccggg--tgttggtgactgtcatat----tg-c-cggt-aatacg--gc-gtc-tgg-caaa--ccctcgg--t-t--gcccg-gccggctgcccggcggt--a----tt----ggtatcaggccgcaattgcgtca-agcccgtcgcaagcg----tg-gcc-at-ttg-gatcggagg--tacggacctg-gcgccgtcccc--g--gtcc-tggcc-cgctgttgg-gt-acgg--cacctttgactggcc-tgataccggtcggcgacgctactgctttgggtactcttaggacccgtcttgaaacacggaccaaggagtctaacatgtacgcgagtcattggga-ctgca--aaacctaaaggcgtaatgaaagtgaaggt----cggc--c--c--tgg---gccgac-cgagggaggatggg--ccgcgt----tac--g-a--tgcggcctcgcactcccggggcgtctcgttct--catt---gcgagaagaggcgcacccagagcgtacacgttgggacccgaaagatggtgaactatgcctggtcaggacgaagtcaggggaaaccctgatggaggtccgtagcgattctgacgtgcaaatcgatcgtcggaactgggtataggggcgaaagactaatcgaaccatctagtagctggttccctccgaagtttccctcaggatagctggcactcggccg------tt-ct----ggaacg-cgcgcgagtctcatctggtaaagcgaatgattagaggccttggggccgaaacgacctcaacctattctcaaactttaaatgggtgagatctctggctttcttgaa----atgaagccac-gag--ca--t----ct------cggatcagag-tgccaagtgggccaattttggtaagcagaactggcgctgtgggatgaaccaaacgcagagttaaggcgcctaactcgacgctcatgggacaccatgaaaggcgttggttgcttaagacagcaggacggtggccatggaagtcggaatccgctaaggagtgtgtaacaactcacctgccgaagcaactagccctgaaaatggatggcgctgaagcgtcgagcctatactctgccgtcagcggcaagtgggacgtggcccgtcatgatgctctgacgagtaggagggtcgcggcggtgtgcgcagaagggtc-tgggcgtgagcctgcctggagccgccgtcggtgcagatcttggtggtagtagcaaatactccagcgaggccctggaggactgacgtggagaagggtgacattgcgctgtggaaattcgagacttccaaatactatgttactatcattgacgctcctggacacagggatttcatcaaaaacatgatcactggtacctcgcaggctgattgtgcagtattgattgtcgctgctggtaccggtgagtttgaagctggtatttcgaagaatggacaaacccgtgagcatgctctgctcgcatttactcttggcgtgaaacaattgattgtcggtgttaacaagatggattccactgaacccccatactccgaatctcgattcgaggaaattaagaaggaagtctcatcgtatattaagaaaattggttacaatccggctgcagttgcgtttgtgccaatctccggttggcatggagataacatgttggaagtgtctgccaagatgccctggttcaagggatggaatgtggagcgcaaagaaggaaaaggggaaggaaaatgccttattgaagcccttgatgctattctgccacccagcaggccgaccgacaaggcc
Loboponera_politula          --tcatatgcttgtctcaaagattaagccatgcatgtctcagtgcatgccgaattaaggtgaaaccgcgaatggctcattaaatcagttatggttcattagattgtacccacatttacttggataactgtggtaattctagagctaatacatgcaaaacagagtcccgaccagcgatgg-gagggacgcatttattagatcaaaaccaatcggtggcg--gtaggacct--actgt-ccgccgttta-ttttggtgactctgaataactttgtgctgatcgcacggt--cttagcaccggcgacgcatctttcaaatgtctgccttatcaactgtcgatggtaggttctgcgcctaccatggttgtaacgggtaacggggaatcagggttcgattccggagagggagcctgagaaacggctaccacatccaaggaaggcagcaggcgcgcaaattacccactcccggcacggggaggtagtgacgaaaaataacgatacgggactcatccgaggccccgtaatcggaatgagtacactttaaatcctttaacgaggatccattggagggcaagtctggtgccagcagccgcggtaattccagctccaatagcgtatattaaagttgttgcggttaaaaagctcgtagttgaatctgtgtcgcacactgtcggttcaccgct--cg--cgg--tgtttaactggcatgatgtgggacgtcctaccggtgggctta----gcctcg-c-----aaggggcg------gccc-aaata-at---atcccatcgcggtgctctttactgagtgtcgagttgggccggtacgtttactttgaacaaattagagtgcttaaagcaggctaccttcgcctgaatactgtgtgcatggaataatggaataggacctcggttctattttattggttttcggaaccccgaggtaatgattaatagggacagatgggggcattcgtattgcgacgttagaggtgaaattcttggatcgtcgcaagacggacagaagcgaaagcatttgccaaaaatgttttcattaatcaagaacgaaagttagaggttcgaaggcgatcagataccgccctagttctaaccataaacgatgccagctagcgatccgccgaagttcctccgatgactcggcgggcagcttccgggaaaccaaagcttttgggttccgggggaagtatggttgcaaagctgaaacttaaaggaattgacggaagggcaccaccaggagtggagcctgcggcttaatttgactcaacacgggaaacctcaccaggcccagacaccggaaggattgacagattgatagctctttcttgattcggtgggtggtggtgcatggccgttcttagttggtggagcgatttgtctggttaattccgataacgaacgagactctagcctgctaaataggcgtaccttatggtatcgcgaagg-ccc--tcgg-cttc---ggccggc-gggtttttactaccaacgtacaaacaaatcttcttagagggacaggcggcttctagccgcacgagattgagcaataacaggtctgtgatgcccttagatgttctgggccgcacgcgcgctacactgaaggaatcagcgtgttttccctggccgaaaggcccgggtaacccgctgaacctccttcgtgctagggattggggcttgcaattgttccccatgaacgaggaattcccagtaagcgcgagtcataagctcgcgttgattacgtccctgccctttgtacacaccgcccgtcgctactaccgattgaatgatttagtgaggtcttcggactggt--gcgcgg-cagtgcctc--ggcac--tgccgatgttgccgggaagatgaccaaacttgatcatttagaggaagta-tattaagcggaggaaaagaaactaaccaggatttcctcagtagcggcgagcgaacaggaaggagcccagcaccgaatcccgcggtt--ccgccgcagggaaatgtggtgttcgggagggtccga---ctat---cccg-aggtgtcg-caccgcgtccaagtccatcttgaatggggccacttacccgcagagggtgccaggcccgtag-cgaccggt--gc-gcgt-ctcgggaggatctctccttagagtcgggttgcttgagagtgcagctctaagtgggtggtaaactccatctaaggctaaatacgaccacgagaccgatagcgaacaagtaccgtgagggaaagttgaaaagaactttgaagagagagttcaagagtacgtg-aaaccgttcaggggtaaacctaagaaacccaaaaga-tcgaac-ggggagattcatcgtcagcg-tcgttggctt-cgcgt-cggtgg--gtgatgtcc-cgcg---g-cg-----cgggcacgccgccg-tgcg-c-gcatgt-ccgacg-t--cgtcgtcgtgcacttctcccctagt-agaacgtcgcgacccgctgggtgtcggtctacggcccggg--tg-aggtgactgtcgcgt----ag-c-cggt-aaaacg--gc-acg-cgg-caaa--ccctcgg--a-c--gcccg-gccggctgcccggcggt--a----gc----ggtatcaggccgcagctgcgtca-agcccgtcgcaagcg----cg-cgc-ca-cgg-tctcggagg--tacggaccca-gcgccgtcccc--g--gtcc-tggtc-cgctgttgg-g--acgg--accctttgacaggcc-taataccggtcggcgacgctactgctttgggtactcttaggacccgtcttgaaacacggaccaaggagtctaacatgtgcgcgagtcattggga-cagca--aaacccaaaggcgcaatgaaagtgaaggt----cggc--c--t--tgg---gccgac-cgagggaggatggg--ccgcgt----cgc--g-a--tgcggcctcgcactcccggggcgtctcgttct--catc---gcgagaagaggcgcaccaagagcgtacacgttgggacccgaaagatggtgaactatgcctggtcaggacgaagtcaggggaaaccctgatggaggtccgtagcgattctgacgtgcaaatcgatcgtcggaactgggtataggggcgaaagactaatcgaaccatctagtagctggttccctccgaagtttccctcaggatagctggcactcggccg------tt-cc----ggaacg-cgcgcgagtctcatctggtaaagcgaatgattagaggccttggggccgaaacgacctcaacctattctcaaactttaaatgggtgagatctctggctttcttgaa----ttgaagccac-gag--aa--t----ct------cggatcagag-tgccaagtgggccatttttggtaagcagaactggcgctgtgggatgaaccaaacgcagagttaaggcgcctaactcgacgctcatgggacaccatgaaaggcgttggttgcttaagacagcaggacggtggccatggaagtcggaatccgctaaggagtgtgtaacaactcacctgccgaagcaactagccctgaaaatggatggcgctgaagcgtcgagcctatactctgccgtcagcggcaagtggggcggggcccgtcacgaagccctgacgagtaggagggtcgcggcggtgtgcgcagaagggtc-tgggcgcgagcctgcctggagccgccgccggtgcagatcttggtggtagtagcaaatactccagcgaggccctggaggactgacgtggagaagggtgatatcgctttgtggaagtttgagacttccaagtattatgttactatcattgatgctcccggacatcgtgactttatcaagaacatgatcactggtacctcgcaagcagattgtgccgtgctgatcgttgctgctggtactggtgagttcgaggccggtatctcgaagaacggacagacccgtgagcatgctttgctcgcctttactctcggtgtgaaacaactgattgtcggtgtcaacaaaatggactccacggagcctccttactccgagcccagattcgaagaaattaagaaggaagtatcatcgtatattaagaagattggctataacccagctgctgtagcatttgtacccatctccggctggcatggagacaatatgctggaggtatctgctaaaatgccctggttcaagggatgggcagtagagcgcaaagaaggcaaggctgaaggcaagtgccttattgaagccttggacgctatcctgccaccttccaggccgactgacaaggcg
Anonychomyrma_gilberti       --tcatatgcttgtctcaaagattaagccatgcatgtctcagtgcatgccgaattaaggtgaaaccgcgaatggctcattaaatcagttatggttcattagattgtacccacatttacttggataactgtggtaattctagagctaatacatgcaaaacagagtcccgaccagtgatgg-aagggacgcttttattagatcaaaaccaatcggtggcg--gacggaccg--cccgt-ccaccgttta-ctttggtgactctgaataactttgtgctgatcgcagggt--cctcgtaccggcgacgcatctttcaaatgtctgccttatcaactgtcgatggtaggttctgcgcctaccatggttgtaacgggtaacggggaatcagggttcgattccggagagggagcctgagaaacggctaccacatccaaggaaggcagcaggcgcgcaaattacccactcccggcacggggaggtagtgacgaaaaataacgatacgggactcatccgaggccccgtaatcggaatgagtacactttaaatcctttaacgaggatccattggagggcaagtctggtgccagcagccgcggtaattccagctccaatagcgtatattaaagttgttgcggttaaaaagctcgtagttgaatctgtgtcgcacaccgtcggttcaccgct--cg--cgg--tgtctaactggcgtgatgtgggacgtcctaccggtgggctta----accccg-c-----aaggggca------gccc-aacta-at---atcccgtcgcggtgctctttactgagtgtcgagtcgggccggtacgtttactttgaacaaattagagtgcttaaagcaggctaccttcgcctgaatactgtgtgcatggaataatggaataggacctcggttctattttgttggttttcggaaccccgaggtaatgattaatagggacagatgggggcattcgtattgcgacgttagaggtgaaattcttggatcgtcgcaagacggacagaagcgaaagcatttgccaaaaatgttttcattaatcaagaacgaaagttagaggttcgaaggcgatcagataccgccctagttctaaccataaacgatgccagctagcgatccgccgaagttcctccgatgactcggcgggcagcttccgggaaaccaaagcttttgggttccgggggaagtatggttgcaaagctgaaacttaaaggaattgacggaagggcaccaccaggagtggagcctgcggcttaatttgactcaacacgggaaacctcaccaggcccagacaccggaaggattgacagattgatagctctttcttgattcggtgggtggtggtgcatggccgttcttagttggtggagcgatttgtctggttaattccgataacgaacgagactctagcctgctaaataggcgtaccttatggtatcgcgaagg-ccc--ccgg-cttc---ggccggt-gggtttttactaccaacgtacaaacaaatcttcttagagggacaggcggcttctagccgcacgagattgagcaataacaggtctgtgatgcccttagatgttctgggccgcacgcgcgctacactgaaggaatcagcgtgtgttccctggccgaaaggcccgggtaacccgctgaacctccttcgtgctagggattggggcttgcaattgttccccatgaacgaggaattcccagtaagcgcgagtcataagctcgcgttgattacgtccctgccctttgtacacaccgcccgtcgctactaccgattgaatgatttagtgaggtcttcggactggt--gcgcgg-caatgtctc--ggcat--tgccgatgttgccgggaagatgaccaaacttgatcatttagaggaagta-tactaagcggaggaaaagaaactaaccaggatttccttagtagcggcgagcgaacaggaaagagcccagcaccgaatcccgcggtt--ccgccgcagggaaatgtggtgtttgggaggatccg--g-tgat---cccg-aggtgtcg-cgtcgcgtccaagtccatcttgaatggggccacttacccgcagagggtgccaggcccgtag-cgaccggt--gc-gcgcactcgggaggatctctccttagagtcgggttgcttgagagtgcagctctaagtgggtggtaaactccatctaaggctaaatacgaccacgagaccgatagcgaacaagtaccgtgagggaaagttgaaaagaactttgaagagagagttcaagagtacgtg-aaaccgttcaggggtaaacctaagaaacccaaaaga-tcgaac-ggggagattcatcgtcagcg-gcgctggctt-cgcgt-cggtgg--gcgatgttc-cgcg-g-c-cg-----tggacacgctaccg-tgcg-t-cgatgt-ccggcg-ct-cgtcgtcgtgcacttctcccctagt-aggacgtcgcgacccgctgggtgtcggtctacggcccggg--tg-cggtgactgccgcgt----cg-c-cgat-aaaacg--gc-acg-cgg-caaa--ccctcgg--t-a--gcccg-gccggctgcccggcggt--a----gc----ggtatcaggccgcacgtgcgtcg-ggaccgtcgcaagcg----cg-cgc-ca-tgg-tctcggagg--tacggaccta-gcgccgtcccc--g--gtcc-tggcc-cgctgttgg-gt-acgg--ctccttcgacaggcc-ttataccggtcggcgacgctactgctttgggtactcttaggacccgtcttgaaacacggaccaaggagtctaacatgtacgcgagtcattggga-cagcg--agacctaaaggcgcaatgaaagtgaaggt----cggc--c--c--tggt--gtcgac-cgagggaggatggg--ccgcgt----cgc--g-a--tgcggctccgcactcccggggcgtctcgttct--catc---gcgagaagaggcgcacccagagcgtacacgttgggacccgaaagatggtgaactatgcctggtcaggacgaagtcaggggaaaccctgatggaggtccgtagcgattctgacgtgcaaatcgatcgtcggaactgggtataggggcgaaagactaatcgaaccatctagtagctggttccctccgaagtttccctcaggatagctggcactcggccg------tt-ccg---ggaacg-cgcgcgagtctcatctggtaaagcgaatgattagaggccttggggccgaaacgacctcaacctattctcaaactttaaatgggtgagatctctggctttcttgaa----atgaagccac-gag--ca--t----ct------cggatcagag-tgccaagtgggccatttttggtaagcagaactggcgctgtgggatgaaccaaacgcagagttaaggcgcccaactcgacgctcatgggacaccatgaaaggcgttggttgcttaagacagcaggacggtggccatggaagtcggaatccgctaaggagtgtgtaacaactcacctgccgaagcaactagccctgaaaatggatggcgctgaagcgtcgagcctatactctgccgtcagcggcaagtggggcggccgccgtcacgaagccctgacgagtaggagggtcgcggcggtgtgcgcagaagggtc-tgggcgtgagcctgcctggagccgccgtcggtgcagatcttggtggtagtagcaaatactccagcgaggccctggaggactgacgtggagaagggtgacatcgccttatggaagtttgagacttccaaatactatgtcaccattattgacgctcctggacacagagattttattaaaaatatgatcactggtacttcacaagctgattgtgccgtactgattgtcgctgctggtaccggtgaattcgaggctggtatctcgaagaatggacagactcgtgagcacgctctgctcgcttttacactcggtgtcaaacaactgattgtcggcgttaataaaatggactccaccgaacccccatactccgagacccgatttgaggaaattaagaaggaagtctcgtcgtacatcaaaaagatcggctataatccggccgcagtcgcgtttgtgcccatctccggctggcatggagacaacatgttggaagtatccgccaagatgccctggttcaagggatggaacgtggagcgcaaagaaggcaaggccgaaggcaaatgccttatcgaagctcttgatgccattctgccacccactaggccgaccgacaaggct
Myrmecina_graminicola        --tcatatgcttgtctcaaagattaagccatgcatgtctcagtgcatgccgaattaaggtgaaaccgcgaatggctcattaaatcagttatggttcattagattgtacccacatttacttggataactgtggtaattctagagctaatacatgcaaaacagagtcccgaccagtgatgg-aagggacgcttttattagatcaaaaccaatcggtggcg--gacggaccg--tgcgt-ccaccgttta-ttttggtgactctgaataactttgtgctgatcgcacggt--cttagcaccggcgacgcatctttcaaatgtctgccttatcaactgtcgatggtaggttctgcgcctaccatggttgtaacgggtaacggggaatcagggttcgattccggagagggagcctgagaaacggctaccacatccaaggaaggcagcaggcgcgcaaattacccactcccggcacggggaggtagtgacgaaaaataacgatacgggactcatccgaggccccgtaatcggaatgagtacactttaaatcctttaacgaggatccattggagggcaagtctggtgccagcagccgcggtaattccagctccaatagcgtatattaaagttgttgcggttaaaaagctcgtagttgaatctgtgtcgcacaccgtcggttcaccgct--cg--cgg--tgtttaactggcgtgatgtgggacgtcctaccggtgggctta----gccccg-t-----gaggggcg------gccc-aacta-at---atcccgtcgcggtgctctttactgagtgtcgagtcgggccggtacgtttactttgaacaaattagagtgcttaaagcaggctatcctcgcctgaatactgcgtgcatggaataatggaataggacctcggttctattttgttggttttcggaaccccgaggtaatgattaatagggacagatgggggcattcgtattgcgacgttagaggtgaaattcttggatcgtcgcaagacggacagaagcgaaagcatttgccaaaaatgttttcattaatcaagaacgaaagttagaggttcgaaggcgatcagataccgccctagttctaaccataaacgatgccagctagcgatccgccgaagttcctccgatgactcggcgggcagcttccgggaaaccaaagcttttgggttccgggggaagtatggttgcaaagctgaaacttaaaggaattgacggaagggcaccaccaggagtggagcctgcggcttaatttgactcaacacgggaaacctcaccaggcccagacaccggaaggattgacagattgatagctctttcttgattcggtgggtggtggtgcatggccgttcttagttggtggagcgatttgtctggttaattccgataacgaacgagactctagcctgctaaataggcgtaccttatggtatctcgaagg-ccc--ccgg-cttc---ggccggc-gggtttttactaccaacgtacaaacaaatcttcttagagggacaggcggcttctagccgcacgagattgagcaataacaggtctgtgatgcccttagatgttctgggccgcacgcgcgctacactgaaggaatcagcgtgtgttccctggccgaaaggcccgggtaacccgctgaacctccttcgtgctagggattggggcttgcaattgttccccatgaacgaggaattcccagtaagcgcgagtcataagctcgcgttgattacgtccctgccctttgtacacaccgcccgtcgctactaccgattgaatgatttagtgaggtcttcggactggt--gcgcgg-caatgcgtc--tgcat--tgccgatgttgccgggaagatgaccaaacttgatcatttagaggaagta-tattaagcggaggaaaagaaactaaccaggatttccttagtagcggcgagcgaacaggaaggagcccagcaccgaatcccgcggtt--ccgccgcagggaaatgtggtgttcgggagggtccg--c-ttat---cccg-aggtgtcg-cgtcgcgtccaagtccatcttgaatggggccacttacccgcagagggtgccaggcccgtag-cgaccggt--gc-gcgc-ctcgggaggatctctccttagagtcgggttgcttgagagtgcagctctaagtgggtggtaaactccatctaaggctaaatacgaccacgagaccgatagcgaacaagtaccgtgagggaaagttgaaaagaactttgaagagagagttcaagagtacgtg-aaaccgttcaggggtaaacctaagaaacccaaaaga-tcgaac-ggggagattcatcgtcagcg-acgcaggctt-cgcgt-cggtgg--gcgatgtcc-cgcg-g-g-cg-----cggacacgctgccg-tgcg-t-cgatgt-ccggcgttt-cgtcgtcgtgcacttctcccctagt-agaacgtcgcgacccgctgggtgtcggtctacggcccgag--tg-aggcgactgacgcgt----cg-c-cggt-aaaacg--gc-acg-cgt-caaa--ccctcgg--t-c--gcccg-gccggctgcccggcggt--a----gc----ggtatcaggccgcacgtgcgtcg-aggccgtcgcaagcg----cg-cgc-ca-tgg-tcacggagg-caacggaccta-gcgccgtcacc--g--gtcc-tggcc-cgctgttgg-gc-acgg--aaccttcgacaggccttgataccggtcggcgacgctactgctttgggtactcttaggacccgtcttgaaacacggaccaaggagtctaacatgtacgcgagtcattggga-cggcg--atacctaaaggcgtaatgaaagtgaaggt----cgtc--c--c--tggt--gtcgac-cgagggaggatggg--ccgcgt----cgc--g-a--cgcggctccgcactcccggggcgtctcgttct--catc---gcgagaagaggcgcacccagagcgtacacgttgggacccgaaagatggtgaactatgcctggtcaggacgaagtcaggggaaaccctgatggaggtccgtagcgattctgacgtgcaaatcgatcgtcggaactgggtataggggcgaaagactaatcgaaccatctagtagctggttccctccgaagtttccctcaggatagctggcactcggccg------tt-ccg---ggaacg-cgcgcgagtctcatctggtaaagcgaatgattagaggccttggggccgaaacgacctcaacctattctcaaactttaaatgggtgagatctctggctttcttgaa----atgaagccac-gag--ca--t----ct------cggatcagag-tgccaagtgggccatttttggtaagcagaactggcgctgtgggatgaaccaaacgcagagttaaggcgcccaactcgacgctcatgggacaccatgaaaggcgttggttgcttaagacagcaggacggtggccatggaagtcggaatccgctaaggagtgtgtaacaactcacctgccgaagcaactagccctgaaaatggatggcgctgaagcgtcgagcctatactctgccgtcagcggcaagtggggcgg--gccgtcacgaagccctgacgagtaggagggtcgcggcggtgtgcgcagaagggtc-tgggcgcgagcctgcctggagccgccgtcggtgcagatcttggtggtagtagcaaatactccagcgaggccctggaggactgacgtggagaagggtgatatcgctttatggaaatttgaaactgctaaatattatgtgaccatcatcgatgctcccgggcatagagattttatcaaaaacatgattactggtacctcgcaggccgattgtgcggtgctgatcgttgccgctggtactggtgaattcgaggctggaatttcgaagaacggacagacccgcgagcacgcacttctcgcgttcactctcggcgtcaaacagttgattgttggagttaataaaatggattccactgagcccccgtactctgagacccgattcgaggaaattaagaaggaagtatcttcctacatcaagaagattggttataacccggccgctgttgcgttcgtgccgatttctggctggcacggagacaatatgctggaggtatcatcaaagatgccctggttcaagggatgggctgtggagcgtaaggaaggcaagggcgaaggtaaatgccttatcgaagctctggatgccatcctcccacccaccaggccgaccgataaggct
Calomyrmex_albertisi         --tcatatgcttgtctcaaagattaagccatgcatgtctcagtgcatgccgaattaaggtgaaaccgcgaatggctcattaaatcagttatggttcattagattgtacccacatttacttggataactgtggtaattctagagctaatacatgcaaaacagagtctcgaccagtgatgg-gagggacgcttttattagatcaaaaccaatcggtggcg--ggcgggccg--ttcgt-ccaccgttta-ttttggtgactctgaataactttgtgctgatcgcacggt--cttagcaccggcgacgcatctttcaaatgtctgccttatcaactgtcgatggtaggttctgcgcctaccatggttgtaacgggtaacggggaatcagggttcgattccggagagggagcctgagaaacggctaccacatccaaggaaggcagcaggcgcgcaaattacccactcccggcacggggaggtagtgacgaaaaataacgatacgggactcatccgaggccccgtaatcggaatgagtacactttaaatcctttaacgaggatccattggagggcaagtctggtgccagcagccgcggtaattccagctccaatagcgtatattaaagttgttgcggttaaaaagctcgtagttgaatctgtgtcgcacaccgtcggttcaccgct--cg--cgg--tgtttaactggcgtgatgtgggacgtcctaccggtgggctta----gcctcg-c-----gaggggcg------gccc-aacta-at---atcccgtcgcggtgctctttactgagtgtcgagtcgggccggtacgtttactttgaacaaattagagtgcttaaagcaggctaccttcgcctgaatactgcgtgcatggaataatggaataggacctcggttctattttgttggttttcggaaccccgaggtaatgattaatagggacagatgggggcattcgtattgcgacgttagaggtgaaattcttggatcgtcgcaagacggacagaagcgaaagcatttgccaaaaatgttttcattaatcaagaacgaaagttagaggttcgaaggcgatcagataccgccctagttctaaccataaacgatgccagctagcgatccgccgaagttcctccgatgactcggcgggcagcttccgggaaaccaaagcttttgggttccgggggaagtatggttgcaaagctgaaacttaaaggaattgacggaagggcaccaccaggagtggagcctgcggcttaatttgactcaacacgggaaacctcaccaggcccagacaccggaaggattgacagattgatagctctttcttgattcggtgggtggtggtgcatggccgttcttagttggtggagcgatttgtctggttaattccgataacgaacgagactctagcctgctaaataggcgtaccttatggtatcgcgaagg-ccc--ccgg-cttc---ggctggc-gggtttttactaccaacgtacaaacaaatcttcttagagggacaggcggcttctagccgcacgagattgagcaataacaggtctgtgatgcccttagatgttctgggccgcacgcgcgctacactgaaggaatcagcgtgtattccctggccgaaaggcccgggtaacccgctgaacctccttcgtgctagggattggggcttgcaattgttccccatgaacgaggaattcccagtaagcgcgagtcataagctcgcgttgattacgtccctgccctttgtacacaccgcccgtcgctactaccgattgaatgatttagtgaggtcttcggactggt--gcgcgg-caatgcctc--ggcat--tgccgatgttgccgggaagatgaccaaacttgatcatttagaggaagta-tattaagcggaggaaaagaaactaactaggatttcctcagtagcggcgagcgaacaggaaagagcccagcaccgaatcccgcggtt--ccgccgcagggaaatgtggtgtttgggaggatccg--c-ttat---cccg-aggcgtcg-cgtcgcgtccaagtccatcttgaatggggccacttacccgtagagggtgccaggcccgtag-cgaccggt--gc-gcgt-ctcgggaggatctctccttagagtcgggttgcttgagagtgcagctctaagtgggtggtaaactccatctaaggctaaatacgaccacgagaccgatagcgaacaagtaccgtgagggaaagttgaaaagaactttgaagagagagttcaagagtacgtg-aaaccgttcaggggtaaacctaagaaacccaaaaga-tcgaac-ggggagattcatcgtcagcg-gcgctggctt-cgcgt-cggtgg--gcgatgtcc-cgcg-g-g-cg-----cgggcacgctaccg-tgcg-c-cgatgt-ccggct-gt-cgtcgtcgtgcacttctccccaagt-agaacgtcgcgacccgctgggtgtcggtctacggcccggg--tg-cggtgactgtcgcgt----cg-c-cggt-aaaacg--gc-acg-cga-caaa--ccctcgg--t-c--gcccg-gccggctgctcggcggt--a----gc----ggtatcaggccgcacgtgcgtcg-aggccgtcgcaagcg----cg-cgc-ca-cgg-tctcggagg-ttacggacttt-gcgccgtcccc--g--gtcc-tggcc-cgctgttgg-gt-acgga-caccttcgacaggcc-tgataccggtcggcgacgctactgctttgggtactcttaggacccgtcttgaaacacggaccaaggagtctaacatgtacgcgagtcattggga-ccgcg--agacctaaaggcgtaatgaaagtgaaggt----cggc--c--c--tggc--gtcgac-cgagggaggatggg--ccgcgt----cgc--g-a--tgcggcctcgcactcccggggcgtctcgttct--caac---gcgagaagaggcgcacccagagcgtacacgttgggacccgaaagatggtgaactatgcctggtcaggacgaagtcaggggaaaccctgatggaggtccgtagcgattctgacgtgcaaatcgatcgtcggaactgggtataggggcgaaagactaatcgaaccatctagtagctggttccctccgaagtttccctcaggatagctggcactcggccg------tt-ccg---ggaacg-cgcgcgagtctcatctggtaaagcgaatgattagaggccttggggccgaaacgacctcaacctattctcaaactttaaatgggtgagatctctggctttcttgaa----atgaagccac-gag--ca--t----ct------cggatcagag-tgccaagtgggccatttttggtaagcagaactggcgctgtgggatgaaccaaacgcagagttaaggcgcccaactcgacgctcatgggacaccatgaaaggcgttggttgcttaagacagcaggacggtggccatggaagtcggaatccgctaaggagtgtgtaacaactcacctgccgaagcaactagccctgaaaatggatggcgctgaagcgtcgagcctatactctgccgtcagcggcaagtggggcggcggtcgtcacgaagccctgacgagtaggagggtcgcgacggtgagcgcagaagggtc-tgggcgtgagcctgcctggagccgccgtcggtgcagatcttggtggtagtagcaaatactccagcgaggccctggaggactgacgtggagaagggtgatatcgctttgtggaagtttgaaacatcaaaatattatgtcaccatcatcgatgctcctggacacagagattttattaagaacatgattactggtacttcgcaagctgattgcgctgtattgattgtcgctgctggtactggcgagtttgaggcaggtatctcgaagaatggacagactcgtgagcacgctttactcgccttcacccttggcgtcaagcagttgatcgtcggagttaacaagatggattccactgagcctccgtactccgagacccgattcgaggaaatcaagaaagaagtatcgtcgtacattaaaaagattggttacaacccggctgcagtcgcatttgttcctatttctggctggcacggagacaacatgctggagccatcctccaagatgccctggttcaaaggatggtctgtggagcgcaaagaaggcaaagctgacggcaaatgccttatcgaagccctcgatgccatcctgccacccaccaggccaactgataaggcc
Pseudolasius_australis       --tcatatgcttgtctcaaagattaagccatgcatgtctcagtgcatgccgaattaaggtgaaaccgcgaatggctcattaaatcagttatggttcattagattgtacccacatttacttggataactgtggtaattctagagctaatacatgcaaaacagagtcccgaccagtgatgg-aagggacgcttttattagatcaaaaccaatcggtggcg--ggcgggccg--ttcgt-ccaccgttta-ttttggtgactctgaataactttgtgctgatcgcacggt--cctagcaccggcgacgcatctttcaaatgtctgccttatcaactgtcgatggtaggttctgcgcctaccatggttgtaacgggtaacggggaatcagggttcgattccggagagggagcctgagaaacggctaccacatccaaggaaggcagcaggcgcgcaaattacccactcccggcacggggaggtagtgacgaaaaataacgatacgggactcatccgaggccccgtaatcggaatgagtacactttaaatcctttaacgaggatccattggagggcaagtctggtgccagcagccgcggtaattccagctccaatagcgtatattaaagttgttgcggttaaaaagctcgtagttgaatctgtgtcgcacaccgtcggttcaccgct--cg--cgg--tgtttaactggcgtgatgtgggacgtcctaccggtgggctta----gcctcg-c-----gaggggcg------gccc-aacta-at---atcccgtcgcggtgctctttactgagtgtcgagtcgggccggtacgtttactttgaacaaattagagtgcttaaagcaggctaccttcgcctgaatactgcgtgcatggaataatggaataggacctcggttctattttgttggttttcggaaccccgaggtaatgattaatagggacagatgggggcattcgtattgcgacgttagaggtgaaattcttggatcgtcgcaagacggacagaagcgaaagcatttgccaaaaatgttttcattaatcaagaacgaaagttagaggttcgaaggcgatcagataccgccctagttctaaccataaacgatgccagctagcgatccgccgaagttcctccgatgactcggcgggcagcttccgggaaaccaaagcttttgggttccgggggaagtatggttgcaaagctgaaacttaaaggaattgacggaagggcaccaccaggagtggagcctgcggcttaatttgactcaacacgggaaacctcaccaggcccagacaccggaaggattgacagattgatagctctttcttgattcggtgggtggtggtgcatggccgttcttagttggtggagcgatttgtctggttaattccgataacgaacgagactctagcctgctaaataggcgtaccttatggtatcgcgaagg-ccc--ccgg-cttc---ggctggc-gggtttttactaccaacgtacaaacaaatcttcttagagggacaggcggcttctagccgcacgagattgagcaataacaggtctgtgatgcccttagatgttctgggccgcacgcgcgctacactgaaggaatcagcgtgtgttccctggccgaaaggcccgggtaacccgctgaacctccttcgtgctagggattggggcttgcaattgttccccatgaacgaggaattcccagtaagcgcgagtcataagctcgcgttgattacgtccctgccctttgtacacaccgcccgtcgctactaccgattgaatgatttagtgaggtcttcggactggt--gcgcgg-caatgtctc--ggcat--tgccgatgttgccgggaagatgaccaaacttgatcatttagaggaagta-tattaagcggaggaaaagaaactaaccaggatttccttagtagcggcgagcgaacaggaaagagcccagcaccgaatcccgcggtt--ccgccgcagggaaatgtggtgtttgggaggatccg--c-ttat---cccg-aggtgtcg-cgtcgcgttcaagtccatcttgaatggggccacttacccgtagagggtgccaggcccgtag-cgaccggt--gc-gcgt-ctcgggaggatctctccttagagtcgggttgcttgagagtgcagctctaagtgggtggtaaactccatctaaggctaaatacgaccacgagaccgatagcgaacaagtaccgtgagggaaagttgaaaagaactttgaagagagagttcaagagtacgtg-aaaccgttcaggggtaaacctaagaaacccaaaaga-tcgaac-ggggagattcatcgtcagcg-gcgctggctt-cgcgt-cggtcg--gcgatgtcc-cgcg-g-g-cg-----cgggcacgctaccg-tgcg-c-tgatgt-ccggcg-ct-cgtcgtcgtgcacttctccccaagt-agaacgtcgcgacccgctgggtgtcggtctacggcccggg--tg-cggtgcctgtcgcgt----cg-c-cggt-aaaacg--gc-acg-cga-caaa--ccctcgg--t-c--gcccg-gccggctgctcggcggt--a----gc----ggtatcaggccgcacgtgcgtcg-agaccgtcgcaagcg----cg-cgc-ca-cgg-tctcggagg-ttacggacttc-gcgccgtcccc--g--gtcc-tggcc-cgctgttgg-gt-acggt-caccttcgacaggcc-tgataccggtcggcgacgctactgctttgggtactcttaggacccgtcttgaaacacggaccaaggagtctaacatgtacgcgagtcattggga-ccgcg--agacctaaaggcgtaatgaaagtgaaggt----cggc--c--c--tggc--gtcgac-cgagggaggatggg--ccgcgt----cgc--g-a--tgcggcctcgcactcccggggcgtctcgttct--catc---gcgagaagaggcgcacccagagcgtacacgttgggacccgaaagatggtgaactatgcctggtcaggacgaagtcaggggaaaccctgatggaggtccgtagcgattctgacgtgcaaatcgatcgtcggaactgggtataggggcgaaagactaatcgaaccatctagtagctggttccctccgaagtttccctcaggatagctggcactcggccg------tt-ccg---ggaacg-cgcgcgagtctcatctggtaaagcgaatgattagaggccttggggccgaaacgacctcaacctattctcaaactttaaatgggtgagatctctggctttcttgaa----atgaagccac-gag--ca--t----ct------cggatcagag-tgccaagtgggccatttttggtaagcagaactggcgctgtgggatgaaccaaacgcagagttaaggcgcccaactcgacgctcatgggacaccatgaaaggcgttggttgcttaagacagcaggacggtggccatggaagtcggaatccgctaaggagtgtgtaacaactcacctgccgaagcaactagccctgaaaatggatggcgctgaagcgtcgagcctatactctgccgtcagcggcaagtggggcggcagtcgtcacgaagccctgacgagtaggagggtcgcgacggtgagcgcagaagggtc-tgggcgtgagcctgcctggagccgccgtcggtgcagatcttggtggtagtagcaaatactccagcgaggccctggaggactgacgtggagaagggtgacattgccctatggaaattcgaaacctccaaatattatgtgaccatcatcgacgctcctggacacagagatttcatcaagaacatgatcactggtacctcacaagctgattgcgctgtactcattgtcgctgctggtactggcgaattcgaggctggtatctcgaagaatggacagacccgtgagcacgctttgctcgcctttactctcggcgtcaaacagctgattgttggagttaacaagatggattccaccgagcccccgtactccgagacccgattcgaggaaatcaagaaggaagtctcctcgtacatcaaaaagatcggctacaacccggctgcagtcgcgttcgttcctatttccggctggcacggcgacaacatgttggagccgtcctccaagatgccctggttcaagggatggtccgtggagcgcaaggaaggcaaagccgatggcaaatgccttatcgaagctctcgatgccatcctgccacccaccaggccgaccgacaaggct
Amblyopone_mutica            --tcatatgcttgtctcaaagattaagccatgcatgtctcagtgcatgccgaattaaggtgaaaccgcgaatggctcattaaatcagttatggttcattagattgtacccacatttacttggataactgtggtaattctagagctaatacatgcaacacagagtcccgaccagtgatgg-gagggacgcttttattagatcaaaaccaatcggtggcg--ggtggcccg--tccgt-ccaccgttta-ttttggtgactctgaataactttgtgctgatcgcacggt--cttagcaccggcgacgcatctttcaaatgtctgccttatcaactgtcgatggtaggttctgcgcctaccatggttgtaacgggtaacggggaatcagggttcgattccggagagggagcctgagaaacggctaccacatccaaggaaggcagcaggcgcgcaaattacccactcccggcacggggaggtagtgacgaaaaataacgatacgggactcatccgaggccccgtaatcggaatgagtacactttaaatcctttaacgaggatccattggagggcaagtctggtgccagcagccgcggtaattccagctccaatagcgtatattaaagttgttgcggttaaaaagctcgtagttgaatctgtgtcgcacactgtcggttcaccgct--cg--cgg--tgtttaactggcatgatgtgggacgtcctaccggtgggctta----gcctcg-t-----gaggggcg------gccc-aacta-at---atcccatcgcggtgctctttactgagtgtcgagttgggccggtacgtttactttgaacaaattagagtgcttaaagcaggctaccttcgcctgaatactgtgtgcatggaataatggaataggacctcggttctattttgttggttttcggaaccccgaggtaatgattaatagggacagatgggggcattcgtattgcgacgttagaggtgaaattcttggatcgtcgcaagacggacagaagcgaaagcatttgccaaaaatgttttcattaatcaagaacgaaagttagaggttcgaaggcgatcagataccgccctagttctaaccataaacgatgccagctagcgatccgccgaagttcctccgatgactcggcgggcagcttccgggaaaccaaagcttttgggttccgggggaagtatggttgcaaagctgaaacttaaaggaattgacggaagggcaccaccaggagtggagcctgcggcttaatttgactcaacacgggaaacctcaccaggcccagacaccggaaggattgacagattgatagctctttcttgattcggtgggtggtggtgcatggccgttcttagttggtggagcgatttgtctggttaattccgataacgaacgagactctagcctgctaaataggcgtacattatggtatctcgaagg-ccc--ccgg-cctc---ggccggt-gggtttttactaccaacgtaccaacaaatcttcttagagggacaggcggcttctagccgcacgagattgagcaataacaggtctgtgatgcccttagatgttctgggccgcacgcgcgctacactgaaggaatcagcgtgttttccctggccgaaaggcccgggtaacccgctgaacctccttcgtgctagggattggggcttgcaattgttccccatgaacgaggaattcccagtaagcgcgagtcataagctcgcgttgattacgtccctgccctttgtacacaccgcccgtcgctactaccgattgaatgatttagtgaggtcttcggactggt--gcgcgg-cagtgcctc--ggcac--tgccgatgttgccgggaagatgaccaaacttgatcatttagaggaagta-tattaagcggaggaaaagaaactaaccaggatttccttagtagcggcgagcgaacaggaaagagcccagcaccgaatcccgcggtt--ccgccgcagggaaatgtggtgttcgggagggtccgc---ttat---cccg-agatgtcg-gatcgcgtccaagtccatcttgaatggggccacttacccgcagagggtgccaggcccgtag-cgaccggt--ac-gcgt-ctcgggaggatctctccttagagtcgggttgcttgagagtgcagctctaagtgggtggtaaactccatctaaggctaaatacgaccacgagaccgatagcgaacaagtaccgtgagggaaagttgaaaagaactttgaagagagagttcaagagtacgtg-aaaccgttcaggggtaaacctaagaaacccaaaaga-tcgaac-ggggagattcatcgtcagcg-gcgttggctt-cgcgt-cggtgg--gcgatgact-ctcg---t-cg-----agtgcacgctgccg-tgcg-c-gcacgt-ccgacg-t--cgtcgtcgtgcacttctcccctagt-aggacgtcgcgactcgctgggtgtcggtctacggcccgag--tg-cggtgtctgtcgcgt----cg-c-cggt-aaaacg--gc-acg-cgg-caaa--ccctcgg--t-c--gcccg-gccggctgcccggcggt--a----gc----ggtatcaggccgcgatcgcgtca-agcccgtcgcaagcg----cg-cgc-ca-cgg-tctcggagg--cacggaccta-gcgccgtcccc--g--gtcc-tggtc-cgctgttgg-g--acgg--accctttgacaggcc-tgataccggtcggcgacrctactgctttgggtactcttaggacccgtcttgaaacacggaccaaggagtctaacatgtgcgcgagtcattggga-cagca--aaacctaaaggcgaaatgaaagtgaaggt----cggc--c--c--tgg---gccgac-cgagggaggatggg--cagcgt----cgc--g-a--tgcggcctcgcactcccggggcgtctcgttct--catt---gcgagaagaggcgcaccaagagcgtacacgttgggacccgaaagatggtgaactatgcctggtcaggacgaagtcaggggaaaccctgatggaggtccgtagcgattctgacgtgcaaatcgatcgtcggaactgggtataggggcgaaagactaatcgaaccatctagtagctggttccctccgaagtttccctcaggatagctggcactcggccg------tt-cc----ggaacg-cgcgcgagtctcatctggtaaagcgaatgattagaggccttggggccgaaacgacctcaacctattctcaaactttaaatgggtgagatctctggctttcttgaa----atgaagccac-gag--ca--t----ct------cggatcagag-tgccaagtgggccaattttggtaagcagaactggcgctgtgggatgaaccaaacgcagagttaaggcgcctaactcgacgctcatgggacaccatgaaaggcgttggttgcttaagacagcaggacggtggccatggaagtcggaatccgctaaggagtgtgtaacaactcacctgccgaagcaactagccctgaaaatggatggcgctgaagcgtcgagcctatactctgccgtcagcggcaagtggggcggggcccgtcacgaagccctgacgagtaggagggtcgcggcggtgtgcgcagaagggtc-tgggcgcgagcctgcctggagccgccgccggtgcagatcttggtggtagtagcaaatactccagcgaggccctggaggactgacgtggagaagggtgatattgcattgtggaagttcgaaactgcaaaatactatgttaccatcattgacgctcctggacacagagatttcatcaaaaacatgatcactggtacctcacaagctgattgcgcggtattgattgttgccgccggcaccggtgaattcgaagccggtatttcgaagaacgggcagacacgtgaacacgctctgcttgctttcactcttggtgtgaaacaattgatcgtcggtgttaataagatggactccactgaacctccatattctgaggcacgatttgaggaaatcaagaaggaagtttcttcatacattaagaaaattggctacaatccggccgctgttgcgttcgtacctatttctggttggcatggagataatatgttggaagtatcttccaagatgccctggttcaagggatgggccgttgaacgcaaagaaggcaaaggagaaggcaaatgcctcatcgaagctctcgatgctattctaccacccactaggccaactgataaagct
Aenictus_eugenii             --tcatatgcttgtctcaaagattaagccatgcatgtctcagtgcatgccgaattaaggtgaaaccgcgaatggctcattaaatcagttatggttcattggattgtacacacgagtacttggataactgtggtaattctagagctaatacatgcaaaacagagtcccgaccagtgatgg-gagggacgcttttattagatcaaaaccaatcggtggcg--cgcggcccg--tgcgt-tccccgtttg-ctttggtgactctgagtaacttacagctgatcgcacggt--cctcgtaccggcgacgcatctttcaaatgtctgccttatcaactttcgatggtaggctccgcgcctaccatggttgtaacgggtaacggggaatcagggttcgattccggagagggagcctgagaaacggctaccacatccaaggaaggcagcaggcgcgcaaattacccactcccggcacggggaggtagtgacgaaaaataacgatacgggactcatccgaggccccgtaatcggaatgagtacactttaaatcctttaacgaggatccattggagggcaagtctggtgccagcagccgcggtaattccagctccaatagcgtatattaaagttgttgcggttaaaaagctcgtagttgaatctgtgtcgcacaccgtcggttcaccgct--cg--cgg--tgtccaactggcgtgatgtgggacgtcctaccggtgggctca----gccccg-c-----gaggggcg------gccc-aactg-at---ctcccgtcgcggtgctctttactgagtgtcgagtcgggccggtacgtttactttgaacaaattagagtgcttaaagcaggctaccttcgcctgaatactgcgtgcatggaataatggaataggacctcggttctattttgttggttttcggaaccccgaggtaatgattaatagggacagatgggggcattcgtattgcgacgttagaggtgaaattcttggatcgtcgcaagacggacagaagcgaaagcatttgccaaaaatgttttcattaatcaagaacgaaagttagaggttcgaaggcgatcagataccgccctagttctaaccataaacgatgccagctagcgatccgccgaagttcctccgatgactcggcgggcagcttccgggaaaccaaagcttttgggttccgggggaagtatggttgcaaagctgaaacttaaaggaattgacggaagggcaccaccaggagtggagcctgcggcttaatttgactcaacacgggaaacctcaccaggcccagacaccggaaggattgacagattgatagctctttcttgattcggtgggtggtggtgcatggccgttcttagttggtggagcgatttgtctggttaattccgataacgaacgagactctggcctgctaactaggcgtatattgtggtatcgcgaagg-ccc--ccgg-ctcc---ggccggc-gggtttttactaccaacgtacaaacaaatcttcttagagggacaggcggcttctagccgcacgagattgagcaataacaggtctgtgatgcccttagatgttctgggccgcacgcgcgctacactgaaggaatcagcgtgtgttccctggccgaaaggcccgggtaacccgctgaacctccttcgtgctagggattggggcttgcaattattccccatgaacgaggaattcccagtaagcgcgagtcataagctcgcgttgattacgtccctgccctttgtacacaccgcccgtcgctactaccgattgaatgatttagtgaggtcttcggactggt--gcgcgg-caatgtctc--ggcat--tgccgatgttaccgggaagatgaccaaacttgatcatttagaggaagta-taataagcggaggaaaagaaactaacaaggatttcctcagtagcggcgagcgaacaggaaagagcccagcaccgaatcccgcggtt--ccgccgcagggagttgtggtgttcgggaggatccg--c-ttat---ccct-tggcgtcg-cgccgcgtccaagtccatcttgaacgaggcgattcatccgcagagggtgccagacccgtag-cgaccgat--gc-gcgc-ctcgggaggatctctccttagagtcgggttgcttgagagtgcagctctaagtgggtggtaaactccatctaaggctaaatacaaccacgagaccgatagcgaacaagtaccgtgagggaaagttgaaaagaactttgaagagagagttaaagagtacgtg-aaaccgttcaggggtaaacccgagaaacccaaaagt-tcgaac-ggggagattcatcgtcagcg-ccgctggctt-cgcgt-cggtcg--gcgatgccg-gcgc-gcg-cg-----ctggcacgccgctg-tgcg-c-cgatgc-ccggcg-cg-cgtcgtcgtgcacttctcccccagt-aggacgtcgcgacccgctgggtgccggtctacggcccggg--ac-ggacggctgcaacgt----cg-c-cggt-gaaacg--gc-acg-cgg-caag--cccccgg--t-c--gcccg-gccggctgcccggcggt--a-tagaa----ggtacgaggccgcgcgcgcgtcg-agcccgtcgcaagcg----ag-cgc-ca-cgg-tcccggagg--tacggaccca-gtgccgtcccc--g--gtcc-tggcc-cgctgttgg-gt-acgg--caccttcgacaggcc-tcataccggtcggcgacgctaccgctttgggtactctcgggacccgtcttgaaacacggaccaaggagtctaacatgtacgcgagtcattggga-cagcg--atacccagaggcgcaatgaaagtgaaggt----cggc--c--c--taaccggccgac-cgtgggaggatggg--ccgcgt----cgc--g-a--tgcggccccgcactcccggggcgtctcgccct--catc---gcgaggagaggcgcacccagagcgtacacgttgggacccgaaagatggtgaactatgcctggtcaggacgaagtcaggggaaaccctgatggaggtccgtagcgattctgacgtgcaaatcgatcgtcggaactgggtataggggcgaaagactaatcgaaccatctagtagctggttccctccgaagtttccctcaggatagctggcactcggccg------tt-ccc---ggaacg-cgaacgagtctcatccggtaaagcgaatgattagaggccttggggccgaaacgacctcaacctattctcaaactttaaatgggtgagatctctggctttcttgaa----gtgaagccac-gag---aacg----at------cggatcagag-tgccaagtgggccatttttggtaagcagaactggcgctgtgggatgaaccaaacgcagagttaaggcgcccaactcgacgctcatgggacaccatgaaaggcgttggttgcttaagacagcaggacggtggccatggaagtcggaatccgctaaggagtgtgtaacaactcacctgccgaagcaactagccctgaaaatggatggcgctgaagcgtcgagcctatactctgccgtcagcggcaagtggggcggccgtcgtcacgaggccctgacgagtaggagggtcgcggcggtgcgcgcagaagggtc-tgggcgcgagcctgcctggagccgccgtcggtgcagatcttggtggtagtagcaaatactccagcgaggccctggaggactgacgtggagaagggtgatattgctctctggaagttcgagacctctaaatactatgtcacgatcatcgatgccccgggacacagggatttcatcaagaatatgatcactggtacctcgcaagctgattgtgcggtattgatcgttgctgccggtactggtgagtttgaagccggtatctcgaaaaatggccaaacccgtgaacatgccctgctcgcctttacccttggtgtaaagcaactgatcgtcggtgtcaacaagatggactccactgatcccccgtattccgagtctcgtttcgaggaaattaagaaagaagtatcgtcgtacatcaaaaaaattggttataacccggctgcagtcgcgttcgtaccgatctctggttggcatggagataacatgctcgagccttcctccaagatgccttggttcaagggatggaccgtggagcgcaaagaaggcaaaagtgaaggcaaatgcctcattgaagcccttgatgccattctaccacccaccagaccgactgacaaggcc
Tetramorium_caespitum        --tcatatgcttgtctcaaagattaagccatgcatgtctcagtgcatgccgaattaaggtgaaaccgcgaatggctcattaaatcagttatggttcattagattgtacccacatttacttggataactgtggtaattctagagctaatacatgcaaaacagagtcccgaccagtgatgg-aagggacgcttttattagatcaaaaccaatcggtggcg--tgcggtccg--tgcgt-ccaccgttta-ttttggtgactctgaataactttgtgctgatcgcacggt--cttagcaccggcgacgcatctttcaaatgtctgccttatcaactgtcgatggtaggttctgcgcctaccatggttgtaacgggtaacggggaatcagggttcgattccggagagggagcctgagaaacggctaccacatccaaggaaggcagcaggcgcgcaaattacccactcccggcacggggaggtagtgacgaaaaataacgatacgggactcatccgaggccccgtaatcggaatgagtacactttaaatcctttaacgaggatccattggagggcaagtctggtgccagcagccgcggtaattccagctccaatagcgtatattaaagttgttgcggttaaaaagctcgtagttgaatctgtgtcgcacaccgtcggttcaccgct--cg--cgg--tgtttaactggcgtgatgtgggacgtcctaccggtgggctta----gcctcg-c-----gaggggcg------gccc-aacta-at---atcccgtcgcggtgctctttactgagtgtcgagtcgggccggtacgtttactttgaacaaattagagtgcttaaagcaggctatcctcgcctgaatactgcgtgcatggaataatggaataggacctcggttctattttgttggttttcggaaccccgaggtaatgattaatagggacagatgggggcattcgtattgcgacgttagaggtgaaattcttggatcgtcgcaagacggacagaagcgaaagcatttgccaaaaatgttttcattaatcaagaacgaaagttagaggttcgaaggcgatcagataccgccctagttctaaccataaacgatgccagctagcgatccgccgaagttcctccgatgactcggcgggcagcttccgggaaaccaaagcttttgggttccgggggaagtatggttgcaaagctgaaacttaaaggaattgacggaagggcaccaccaggagtggagcctgcggcttaatttgactcaacacgggaaacctcaccaggcccagacaccggaaggattgacagattgatagctctttcttgattcggtgggtggtggtgcatggccgttcttagttggtggagcgatttgtctggttaattccgataacgaacgagactctagcctgctaaataggcgtaccttatggtatctcgaagg-ccc--ccgg-cttc---ggccggc-gggtttttactaccaacgtacaaacaaatcttcttagagggacaggcggcttctagccgcacgagattgagcaataacaggtctgtgatgcccttagatgttctgggccgcacgcgcgctacactgaaggaatcagcgtgtgttccctggccgaaaggcccgggtaacccgctgaacctccttcgtgctagggattggggcttgcaattgttccccatgaacgaggaattcccagtaagcgcgagtcataagctcgcgttgattacgtccctgccctttgtacacaccgcccgtcgctactaccgattgaatgatttagtgaggtcttcggactggt--gcgcgg-caatgcgtc--ggcat--tgccgatgttgccgggaagatgaccaaacttgatcatttagaggaagta-tattaagcggaggaaaagaaactaaccaggatttcctcagtagcggcgagcgaacaggaaagagcccagcaccgaatcccgcggtt--ccgccgcagggaaatgtggtgtttgggagggtccg--c-ttat---cccg-aggtgtcg-cgtcgcgtccaagtccatcttgaatggggccacttacccgcagagggtgccaggcccgtag-cgaccggt--gc-gcgt-ctcgggaggatctctccttagagtcgggttgcttgagagtgcagctctaagtgggtggtaaactccatctaaggctaaatacgaccacgagaccgatagcgaacaagtaccgtgagggaaagttgaaaagaactttgaagagagagttcaagagtacgtg-aaaccgttcaggggtaaacctaagaaacccaaaaga-tcgaac-ggggagattcatcgtcagcg-acgctggctt-cgcgt-cggtgg--gcgatgtcc-cgcg-g-g-cg-----cggacacgctgccg-tgcg-t-cgatgt-ccggcgttt-cgtcgtcgtgcacttctcccctagt-agaacgtcgcgacccgctgggtgtcggtctacggtccggg--tg-cggtgactgacgcgt----cg-c-cggt-aaaacg--gc-acg-cgt-caaa--cccccgg--t-c--gcccg-gccggctgcccggcggt--a----gc----ggtatcaggccgcaggtgcgtcg-aggccgtcgcaagcg----cg-cgc-ca-cgg-tcacggagg-caacggaccta-gtgccgtcacc--g--gtcc-tggcc-cgctgttgg-gt-acgg--aaccttcgacaggcc-tgataccggtcggcgacgctactgctttgggtactcttaggacccgtcttgaaacacggaccaaggagtctaacatgtacgcgagtcattggga-cagcg--acacctaaaggcgtaatgaaagtgaaggt----cggc--c--c--tggt--gtcgac-cgagggaggatggg--ccgcgt----ctc--g-a--tgcggctccgcactcccggggcgtctcgttct--catc---gcgagaagaggcgcacctagagcgtacacgttgggacccgaaagatggtgaactatgcctggtcaggacgaagtcaggggaaaccctgatggaggtccgtagcgattctgacgtgcaaatcgatcgtcggaactgggtataggggcgaaagactaatcgaaccatctagtagctggttccctccgaagtttccctcaggatagctggcactcggccg------tt-ccg---ggaacg-cgcgcgagtctcatctggtaaagcgaatgattagaggccttggggccgaaacgacctcaacctattctcaaactttaaatgggtgagatctctggctttcttgaa----atgaagccac-gag--ca--t----ct------cggatcagag-tgccaagtgggccatttttggtaagcagaactggcgctgtgggatgaaccaaacgcagagttaaggcgcccaactcgacgctcatgggacaccatgaaaggcgttggttgcttaagacagcaggacggtggccatggaagtcggaatccgctaaggagtgtgtaacaactcacctgccgaagcaactagccctgaaaatggatggcgctgaagcgtcgagcctatactctgccgtcagcggcaagtggggcggccgccgccacgaggccctgacgagtaggagggtcgcggcggtgtgcgcagaagggtc-tgggcgcgagcctgcctggagccgccgtcggtgcagatcttggtggtagtagcaaatactccagcgaggccctggaggactgacgtggagaagggtgatatcgccttgtggaagttcgaaaccgccaaatactatgtgacgattattgacgcccctggacatagagattttatcaaaaacatgatcaccggtacctcgcaggccgattgcgcagtgctgattgtcgccgctggtactggtgaattcgaggctggtatttccaagaacggacagacccgcgagcacgctcttctcgcgttcaccctcggtgttaagcagctgattgtcggagttaacaaaatggattccaccgagcccccgtactccgagacccgattcgaggaaatcaagaaggaagtgtcttcttacatcaaaaagatcggttacaatccggccgctgttgcgttcgtgccaatttccggctggcacggagacaacatgctggaggtgtcctccaagatgccctggttcaagggatggactgtggagcgtaaggagggcaaggccgaaggtaaatgcctcatcgaagctctagatgccatcctgccacccaccaggccgaccgacaaggct
Chyphotes_mellipes           --tcatatgcttgtctcaaagattaagccatgcatgtctcagtgcatgccgaattaaggtgaaaccgcgaatggctcattaaatcagttatggttccttagatcgtaccaaaatttacatggataactgtggtaattctagagctaatacatgcaaactagagttccgaccagagatgg-gaggaacgcttttattagatcaaaaccaatcggtggcg--ggtggtaca--ctcgt-ccaccgtttg-ctttggtgactctgaataactttgtgctgatcgcacggt--cctcgcaccggcgacgcatctttcaaatgtctgccttatcaactgtcgatggtaggttctgcgcctaccatggttgtaacgggtaacggggaatcagggttcgattccggagagggagcctgagaaacggctaccacatccaaggaaggcagcaggcgcgcaaattacccactcccggcacggggaggtagtgacgaaaaataacgatacgggactcatccgaggccccgtaatcggaatgagtacactttaaatcctttaacgaggatccattggagggcaagtctggtgccagcagccgcggtaattccagctccaatagcgtatattaaagttgttgcggttaaaaagctcgtagttgaatctgtgtcccacgctgtcggtccatcgct--cg--ccgatggttttactggcatgaggtgagacgtcctaccggtgggctta----gcctct-c---tcgggaggcg------gtcc-aacta-at---atcccatcgcggtgctcttcactgagtgtcgaggtgggccggtacgtttactttgaacaaattagagtgcttaaagcaggctatcctcgcctgaatactgtgtgcatggaataatggaataggacctcggttctattttgttggttttcggaaccccgaggtaatgattaatagggacagatgggggcattcgtattgcgacgttagaggtgaaattcttggatcgtcgcaagacggacagaagcgaaagcatttgccaaaaatgttttcattaatcaagaacgaaagttagaggttcgaaggcgatcagataccgccctagttctaaccataaacgatgccagctagcgatccgccgaagttcctccgatgactcggcgggcagcttccgggaaaccaaagcttttgggttccgggggaagtatggttgcaaagctgaaacttaaaggaattgacggaagggcaccaccaggagtggagcctgcggcttaatttgactcaacacgggaaacctcaccaggcccggacaccggaaggattgacagattgatagctctttcttgattcggtgggtggtggtgcatggccgttcttagttggtggagcgatttgtctggttaattccgataacgaacgagactctagcctgctaaataggcgtaaattatggtatctcgaagg-ccc--ccgg-ctcc---ggtcggc-gggtttttactaccaacgaaccaacaaatcttcttagagggacaggcggcttctagccgcacgagattgagcaataacaggtctgtgatgcccttagatgttctgggccgcacgcgcgctacactgaaggaatcaacgtgttttccctggccgaaaggcccgggtaacccgctgaacctccttcgtgctagggattggggcttgcaattattccccatgaacgaggaattcccagtaagcgcgagtcataagctcgcgttgattacgtccctgccctttgtacacaccgcccgtcgctactaccgattgaatgatttagtgaggtcttcggactggt--gcgcgg-cagtgcctc--ggcac--tgccgatgttgccgggaagatgaccaaacttgatcatttagaggaagta-taataagcggaggaaaagaaactaacaaggatttccttagtagcggcgagcgaagaggaaatagcccagcactgaatcccgcggtg--cagccgcagggaaatgtagtgttcgggaggatccg--c-ttat---cccg-agacgttg-gaccgcgtccaagtccatcttgaatggggccatttacccgtagagggtgccaggcccgtag-cgaccggg--ac-gcgt-ctcgggtggatctctccttagagtcgggttgcttgagagtgcagctctaagtgggtggtaaactccatctaaggctaaatatgaccacgagaccgatagcgaacaagtaccgtgagggaaagttgaaaagaactttgaagagagagttcaagagtacgtg-aaaccgttcaggggtaaacctgagaaacccgaaaga-tcgaat-ggggagattcatcgtcagcg-gcgtcggctt-cgcga-cggtgtcagcgatgctc-gctcgt---ga-----gcggcacgccgccgttgcg----catgt-ccggcg-t--cgtcgtcgtgcacttctcccctagt-aggacgtcgcgacccgttgggtgtcggattacggcccggg--tg--ggcgcctgtcccgt----cgct------tcggcg--tc-gcg-ggg-caga--cccccgg--t-c--gcccg-tccggctgctcggcggt--a----gt----ggtatacggccgcagctgcgtca-ggcccgtcgcaagcg----cg-gtc-ag-att-ctccggtgg--tacggaccta-gcgccgtcccc--g--gccc-tggcc-cgctgctgg---gacgg--gccctctgactggccgtcttaccggtcggcgacgctattgctttgggtactctcaggacccgtcttgaaacacggaccaaggagtctaacatgtgcgcgagtcattggga--agta--aaacctaaaggcgaaatgaaagtgaaggt----cggc--c--t--tacg--gccgac-cgagggaggatggg--ccgcgt----cac--g-a--tgcggcctcgcactcccggggcgtctcgctct--catt---gcgagatgaggcgcacccagagcgtacacgttgggacccgaaagatggtgaactatgcctggtcaggacgaagtcaggggaaaccctgatggaggtccgtagcgattctgacgtgcaaatcgatcgtcggaactgggtataggggcgaaagactaatcgaaccatctagtagctggttccctccgaagtttccctcaggatagctggcactcggccg------tt-cct---ggaacg-tgcacgagtctcatctggtaaagcgaatgattagaggccttggggccgaaacgacctcaacctattctcaaactttaaatgggtgagatctctggcttgctcgaa----atgaagccac-gag-----at----tt------cggatcagag-tgccaagtgggccaattttggtaagcagaactggcgctgtgggatgaaccaaacgcagagttaaggcgcctaagtcgacgcttatgggacaccatgaaaggcgttggttgcttaagacagcaggacggtggccatggaagtcggaatccgctaaggagtgtgtaacaactcacctgccgaagcaactagccctgaaaatggatggcgctgaagcgtcgtgcctatactctgccgtcagtggcaagtggggccgcggcggtcatgaggccctgacgagtaggagggtcgcggcggtgtgcgcagaagggtc-tgggcgcgagcctgcctggagccgccgtcggtgcagatcttggtggtagtagcaaatactccagcgaggccctggaggactgacgtggagaagggtgatattgcattgtggaagtttgaaacatcgaaatactatgttaccatcattgatgctccgggacacagagatttcattaagaacatgatcacgggtacatctcaagctgactgcgcggtcttgatcgttgctgctggtacaggtgaattcgaagctggtatttcaaagaacggacaaactcgtgagcatgctctgctcgctttcacgctcggtgtcaagcaactgattgtgggtgtcaacaagatggactccaccgagccgccgtactccgaggctagattcgaagaaattaagaaggaagtatcgtcgtacattaagaagatcggttacaacccgtctgctgttgccttcgtaccaatctctggctggcacggagataacatgttggaggtttcttccaagatgccgtggttcaagggatggaccgtagagaggaaagaaggaaaggctgaaggaaagtgtttgattgaagctctcgacgctatcctgccgcctacgaggccaacggacaaagct
Acromyrmex_versicolor        --tcatatgcttgtctcaaagattaagccatgcatgtctcagtgcatgccgaattaaggtgaaaccgcgaatggctcattaaatcagttatggttcattagattgtacccacatttacttggataactgtggtaattctagagctaatacatgcaaaacagagtcccgaccagtgatgg-aagggacgcttttattagatcaaaaccaatcggtggcg--ggcggtccg--tccgtcccaccgttta-ccttggtgactctgaataactttgtgctgatcgcacggt--cttggcaccggcgacgcatctttcaaatgtctgccttatcaactgtcgatggtaggttccgcgcctaccatggttgtaacgggtaacggggaatcagggttcgattccggagagggagcctgagaaacggctaccacatccaaggaaggcagcaggcgcgcaaattacccactcccggcacggggaggtagtgacgaaaaataacgatacgggactcatccgaggccccgtaatcggaatgagtacactttaaatcctttaacgaggatccattggagggcaagtctggtgccagcagccgcggtaattccagctccaatagcgtatattaaagttgttgcggttaaaaagctcgtagttgaatctgtgtcgcacaccgtcggttcaccgct--cg--cgg--tgtttaactggcgtgatgtgggacgtcctaccggtgggctca----gccccg-c-----gaggggcg------gccc-aacta-at---atcccgtcgcggtgctctttactgagtgtcgagtcgggccggtacgtttactttgaacaaattagagtgcttaaagcaggctatcctcgcctgaatactgcgtgcatggaataatggaataggacctcggttctattttgttggttttcggaaccccgaggtaatgattaatagggacagatgggggcattcgtattgcgacgttagaggtgaaattcttggatcgtcgcaagacggacggaagcgaaagcatttgccaaaaatgttttcattaatcaagaacgaaagttagaggttcgaaggcgatcagataccgccctagttctaaccataaacgatgccagctagcgatccgccgaagttcctccgatgactcggcgggcagcttccgggaaaccaaagcttttgggttccgggggaagtatggttgcaaagctgaaacttaaaggaattgacggaagggcaccaccaggagtggagcctgcggcttaatttgactcaacacgggaaacctcaccaggcccagacaccggaaggattgacagattgatagctctttcttgattcggtgggtggtggtgcatggccgttcttagttggtggagcgatttgtctggttaattccgataacgaacgagactctagcctgctaaataggcgtaccttatggtatcgcgaagg-ccc--ccgg-cctctcgggccggt-gggtttttactaccaacgtacaaactaatcttcttagagggacaggcggcttctagccgcacgagattgagcaataacaggtctgtgatgcccttagatgttctgggccgcacgcgcgctacactgaaggaatcagcgtgtgttccctggccgaaaggcccgggtaacccgctgaacctccttcgtgctagggattggggcttgcaattgttccccatgaacgaggaattcccagtaagcgcgagtcataagctcgcgttgattacgtccctgccctttgtacacaccgcccgtcgctactaccgattgaatgatttagtgaggtcttcggactggt--gcgcgg-caatgcgtc--ggcat--tgccgatgttgccgggaagatgaccaaacttgatcatttagaggaagta-tactaagcggaggaaaagaaactaaccaggatttccttagtagcggcgagcgaacaggaaagagcccagcaccgaatcccgcggtt--ccgccgcagggaaatgtggtgttcgggaggatccg--t-ttgtatcccga-ggatgtcg-cgccgagtccaagtccatcttgaatggggccacttacccgcagagggtgccaggcccgtagccgaccggt--gc-gcgt-ctcgggaggatacctccttagagtcgggttgcttgagagtgcagctctaagtgggtggtaaactccatctaaggctaaatacgaccacgagaccgatagcgaacaagtaccgtgagggaaagttgaaaagaactttgaagagagagttcaagagtacgtg-aaaccgttcaggggtaaacctaagaaacccaaaaga-tcgaac-ggggagattcatcgtcagcg-acgctggctt-cgcgt-cggtgg--gcgatgtcc-cgcgccag-cg-----cggacacgccgccg-cgcg-t-cgatgt-ccggcg-tt-cgtcgtcgtgcacttctcccctggt-agaacgtcgcgacccgctgggtgtcggtctacggcccgag--tg-cggcgactgacgcgt----cg-c-cggtaaaaacg--gc-gcgccgt-caaa--ccctcgg--t-c--gcccg-gccggctgcccggcggt--a----gc----ggtatcgggccgcaagtgcgtcg-agaccgtcgcaagcg----tg-cgc-ca-tgg-tcacggagg--aacggaccta-gcgccgtcgcc--g--ttcc-tggcc-cgctgtcga-tcgacgg--aaccttcgatcggcctcgataccggtcggcgacgctactgctttgggtactctcaggacccgtcttgaaacacggaccaaggagtctaacatgtacgcgagtcattggga-cgcgg--atacctaaaggcgcaatgaaagtgaaggt----cggc--c--c--tggt--gccgac-cgagggaggatggg--ccgcgt----cgc--g-a--cgcggctccgcactcccggggcgtctcgttctcgcgtc---gcgagaagaggcgcacccagagcgtacacgttgggacccgaaagatggtgaactatgcctggtcaggacgaagtcaggggaaaccctgatggaggtccgtagcgattctgacgtgcaaatcgatcgtcggaactgggtataggggcgaaagactaatcgaaccatctagtagctggttccctccgaagtttccctcaggatagctggcactcgcccg------tt-ccg-cggaaccg-agcgcgagtctcatctggtaaagcgaatgattagaggccttggggccgaaacgacctcaacctattctcaaactttaaatgggtgagatctctgactttcttgaa----gtgaagtcac-gag------tttgaat------tggatcagag-tgccaagtgggccatttttggtaagcagaactggcgctgtgggatgaaccaaacgcagagttaaggcgcccaactcgacgctcatgggacaccatgaaaggcgttggttgcttaagacagcaggacggtggccatggaagtcggaatccgctaaggagtgtgtaacaactcacctgccgaagcaactagccctgaaaatggatggcgctgaagcgtcgagcctatactctgccgtcagcggcaagtggggcggccgccgccacgaagccctgacgagtaggagggtcgcggcggtgagcgcggaagggtc-tgggcgcgagcctgcctggagccgccgtcggtgcagatcttggtggtagtagcaaatactccagcgaggccctggaggactgacgtggagaagggtgacattgccttgtggaaatttgaaacctctaaatactatgtgacgattatcgacgctcctggacacagagattttatcaaaaacatgatcactggtacctcgcaggctgattgtgccgtattgatcgtcgctgctggtactggtgaattcgaggctggaatttcaaagaatggacagactcgcgagcacgctcttctcgcgttcacccttggtgtcaagcagttgattgtcggagttaacaaaatggattccaccgagcccccgtattccgagactcgattcgaggaaattaagaaggaagtgtcgtcctacatcaaaaaaatcggttacaatccagccgctgttgcattcgtgccaatctccggctggcacggagacaatatgttggaagtatccgccaagatgccctggtttaagggatgggctgtagagcgtaaggaaggcaaagccgaaggtaaatgtcttatcgaagctttggatgccatcctgccacccaccaggccaactgacaaggcc
Prenolepis_imparis           --tcatatgcttgtctcaaagattaagccatgcatgtctcagtgcatgccgaattaaggtgaaaccgcgaatggctcattaaatcagttatggttcattagattgtacccacatttacttggataactgtggtaattctagagctaatacatgcaaaacagagtcccgaccagtgatgg-aagggacgcttttattagatcaaaaccaatcggtggcg--ggcgggccg--ttcgt-ccaccgttta-ttttggtgactctgaataactttgtgctgatcgcacggt--cctagcaccggcgacgcatctttcaaatgtctgccttatcaactgtcgatggtaggttctgcgcctaccatggttgtaacgggtaacggggaatcagggttcgattccggagagggagcctgagaaacggctaccacatccaaggaaggcagcaggcgcgcaaattacccactcccggcacggggaggtagtgacgaaaaataacgatacgggactcatccgaggccccgtaatcggaatgagtacactttaaatcctttaacgaggatccattggagggcaagtctggtgccagcagccgcggtaattccagctccaatagcgtatattaaagttgttgcggttaaaaagctcgtagttgaatctgtgtcgcacaccgtcggttcaccgct--cg--cgg--tgtttaactggcgtgatgtgggacgtcctaccggtgggctta----gcctcg-c-----gaggggcg------gccc-aacta-at---atcccgtcgcggtgctctttactgagtgtcgagtcgggccggtacgtttactttgaacaaattagagtgcttaaagcaggctaccttcgcctgaatactgcgtgcatggaataatggaataggacctcggttctattttgttggttttcggaaccccgaggtaatgattaatagggacagatgggggcattcgtattgcgacgttagaggtgaaattcttggatcgtcgcaagacggacagaagcgaaagcatttgccaaaaatgttttcattaatcaagaacgaaagttagaggttcgaaggcgatcagataccgccctagttctaaccataaacgatgccagctagcgatccgccgaagttcctccgatgactcggcgggcagcttccgggaaaccaaagcttttgggttccgggggaagtatggttgcaaagctgaaacttaaaggaattgacggaagggcaccaccaggagtggagcctgcggcttaatttgactcaacacgggaaacctcaccaggcccagacaccggaaggattgacagattgatagctctttcttgattcggtgggtggtggtgcatggccgttcttagttggtggagcgatttgtctggttaattccgataacgaacgagactctagcctgctaaataggcgtaccttatggtatcgcgaagg-ccc--ccgg-cttc---ggctggc-gggtttttactaccaacgtacaaacaaatcttcttagagggacaggcggcttctagccgcacgagattgagcaataacaggtctgtgatgcccttagatgttctgggccgcacgcgcgctacactgaaggaatcagcgtgtgttccctggccgaaaggcccgggtaacccgctgaacctccttcgtgctagggattggggcttgcaattgttccccatgaacgaggaattcccagtaagcgcgagtcataagctcgcgttgattacgtccctgccctttgtacacaccgcccgtcgctactaccgattgaatgatttagtgaggtcttcggactggt--gcgcgg-caatgtctc--ggcat--tgccgatgttgccgggaagatgaccaaacttgatcatttagaggaagta-tattaagcggaggaaaagaaactaaccaggatttccttagtagcggcgagcgaacaggaaagagcccagcaccgaatcccgcggtt--ccgccgcagggaaatgtggtgtttgggaggatccg--c-ttat---cccg-aggtgtcg-cgtcgcgtccaagtccatcttgaatggggccacttacccgtagagggtgccaggcccgtag-cgaccgat--gc-gcgt-ctcgggaggatctctcctcagagtcgggttgcttgagagtgcagctctaagtgggtggtaaactccatctaaggctaaatacgaccacgagaccgatagcgaacaagtaccgtgagggaaagttgaaaagaactttgaagagagagttcaagagtacgtg-aaaccgttcaggggtaaacctaagaaacccaaaaga-tcgaac-ggggagattcatcgtcagcg-gcgctggctt-cgcgt-cggtcg--gcgatgtcc-cgcg-g-g-cg-----cgggcacgctaccg-tgcg-c-cgatgt-ccggtg-ct-cgtcgtcgtgcacttctccccaagt-agaacgtcgcgacccgctgggtgtcggtctacggcccggg--tg-cggtgcctgtcgcgt----cg-c-cggt-aaaacg--gc-acg-cga-caaa--cccccgg--t-c--gcccg-gccggctgctcggcggt--a----gc----ggtatcaggccgcacgtgcgtcg-agaccgtcgcaagcg----cg-cgc-ca-cgg-tctcggagg-ttacggacttt-gcgccgtcccc--g--gtcc-tggcc-cgctgttgg-gt-acggt-caccttcgacaggcc-tgataccggtcggcgacgctactgctttgggtactcttaggacccgtcttgaaacacggaccaaggagtctaacatgtacgcgagtcattggga-ccgcg--agacctaaaggcgtaatgaaagtgaaggt----cggc--c--c--tggc--gtcgac-cgagggaggatggg--ccgcgt----cgc--g-a--tgcggcctcgcactcccggggcgtctcgttct--catc---gcgagaagaggcgcacccagagcgtacacgttgggacccgaaagatggtgaactatgcctggtcaggacgaagtcaggggaaaccctgatggaggtccgtagcgattctgacgtgcaaatcgatcgtcggaactgggtataggggcgaaagactaatcgaaccatctagtagctggttccctccgaagtttccctcaggatagctggcactcggccg------tt-ccg---ggaacg-cgcgcgagtctcatctggtaaagcgaatgattagaggccttggggccgaaacgacctcaacctattctcaaactttaaatgggtgagatctctggctttcttgaa----atgaagccac-gag--ca--t----ct------cggatcagag-tgccaagtgggccatttttggtaagcagaactggcgctgtgggatgaaccaaacgcagagttaaggcgcccaactcgacgctcatgggacaccatgaaaggcgttggttgcttaagacagcaggacggtggccatggaagtcggaatccgctaaggagtgtgtaacaactcacctgccgaagcaactagccctgaaaatggatggcgctgaagcgtcgagcctatactctgccgtcagcggcaagtggggcggcagtcgtcacgaagccctgacgagtaggagggtcgcgacggtgagcgcagaagggtc-tgggcgtgagcctgcctggagccgccgtcggtgcagatcttggtggtagtagcaaatactccagcgaggccctggaggactgacgtggagaagggtgacatcgccctatggaaattcgaaacctccaaatactatgtcaccatcatcgacgctcctggacacagagatttcatcaagaacatgattactggtacctcgcaagctgattgcgctgtactcattgtcgccgctggtactggcgaattcgaggctggtatctcgaagaatggacagactcgtgagcacgctttgctcgcctttaccctcggcgtcaaacagctgatcgtcggagttaacaagatggattccaccgagcctccgtactccgagacccgattcgaggaaatcaagaaggaagtctcctcgtacatcaaaaagatcggctacaacccggccgcggtcgcgtttgttcccatttccggctggcacggagacaacatgttggagccgtccgccaagatgccctggttcaagggatgggctgtggagcgcaaggaaggcaaagccgacggcaaatgccttatcgaagcgctcgatgccatcctgccacccagcaggccgaccgacaaggct
Myrmoteras_iriodum           --tcatatgcttgtctcaaagattaagccatgcatgtctcagtgcatgccgaattaaggtgaaaccgcgaatggctcattaaatcagttatggttcattagattgtacccacatttacttggataactgtggtaattctagagctaatacatgcaaaacagagtcccgaccagtgatgg-aagggacgcttttattagatcaaaaccaatcggtggcg--gacgggccg--ttcgt-ccaccgttta-ttttggtgactctgaataactttgtgctgatcgcacggt--cttagcaccggcgacgcatctttcaaatgtctgccttatcaactgtcgatggtaggttctgcgcctaccatggttgtaacgggtaacggggaatcagggttcgattccggagagggagcctgagaaacggctaccacatccaaggaaggcagcaggcgcgcaaattacccactcccggcacggggaggtagtgacgaaaaataacgatacgggactcatccgaggccccgtaatcggaatgagtacactttaaatcctttaacgaggatccattggagggcaagtctggtgccagcagccgcggtaattccagctccaatagcgtatattaaagttgttgcggttaaaaagctcgtagttgaatctgtgtcgcacaccgtcggttcaccgct--cg--cgg--tgtttaactggcgtgatgtgggacgtcctaccggtgggctta----gcctcg-c-----gaggggcg------gccc-aacta-at---atcccgtcgcggtgctctttactgagtgtcgagtcgggccggtacgtttactttgaacaaattagagtgcttaaagcaggctaccttcgcctgaatactgcgtgcatggaataatggaataggacctcggttctattttgttggttttcggaaccccgaggtaatgattaatagggacagatgggggcattcgtattgcgacgttagaggtgaaattcttggatcgtcgcaagacggacagaagcgaaagcatttgccaaaaatgttttcattaatcaagaacgaaagttagaggttcgaaggcgatcagataccgccctagttctaaccataaacgatgccagctagcgatccgccgaagttcctccgatgactcggcgggcagcttccgggaaaccaaagcttttgggttccgggggaagtatggttgcaaagctgaaacttaaaggaattgacggaagggcaccaccaggagtggagcctgcggcttaatttgactcaacacgggaaacctcaccaggcccagacaccggaaggattgacagattgatagctctttcttgattcggtgggtggtggtgcatggccgttcttagttggtggagcgatttgtctggttaattccgataacgaacgagactctagcctgctaaataggcgtaccttatggtatcgcgaagg-ccc--ccgg-cttc---ggccggc-gggtttttactaccaacgtacaaacaaatcttcttagagggacaggcggcttctagccgcacgagattgagcaataacaggtctgtgatgcccttagatgttctgggccgcacgcgcgctacactgaaggaatcagcgtgtgttccctggccgaaaggcccgggtaacccgctgaacctccttcgtgctagggattggggcttgcaattgttccccatgaacgaggaattcccagtaagcgcgagtcataagctcgcgttgattacgtccctgccctttgtacacaccgcccgtcgctactaccgattgaatgatttagtgaggtcttcggactggt--gcgcgg-caatgtctc--ggcat--tgccgatgtttccgggaagatgaccaaacttgatcatttagaggaagta-tattaagcggaggaaaagaaactaactaggatttccttagtagcggcgagcgaacaggaaagagcccagcaccgaatcccgcggtt--ccgccgcagggaaatgtggtgtttgggaggatccg--c-ttat---cccg-aggcgtcg-cgtcgcgtccaagtccatcttgaatggggccacttacccgtagagggtgccaggcccgtag-cgaccggt--gc-gcgt-ctcgggaggatctctccttagagtcgggttgcttgagagtgcagctctaagtgggtggtaaactccatctaaggctaaatacgaccacgagaccgatagcgaacaagtaccgtgagggaaagttgaaaagaactttgaagagagagttcaagagtacgtg-aaaccgttcaggggtaaacctaagaaacccaaaaga-tcgaac-ggggagattcatcgtcagcg-gcgctggctt-cgcgt-cggtgg--gcgatgctc-ggcg-g-g-cg-----cgggcacgctaccg-tgcg-t-cgatgt-ccggcg-ct-cgtcgtcgtgcacttctccccaagt-agaacgtcgcgacccgctgggtgtcggtctacggcccggg--tg-aggtgtctgtcgcgt----cg-c-cggt-aaaacg--gc-acg-cga-caaa--cccccgg--t-c--gcccg-gccggctgctcggcggt--a----gc----ggtatcaggccgcacgtgcgtcg-aggtcgtcgcaagcg----cg-cgc-ca-cgt-gctcggagg-ctacggacttt-gcgccgtcccc--g--gtcc-tggcc-cgctgttgg-gg-acgga-caccttcgacaggcc-cgataccggtcggcgacgctactgctttgggtactcttaggacccgtcttgaaacacggaccaaggagtctaacatgtacgcgagtcattggga-ccgcg--agacctaaaggcgtaatgaaagtgaaggt----cggc--c--c--tggc--gtcgac-cgagggaggatggg--ccgcgt----cga--g-g--tgcggcctcgcactcccggggcgtctcgttct--catc---gcgaggagaggcgcacccagagcgtacacgttgggacccgaaagatggtgaactatgcctggtcaggacgaagtcaggggaaaccctgatggaggtccgtagcgattctgacgtgcaaatcgatcgtcggaactgggtataggggcgaaagactaatcgaaccatctagtagctggttccctccgaagtttccctcaggatagctggcactcggacg------tt-ccg---ggaacg-cgaacgagtctcatctggtaaagcgaatgattagaggccttggggccgaaacgacctcaacctattctcaaactttaaatgggtgagatctctggctttcttgaa----atgaagccac-gag--ca--t----ct------aggatcagag-tgccaagtgggccatttttggtaagcagaactggcgctgtgggatgaaccaaacgcagagttaaggcgcccaactcgacgctcatgggacaccatgaaaggcgttggttgcttaagacagcaggacggtggccatggaagtcggaatccgctaaggagtgtgtaacaactcacctgccgaagcaactagccctgaaaatggatggcgctgaagcgtcgagcctatactctgccgtcagcggcaagtggggcggcagtcgtcacgaagccctgacgagtaggagggtcgcgacggtgagcgcagaagggtc-tgggcgcgagcctgcctggagccgccgtcggtgcagatcttggtggtagtagcaaatactccagcgaggccctggaggactgacgtggagaagggtgatattgccttgtggaaattcgaaacagccaaatactatgtcaccatcattgatgctcctggacacagagattttattaagaacatgataaccggtacctcgcaagctgattgcgccgtactgattgtcgctgctggcactggagagttcgaggcgggtatctcgaagaacgggcaaactcgtgaacacgccttgctcgccttcactcttggtgtcaagcagctgatcgttggagttaacaagatggattccaccgagccgccgtactctgagacccgattcgaagaaatcaaaaaggaagtatcgtcgtacatcaagaagattggctacaacccggccgcagtcgcgtttgttcctatttccggttggcatggtgataacatgttggagccatcctccaagatgccctggttcaagggatggtctgtagagcgcaaggaaggcaaggctgatggtaaatgccttattgaagctcttgatgccatcctgccacccaccaggccaaccgataaggcc
Dasymutilla_aureola          --tcatatgcttgtctcaaagattaagccatgcatgtctcagtgcatgccgaattaaggtgaaaccgcgaatggctcattaaatcagttatggttccttagatcgtacccacatttacttggataactgtggtaattctagagctaatacatgcaaaccagagttccgaccagagatgg-aaggaacgcttttattagatcaaaaccaatcggtggcg--ggtggtcca--ttcgt-ccaccgtttg-tcttggtgactctgaataactttgtgctgatcgcacggt--cctagcaccggcgacgcatctttcaaatgtctgccttatcaactgtcgatggtaggttctgcgcctaccatggttgtaacgggtaacggggaatcagggttcgattccggagagggagcctgagaaacggctaccacatccaaggaaggcagcaggcgcgcaaattacccactcccggcacggggaggtagtgacgaaaaataacgatacgggactcatccgaggccccgtaatcggaatgagtacactttaaatcctttaacgaggatccattggagggcaagtctggtgccagcagccgcggtaattccagctccaatagcgtatattaaagttgttgcggttaaaaagctcgtagttgaatctgtgtatcacactgtcggtacaccgct--cg-ccgg--tgctttactgacacgatgtggtacgtcctaccggtgggctta----gcccct-t-------ggggcg------gccc-agcta-ac---atcccttcacggtgctcttcatcgagtgtcgcgttgggccggtacgtttactttgaacaaattagagtgcttaaagcaggctagcctcgcctgaatactgtgtgcatggaataatggaataggacctcggttctattttgttggttttcggaaccccgaggtaatgattaatagggacagatgggggcattcgtattgcgacgttagaggtgaaattcttggatcgtcgcaagacggacagaagcgaaagcatttgccaaaaatgttttcattaatcaagaacgaaagttagaggttcgaaggcgatcagataccgccctagttctaaccataaacgatgccagctagcgatccgccgaagttcctccgatgactcggcgggcagcttccgggaaaccaaagcttttgggttccgggggaagtatggttgcaaagctgaaacttaaaggaattgacggaagggcaccaccaggagtggagcctgcggcttaatttgactcaacacgggaaacctcaccaggcccggacaccggaaggattgacagattgatagctctttcttgattcggtgggtggtggtgcatggccgttcttagttggtggagcgatttgtctggttaattccgataacgaacgagactctagcctgctaaataggcgt--catctggtatctcgaagg-ccc--ccgg-cttc---ggttggg-tggtttttactaccaacg-acacacaaatcttcttagagggacaggcggcttctagccgcacgagattgagcaataacaggtctgtgatgcccttagatgttctgggccgcacgcgcgctacactgaaggaatcagcgtgttttccctggccgaaaggcccgggtaaccccctgaacctccttcgtgctagggattggggcttgcaattattccccatgaacgaggaattcccagtaagcgcgagtcataagctcgcgttgattacgtccctgccctttgtacacaccgcccgtcgctactaccgattgaatgatttagtgaggtcttcggactggt--gcgcgg-caatgtctc--ggcat--tgccgatgttgccgggaagatgaccaaacttgatcatttagaggaagta-tattaagcggaggaaaagaaactaaccaggatttccttagtagcggcgagcgaacaggaaagagcccagcactgaatcccgcggct--ctgtcgcagggaaatgtagtgtttaggagggtccg--a-ctat---cctg-aggcgtag-gaccgcgtccaagtccatcttgaatggggccacttacccgtagagggtgccaggcccgtag-tgaccggg--ac-gcgc-ctcgggaggatctctccttagagtcgggttgcttgagagtgcagctctaagagggtggtaaactccatctaaggctaaatacgaccacgagaccgatagcgaacaagtaccgtgagggaaagttgaaaagaactttgaagagagagttcaagagtacgtg-aaaccgttcaggggtaaacctgagaaacccgaaaga-tcgaat-ggggagattcatcgtcagcg-gcgtaggctt-cgcga-ttccgt--gcgatgccg-gggttc---ca-----ccggcacgccgttgttgcg----catgt-ccgacg-t--cgtagtcgtgcacttctcctctagt-agaacgtcgcgacccgttgggtgtcggactacggcccggg--tg--agtgcctgctccgt----cg-t-actt---cggt--ac-acgtgtg-caga--tcctcgg--t-c--gcccg-tccggctgctcggcggt--aa---ga----ggtattcggccgcggccgcgtcg-ggcccgtcgcaagcg----cg-gtc-ag-cga-acacggtgg--tacggaccta-gtgccgtcccc--g--tgcc-tggcc-agctgttgg---gacgg--gtcctccgactggccgtaataccagtcggcgacgctattgctttgggtactctcaggacccgtcttgaaacacggaccaaggagtctaacatgtgcgcgagtcattggga--aac---aaacctaaaggcgaaatgaaagtgaaagt----cggc--------ctag--gccaac-cgagggaggatggg--ccgcgt----tac--g-a--tgcggcctcgcactcccggggcgtctcgttct--catt---gcgagaggaggcgcacccagagcgtacacgttgggacccgaaagatggtgaactatgcctggtcaggacgaagtcaggggaaaccctgatggaggtccgtagcgattctgacgtgcaaatcgatcgtcggaactgggtataggggcgaaagactaatcgaaccatctagtagctggttccctccgaagtttccctcaggatagctggcactcggccg------tt-ct----ggaacg-tgcgcgagtctcatctggtaaagcgaatgattagaggccttggggccgaaacgacctcaacctattctcaaactttaaatgggtgagatctctggcttgcttgaa----ttgaagccac-gag-----at----tt------cggatcagag-tgccaagtgggccaattttggtaagcagaactggcgctgtgggatgaaccaaacgccgagttaaggcgcctaagtcgacgcttatgggataccatgaaaggcgttggttgcttaagacagcaggacggtggccatggaagttggaatccgctaaggagtgtgtaacaactcacctgccgaagcaactagccctgaaaatggatggcgctgaagcgtcgcgcctatactcagccgtcagcggcaagtggggcgggctccgtcacgaagtcctgacgagtaggagggtcgcggcggtgtgcgcagaagggtc-tgggcgtgagcctgcctggagccgccgtcggtgcagatcttggtggtagtagcaaatactccagcgaggccctggaggactgacgtggagaagggtgatatcgctctttggaaattcgaaacttccaaatactatgtcaccatcattgacgctccgggacacagagatttcatcaagaacatgatcactggtacgtcgcaggctgactgtgccgtactcatcgtggcagctggtaccggtgaattcgaagctggtatctcgaagaacggacaaacccgtgagcacgctctgctcgctttcacccttggtgtgaaacaattgatcgtcggtgttaacaaaatggactccaccgagccaccatactccgaaactagattcgaagaaatcaagaaggaagtatcgtcgtacatcaagaagatcggttacaatcctgcggctgttgccttcgtaccaatctctggatggcacggagacaacatgctggaacagtccagcaagatgccatggttcaagggatggcaaatcgagcgcaaagaaggcaaggctgaaggcaagtgccttatcgaagctctcgatgccatcctcccacccactagacctacagacaaacca
Leptanilloides_mckennae      --tcatatgcttgtctcaaagattaagccatgcatgtctcagtgcatgccgaattaaggtgaaaccgcgaatggctcattaaatcagttatggttcattagattgtacccacatttacttggataactgtggtaattctagagctaatacatgcaaaacagagtcccgaccagtgatgg-gagggacgcttttattagatcaaaaccaatcggtggcg--cgcggcccg--tgcgt-ccaccgttta-ttttggtgactctgaataactttgagctgatcgcacggt--cctcgtaccggcgacgcatctttcaaatgtctgccttatcaactttcgatggtaggttctgcgcctaccatggttgtaacgggtaacggggaatcagggttcgattccggagagggagcctgagaaacggctaccacatccaaggaaggcagcaggcgcgcaaattacccactcccggcacggggaggtagtgacgaaaaataacgatacgggactcatccgaggccccgtaatcggaatgagtacactttaaatcctttaacgaggatccattggagggcaagtctggtgccagcagccgcggtaattccagctccaatagcgtatattaaagttgttgcggttaaaaagctcgtagttgaatctgtgtcgcacaccgtcggttcatcgct--cg--cgg--tgtttaactggcgtgatgtgggacgtcctaccggtgggctta----gcctcg-c-----gaggggcg------gccc-aactg-at---atcccgtcgcggtgctctttactgagtgtcgagtcgggccggtacgtttactttgaacaaattagagtgcttaaagcaggctaccttcgcctgaatactgtgtgcatggaataatggaataggacctcggttctattttgttggttttcggaaccccgaggtaatgattaatagggacagatgggggcattcgtattgcgacgttagaggtgaaattcttggatcgtcgcaagacggacagaagcgaaagcatttgccaaaaatgttttcattaatcaagaacgaaagttagaggttcgaaggcgatcagataccgccctagttctaaccataaacgatgccagctagcgatccgccgaagttcctccgatgactcggcgggcagcttccgggaaaccaaagcttttgggttccgggggaagtatggttgcaaagctgaaacttaaaggaattgacggaagggcaccaccaggagtggagcctgcggcttaatttgactcaacacgggaaacctcaccaggcccagacaccggaaggattgacagattgatagctctttcttgattcggtgggtggtggtgcatggccgttcttagttggtggagcgatttgtctggttaattccgataacgaacgagactctagcctgctaaataggcgtaccttatggtatcgcgaagg-ccc--ccgg-ctcc---ggccggc-gggtttttactaccaacgtacaagcaaatcttcttagagggacaggcggcttctagccgcacgagattgagcaataacaggtctgtgatgcccttagatgttctgggccgcacgcgcgctacactgaaggaatcagcgtgtgttccctggccgaaaggcccgggtaacccgctgaacctccttcgtgctagggattggggcttgcaattgttccccatgaacgaggaattcccagtaagcgcgagtcataagctcgcgttgattacgtccctgccctttgtacacaccgcccgtcgctactaccgattgaatgatttagtgaggtcttcggactggt--gcgcgg-caacgtctc--ggcat--tgccgatgttgccgggaagatgaccaaacttgatcatttagaggaagta-tactaagcggaggaaaagaaactaaccaggatttccttagtagcggcgagcgaacaggaaagagcccagcaccgaatcccgcggtt--ccgccgcagggaaatgtggtgttcgggagggtccg--c-ttat---ccct-tgacgtcg-tgccgcgtccaagtccatcttgaatggggccacttacccgcagagggtgccaggcccgtag-cgaccggt--gc-gcgt-ctcgggaggatctctccttagagtcgggttgcttgagagtgcagctctaagtgggtggtaaactccatctaaggctaaatacgaccacgagaccgatagcgaacaagtaccgtgagggaaagttgaaaagaactttgaagagagagttcaagagtacgtg-aaaccgttcaggggtaaacctaagaaacccaaaaga-tcgaac-ggggagattcatcgtcagcg-gcgctggctt-cgcgt-cggtgg--gcgatgtcc-cgcg-g-g-cg-----cgggcacgctaccg-tgcg-t-cgatgt-ccggcg-aa-cgtcgtcgtgcacttctcccccagt-aggacgtcgcgacccgctgggtgtcggtctacggcccggg--tg-cggtgactgtcgcgt----cg-c-cggt-aaaacg--gc-acg-cgg-caaa--cccccgg--t-c--gcccg-gccggctgcccggcggt--a----tc----ggtatcaggccgcgcgcgcgtcg-agcccgtcgcaagcg----ag-cgc-ca-cgg-tcccggagg--tacggaccta-gcgccgtcccc--g--gtcc-tggcc-cgctgttag-gt-acggtgaaccttcgacaggcc-tgataccggtcggcgacgctactgctttgggtactcttaggacccgtcttgaaacacggaccaaggagtctaacatgtacgcgagtcattggga-catcg--atacctaaaggcgcaatgaaagtgaaggt----cggc--c--c--tggc--gccgac-tgagggaggatggg--ccgcgt----cgc--g-a--tgcggctccgcactcccggggcgtctcgctct--catt---gcgagaagaggcgcacccagagcgtacacgttgggacccgaaagatggtgaactatgcctggtcaggacgaagtcaggggaaaccctgatggaggtccgtagcgattctgacgtgcaaatcgatcgtcggaactgggtataggggcgaaagactaatcgaaccatctagtagctggttccctccgaagtttccctcaggatagctggcactcatctg------tt-ccg---ggaacg-cgtgcgagtctcatctggtaaagcgaatgattagaggccttggggccgaaacgacctcaacctattctcaaactttaaatgggtgagatctctggctttcttgaa----atgaagccac-gag--ca--t----ca------cggatcagag-tgccaagtgggccatttttggtaagcagaactggcgctgtgggatgaaccaaacgcagagttaaggcgcccaactcgacgctcatgggacaccatgaaaggcgttggttgcttaagacagcaggacggtggccatggaagtcggaatccgctaaggagtgtgtaacaactcacctgccgaagcaactagccctgaaaatggatggcgctgaagcgtcgagcctatactctgccgtcagcggcaagtggggcggccgtcgtcacgaggccctgacgagtaggagggtcgcggcggtgtgcgcagaagggtc-tgggcgcgagcctgcctggagccgccgtcggtgcagatcttggtggtagtagcaaatactccagcgaggccctggaggactgacgtggagaagggtgatatcgccctctggaagttcgagaccgccaagtactacgtcacgatcatcgacgccccgggacatagagattttatcaagaacatgatcaccggtacctcgcaggctgactgcgcggtgttaatcgtcgcagccggtaccggtgaattcgaagctggtatctcgaagaacggacagacccgcgagcacgccctgcttgcgttcaccctcggtgtaaagcagctgatagtcggtgtcaataagatggactcgacggagccgccgtactccgagagccgtttcgaggaaatcaagaaagaagtgtcgtcgtacatcaaaaagatcggttacaacccagctgcggtcgcgttcgtgccgatctctggctggcatggggacaacatgctcgaggtgtccgccaagatgccctggttcaagggatggaacgttgaacgcaaggagggcaagggcgagggcaagtgcctcatcgaagcgcttgacgctatcctgccacccaccagaccgaccgacaaggct
Trachymyrmex_arizonensis     --tcatatgcttgtctcaaagattaagccatgcatgtctcagtgcatgccgaattaaggtgaaaccgcgaatggctcattaaatcagttatggttcattagattgtacccacatttacttggataactgtggtaattctagagctaatacatgcaaaacagagtcccgaccagtgatgg-aagggacgcttttattagatcaaaaccaatcggtggcg--ggcggtccg--tccgt-ccaccgttta-ctttggtgactctgaataactttgtgctgatcgcacggt--cttagcaccggcgacgcatctttcaaatgtctgccttatcaactgtcgatggtaggttctgcgcctaccatggttgtaacgggtaacggggaatcagggttcgattccggagagggagcctgagaaacggctaccacatccaaggaaggcagcaggcgcgcaaattacccactcccggcacggggaggtagtgacgaaaaataacgatacgggactcatccgaggccccgtaatcggaatgagtacactttaaatcctttaacgaggatccattggagggcaagtctggtgccagcagccgcggtaattccagctccaatagcgtatattaaagttgttgcggttaaaaagctcgtagttgaatctgtgtcgcacaccgtcggttcaccgct--cg--cgg--tgtttaactggcgtgatgtgggacgtcctaccggtgggctta----gcctcg-c-----gaggggcg------gccc-aacta-at---atcccgtcgcggtgctctttactgagtgtcgagtcgggccggtacgtttactttgaacaaattagagtgcttaaagcaggctatcctcgcctgaatactgcgtgcatggaataatggaataggacctcggttctattttgttggttttcggaaccccgaggtaatgattaatagggacagatgggggcattcgtattgcgacgttagaggtgaaattcttggatcgtcgcaagacggacagaagcgaaagcatttgccaaaaatgttttcattaatcaagaacgaaagttagaggttcgaaggcgatcagataccgccctagttctaaccataaacgatgccagctagcgatccgccgaagttcctccgatgactcggcgggcagcttccgggaaaccaaagcttttgggttccgggggaagtatggttgcaaagctgaaacttaaaggaattgacggaagggcaccaccaggagtggagcctgcggcttaatttgactcaacacgggaaacctcaccaggcccagacaccggaaggattgacagattgatagctctttcttgattcggtgggtggtggtgcatggccgttcttagttggtggagcgatttgtctggttaattccgataacgaacgagactctagcctgctaaataggcgtaccttatggtatcgcgaagg-ccc--ccgg-cttc---ggccggt-gggtttttactaccaacgtacaaacaaatcttcttagagggacaggcggcttctagccgcacgagattgagcaataacaggtctgtgatgcccttagatgttctgggccgcacgcgcgctacactgaaggaatcagcgtgtgttccctggccgaaaggcccgggtaacccgctgaacctccttcgtgctagggattggggcttgcaattgttccccatgaacgaggaattcccagtaagcgcgagtcataagctcgcgttgattacgtccctgccctttgtacacaccgcccgtcgctactaccgattgaatgatttagtgaggtcttcggactggt--gcgcgg-caatgcgtc--ggcat--tgccgatgttgccgggaagatgaccaaacttgatcatttagaggaagta-tattaagcggaggaaaagaaactaaccaggatttccctagtagcggcgagcgaacaggaaagagcccagcaccgaatcccgcggtt--ccgccgcagggaaatgtggtgtttgggaggatccg--t-ttat---cccg-aggcgtcg-cgtcgcgtccaagtccatcttgaatggggccacttacccgcagagggtgccaggcccgtag-cgaccggt--gc-gcgt-ctcgggaggattcctccttagagtcgggttgcttgagagtgcagctctaagtgggtggtaaactccatctaaggctaaatacgaccacgagaccgatagcgaacaagtaccgtgagggaaagttgaaaagaactttgaagagagagttcaagagtacgtg-aaaccgttcaggggtaaacctaagaaacccaaaaga-tcgaac-ggggagattcatcgtcagcg-acgctggctt-cgcgt-cggtgg--gcgatgtcc-cgcg-gag-cg-----cggacacgctgccg-tgcg-t-cgacgt-ccggcg-tt-cgtcgtcgtgcacttctcccccagt-agaacgtcgcgacccgctgggtgtcggtctacggcccggg--tg-cggtgactgacgcgt----cg-c-cggt-aaaacg--gc-acgccgt-caaa--ccctcgg--a-a--gcccg-gccggctgctcggcggt--a----gc----ggtatcaggccgcaattgcgtcg-aggccgtcgcaagcg----cg-cgc-ca-cgg-tcacggagg--cacggaccta-gcgccgtcacc--g--gtcc-tggcc-cgctgttgg-gttacgg--aaccttcgaccggcc-tgataccggtcggcgacgctactgctttgggtactcttaggacccgtcttgaaacacggaccaaggagtctaacatgtacgcgagtcattggga-ctgcg--atacctaaaggcgtaatgaaagtgaaggt----cggc--c--c--tggt--gccgac-cgagggaggatggg--ccgcgt----cgc--g-a--tgcggctccgcactcccggggcgtctcgttct--catc---gcgagaagaggcgcacccagagcgtacacgttgggacccgaaagatggtgaactatgcctggtcaggacgaagtcaggggaaaccctgatggaggtccgtagcgattctgacgtgcaaatcgatcgtcggaactgggtataggggcgaaagactaatcgaaccatctagtagctggttccctccgaagtttccctcaggatagctggcactcgcccg------tt-ccg---ggaaca-agcgcgagtctcatctggtaaagcgaatgattagaggccttggggccgaaacgacctcaacctattctcaaactttaaatgggtgagatctctgactttcttgaa----gtgaagtcac-gag--cg--tctctct------cggatcagag-tgccaagtgggccatttttggtaagcagaactggcgctgtgggatgaaccaaacgcagagttaaggcgcccaactcgacgctcatgggacaccatgaaaggcgttggttgcttaagacagcaggacggtggccatggaagtcggaatccgctaaggagtgtgtaacaactcacctgccgaagcaactagccctgaaaatggatggcgctgaagcgtcgagcctatactctgccgtcagcggcaagtggggcggccgccgccacgaggccctgacgagtaggaggrtcgcggcggtgtgcgcagaagggtc-tgggcgcgagcctgcctggagccgccgtcggtgcagatcttggtggtagtagcaaatactccagcgaggccctggaggactgacgtggagaagggtgacattgccttgtggaagtttgaaacctctaaatattatgtgacgattatcgacgctcctggacacagagattttatcaaaaacatgatcactggtacctcgcaggctgattgtgccgtattgatcgtcgctgctggtactggtgaattcgaggctggaatttcaaagaatggacagactcgcgagcacgctcttctcgcgttcacccttggtgtcaagcagttgattgtcggagttaacaaaatggattccaccgagcccccgtattccgagactcgattcgaggaaattaaaaaggaagtgtcttcctacatcaaaaagatcggttacaatccagccgctgttgcattcgtgccaatctccggctggcacggagacaatatgttggaggtatccgccaagatgccctggtttaagggatgggctgtagagcgtaaggaaggcaaagccgaaggtaaatgtctcattgaagctttggatgccatcctgccacccactaggccaactgacaaggcc
Meranoplus_cf_radamae        --tcatatgcttgtctcaaagattaagccatgcatgtctcagtgcatgccgaattaaggtgaaaccgcgaatggctcattaaatcagttatggttcattagattgtacccacatttacttggataactgtggtaattctagagctaatacatgcaaaacagagtcccgaccagtgatgg-aagggacgcttttattagatcaaaaccaatcggtggcg--ggcggtccg--tccgt-ccaccgttta-tcttggtgactctgaataactttgtgctgatcgcacggt--cctagcaccggcgacgcatctttcaaatgtctgccttatcaactgtcgatggtaggttctgcgcctaccatggttgtaacgggtaacggggaatcagggttcgattccggagagggagcctgagaaacggctaccacatccaaggaaggcagcaggcgcgcaaattacccactcccggcacggggaggtagtgacgaaaaataacgatacgggactcatccgaggccccgtaatcggaatgagtacactttaaatcctttaacgaggatccattggagggcaagtctggtgccagcagccgcggtaattccagctccaatagcgtatattaaagttgttgcggttaaaaagctcgtagttgaatctgtgtcgcacaccgtcggttcaccgct--cg--cgg--tgtttaactggcgtgatgtgggacgtcctaccggtgggctta----gccccg-c-----gaggggcg------gccc-aacta-at---atcccgtcgcggtgctctttactgagtgtcgagtcgggccggtacgtttactttgaacaaattagagtgcttaaagcaggctatcctcgcctgaatactgcgtgcatggaataatggaataggacctcggttctattttgttggttttcggaaccccgaggtaatgattaatagggacagatgggggcattcgtattgcgacgttagaggtgaaattcttggatcgtcgcaagacggacagaagcgaaagcatttgccaaaaatgttttcattaatcaagaacgaaagttagaggttcgaaggcgatcagataccgccctagttctaaccataaacgatgccagctagcgatccgccgaagttcctccgatgactcggcgggcagcttccgggaaaccaaagcttttgggttccgggggaagtatggttgcaaagctgaaacttaaaggaattgacggaagggcaccaccaggagtggagcctgcggcttaatttgactcaacacgggaaacctcaccaggcccagacaccggaaggattgacagattgatagctctttcttgattcggtgggtggtggtgcatggccgttcttagttggtggagcgatttgtctggttaattccgataacgaacgagactctagcctgctaaataggcgtaccttatggtatctcgaagg-ccc--ccgg-cctc---ggccggc-gggtttttactaccaacgtacaaacaaatcttcttagagggacaggcggcttctagccgcacgagattgagcaataacaggtctgtgatgcccttagatgttctgggccgcacgcgcgctacactgaaggaatcagcgtgtgttccctggccgaaaggcccgggtaacccgctgaacctccttcgtgctagggattggggcttgcaattgttccccatgaacgaggaattcccagtaagcgcgagtcataagctcgcgttgattacgtccctgccctttgtacacaccgcccgtcgctactaccgattgaatgatttagtgaggtcttcggactggt--gcgcgg-caatgcgtc--ggcat--tgccgatgttgccgggaagatgaccaaacttgatcatttagaggaagta-tactaagcggaggaaaagaaactaaccaggatttccttagtagcggcgagcgaacaggaaggagcccagcaccgaatcccgcggtt--ccgccgcagggaaatgtggtgttcgggagggtccg--c-ttat---cccg-aggcgtcg-cgtcgcgtccaagtccatcttgaatggggccacttacccgtagagggtgccaggcccgtag-cgaccggt--gc-gcgc-ctcgggaggatctctccttagagtcgggttgcttgagagtgcagctctaagtgggtggtaaactccatctaaggctaaatacgaccacgagaccgatagcgaacaagtaccgtgagggaaagttgaaaagaactttgaagagagagttcaagagtacgtg-aaaccgttcaggggtaaacctaagaaacccaaaaga-tcgaac-ggggagattcatcgtcagcg-acgctggctt-cgcgt-cggtgg--gcgatgtcc-cgcg-g-g-cg-----cggacacgctgccg-cgcg-c-cgatgt-ccggcg-tt-cgtcgtcgtgcacttctcccctagt-agaacgtcgcgacccgctgggtgtcggtctacggcccggg--tg-cggtgcctgacgcgt----cg-c-cggt-aaaacg--gc-acgccgt-caaa--ccctcgg--t-c--gcccg-gccggctgcccggcggt--a----gc----ggtatcaggccgcaactgcgtcg-aggccgtcgcaagcg----cg-cgc-ca-tgg-tcacggagg-caacggacctg-gcgccgtcacc--g--gtcc-tggcc-cgctgttgg-gt-acgg--aaccttcgacaggcc-tgataccggtcggcgacgctactgctttgggtactcttaggacccgtcttgaaacacggaccaaggagtctaacatgtacgcgagtcattggga-cagcg--agacctaaaggcgcaatgaaagtgaaggt----cgtc--cgtt--cggt--gtcgac-cgagggaggatggg--ccgcgt----cgc--gta--tgcggccccgcactcccggggcgtctcgttct--catc---gcgagaagaggcgcacccagagcgtacacgttgggacccgaaagatggtgaactatgcctggtcaggacgaagtcaggggaaaccctgatggaggtccgtagcgattctgacgtgcaaatcgatcgtcggaactgggtataggggcgaaagactaatcgaaccatctagtagctggttccctccgaagtttccctcaggatagctggcactcggccg------tt-ccg---ggaacg-cgcgcgagtctcatctggtaaagcgaatgattagaggccttggggccgaaacgacctcaacctattctcaaactttaaatgggtgagatctctggctttcttgaa----atgaagccac-gagtctctct----ct------cggatcagag-tgccaagtgggccatttttggtaagcagaactggcgctgtgggatgaaccaaacgcagagttaaggcgcccaactcgacgctcatgggacaccatgaaaggcgttggttgcttaagacagcaggacggtggccatggaagtcggaatccgctaaggagtgtgtaacaactcacctgccgaagcaactagccctgaaaatggatggcgctgaagcgtcgagcctatactctgccgtcagcggcaagtggggcggccgccgccacgaggccctgacgagtaggagggtcgcggcggtgtgcgcagaagggtc-tgggcgcgagcctgcctggagccgccgtcggtgcagatcttggtggtagtagcaaatactccagcgaggccctggaggactgacgtggagaagggtgatatcgccttgtggaagttcgaaacctctaaatactatgtaacgatcatcgatgctcctggacatagagattttatcaaaaacatgatcaccggtacctcgcaagccgactgcgcggtgctgattgtcgctgctggtactggtgaattcgaagctggtatttccaagaatggacagacccgtgaacacgctcttctcgcgttcactctcggcgttaaacagttgattgttggagttaacaaaatggattccactgaaccgccatactccgaaactcgatttgaggaaattaaaaaggaagtctcgtcttacatcaaaaagattgggtataacccagctgctgttgcattcgtgccgatctccggttggcacggagacaacatgttggaggtgtccgccaagatgccttggtttaagggatggattgtggagcgcaaggaaggcaaagccgaaggtaaatgtcttatcgaagctctcgatgccattctgccacctaccaggccaactgacaaggct
Aphaenogaster_occidentalis   --tcatatgcttgtctcaaagattaagccatgcatgtctcagtgcatgccgaattaaggtgaaaccgcgaatggctcattaaatcagttatggttcattagattgtacccacatttacttggataactgtggtaattctagagctaatacatgcaaaacagagtcccgaccagtgatgg-aagggacgcttttattagatcaaaaccaatcggtggcg--tgcggtccg--tgcgt-ccaccgttta-ttttggtgactctgaataactttgtgctgatcgcacggt--cctagcaccggcgacgcatctttcaaatgtctgccttatcaactgtcgatggtaggttctgcgcctaccatggttgtaacgggtaacggggaatcagggttcgattccggagagggagcctgagaaacggctaccacatccaaggaaggcagcaggcgcgcaaattacccactcccggcacggggaggtagtgacgaaaaataacgatacgggactcatccgaggccccgtaatcggaatgagtacactttaaatcctttaacgaggatccattggagggcaagtctggtgccagcagccgcggtaattccagctccaatagcgtatattaaagttgttgcggttaaaaagctcgtagttgaatctgtgtcgcacaccgtcggttcaccgct--cg--cgg--tgtttaactggcgtgatgtgggacgtcctaccggtgggccta----gcctcg-c-----gaggggcg------gccc-aacta-at---atcccgtcgcggtgctctttactgagtgtcgagtcgggccggtacgtttactttgaacaaattagagtgcttaaagcaggctatcctcgcctgaatactgcgtgcatggaataatggaataggacctcggttctattttgttggttttcggaaccccgaggtaatgattaatagggacagatgggggcattcgtattgcgacgttagaggtgaaattcttggatcgtcgcaagacggacagaagcgaaagcatttgccaaaaatgttttcattaatcaagaacgaaagttagaggttcgaaggcgatcagataccgccctagttctaaccataaacgatgccagctagcgatccgccgaagttcctccgatgactcggcgggcagcttccgggaaaccaaagcttttgggttccgggggaagtatggttgcaaagctgaaacttaaaggaattgacggaagggcaccaccaggagtggagcctgcggcttaatttgactcaacacgggaaacctcaccaggcccagacaccggaaggattgacagattgatagctctttcttgattcggtgggtggtggtgcatggccgttcttagttggtggagcgatttgtctggttaattccgataacgaacgagactctagcctgctaaataggcgtaccttatggtatctcgaagg-ccc--ccgg-cttc---ggccggc-gggtttttactaccaacgtacaaacaaatcttcttagagggacaggcggcttctagccgcacgagattgagcaataacaggtctgtgatgcccttagatgttctgggccgcacgcgcgctacactgaaggaatcagcgtgtgttccctggccgaaaggcccgggtaacccgctgaacctccttcgtgctagggattggggcttgcaattgttccccatgaacgaggaattcccagtaagcgcgagtcataagctcgcgttgattacgtccctgccctttgtacacaccgcccgtcgctactaccgattgaatgatttagtgaggtcttcggactggt--gcgcgg-caatgcgtc--ggcat--tgccgatgttgccgggaagatgaccaaacttgatcatttagaggaagta-tattaagcggaggaaaagaaactaaccaggatttccttagtagcggcgagcgaacaggaaagagcccagcaccgaatcccgcggtt--ccgccgcagggaaatgtggtgttcgggagggtccg--c-ttat---cccg-aggcgtcg-cgccgcgtccaagtccatcttgaatggggccacttacccgcagagggtgccaggcccgtag-cgaccggt--gc-gcgt-ctcgggaggatctctccttagagtcgggttgcttgagagtgcagctctaagtgggtggtaaactccatctaaggctaaatacgaccacgagaccgatagcgaacaagtaccgtgagggaaagttgaaaagaactttgaagagagagttcaagagtacgtg-aaaccgttcaggggtaaacctaagaaacccaaaaga-tcgaac-ggggagattcatcgtcagcg-acgctggctt-cgcgt-cggtgg--gcgatgtcc-cgcg-g-g-cg-----cgggcacgctgccg-tgcg-t-cgatgt-ccggcg-tt-cgtcgtcgtgcacttctcccctagt-agaacgtcgcgacccgctgggtgtcggtctacggcccggg--tg-cggtgactgacgcgt----cg-c-cggt-aaaacg--gc-acg-cgt-caaa--cccccga--t-c--gcccg-gccggctgcccggcggt--a----gc----ggtatcaggccgcacgtgcgtcg-aggccgtcgcaagcg----cg-cgc-ca-cgg-tcccggagg-taacggaccta-gcgccgtcacc--g--gtcc-tggcc-cgctgttgg-gt-acgg--aaccttcgacaggcc-tgataccggtcggcgacgctactgctttgggtactcttaggacccgtcttgaaacacggaccaaggagtctaacatgtacgcgagtcattggga-cagcg--atacctaaaggcgcaatgaaagtgaaggt----cggc--c--c--tggt--gtcgac-cgagggaggatggg--ccgcgc----aac--g-a--tgcggctccgcactcccggggcgtctcgttct--catc---gcgagaagaggcgcacccagagcgtacacgttgggacccgaaagatggtgaactatgcctggtcaggacgaagtcaggggaaaccctgatggaggtccgtagcgattctgacgtgcaaatcgatcgtcggaactgggtataggggcgaaagactaatcgaaccatctagtagctggttccctccgaagtttccctcaggatagctggcactcggccg------tt-ccg---ggaacg-cgcgcgagtctcatctggtaaagcgaatgattagaggccttggggccgaaacgacctcaacctattctcaaactttaaatgggtgagatctctggctttcttgaa----atgaagccac-gag--ca--t----ct------cggatcagag-tgccaagtgggccatttttggtaagcagaactggcgctgtgggatgaaccaaacgcagagttaaggcgcccaactcgacgctcatgggacaccatgaaaggcgttggttgcttaagacagcaggacggtggccatggaagtcggaatccgctaaggagtgtgtaacaactcacctgccgaagcaactagccctgaaaatggatggcgctgaagcgtcgagcctatactctgccgtcagcggcaagtggggcggccgccgccacgaagccctgacgagtaggagggtcgcggcggtgtgcgcagaagggtc-tgggcgcgagcctgcctggagccgccgtcggtgcagatcttggtggtagtagcaaatactccagcgaggccctggaggactgacgtggagaagggtgatatcgccttgtggaaattcgaaaccgccaaatactacgtgacaattatcgatgctcccggacatagagattttatcaagaacatgatcaccggtacgtcgcaggctgattgcgcagtgctgatcgtcgccgctggtactggtgaattcgaggctggaatttcaaagaacggacagacccgcgagcacgctcttctcgcgttcaccctcggtgttaaacagctgattgtcggagttaacaaaatggattccaccgagcccccgtattccgaaacccgattcgaggaaattaagaaggaagtatcgtcctacatcaagaagattggttataacccggccgctgttgcgttcgtgccaatctccggctggcacggagacaatatgctggaggtatcctccaagatgccctggttcaagggatggactgtggagcgtaaggagggtaagggcgaaggtaaatgtcttatcgaagctctggatgccatcctgccacccaccaggccgactgacaaggct
Gnamptogenys_striatula       --tcatatgcttgtctcaaagattaagccatgcatgtctcagtgcatgccgaattaaggtgaaaccgcgaatggctcattaaatcagttatggttcattagattgtacccacatttacttggataactgtggtaattctagagctaatacatgcaaaacagagtcccgaccagtgatgg-gagggacgcttttattagatcaaaaccaatcggtggcg--ggcggaccg--tgcgt-ccaccgttta-ttttggtgactctgaataactttgtgctgatcgcacggt--cctagcaccggcgacgcatctttcaaatgtctgccttatcaactgtcgatggtaggttctgcgcctaccatggttgtaacgggtaacggggaatcagggttcgattccggagagggagcctgagaaacggctaccacatccaaggaaggcagcaggcgcgcaaattacccactcccggcacggggaggtagtgacgaaaaataacgatacgggactcatccgaggccccgtaatcggaatgagtacactttaaatcctttaacgaggatccattggagggcaagtctggtgccagcagccgcggtaattccagctccaatagcgtatattaaagttgttgcggttaaaaagctcgtagttgaatctgtgtcgcacaccgtcggttcaccgct--cg--cgg--tgtttaactggcgtgatgtgggacgtcctaccggtgggttta----gcctcg-t-----aaggggcg------gccc-aacta-at---atcccgtcgcggtgctctttactgagtgtcgagtcgggccggtacgtttactttgaacaaattagagtgcttaaagcaggctaccttcgcctgaatactgcgtgcatggaataatggaataggacctcggttctattttgttggttttcggaaccccgaggtaatgattaatagggacagatgggggcattcgtattgcgacgttagaggtgaaattcttggatcgtcgcaagacggacagaagcgaaagcatttgccaaaaatgttttcattaatcaagaacgaaagttagaggttcgaaggcgatcagataccgccctagttctaaccataaacgatgccagctagcgatccgccgaagttcctccgatgactcggcgggcagcttccgggaaaccaaagcttttgggttccgggggaagtatggttgcaaagctgaaacttaaaggaattgacggaagggcaccaccaggagtggagcctgcggcttaatttgactcaacacgggaaacctcaccaggcccagacaccggaaggattgacagattgatagctctttcttgattcggtgggtggtggtgcatggccgttcttagttggtggagcgatttgtctggttaattccgataacgaacgagactctagcctgctaaataggcgtaccttatggtatcgcgaagg-ccc--ccgg-cttc---ggccggt-gggtttttactaccaacgtacaaacaaatcttcttagagggacaggcggcttctagccgcacgagattgagcaataacaggtctgtgatgcccttagatgttctgggccgcacgcgcgctacactgaaggaatcagcgtgtattccctggccgaaaggcccgggtaacccgctgaacctccttcgtgctagggattggggcttgcaattgttccccatgaacgaggaattcccagtaagcgcgagtcataagctcgcgttgattacgtccctgccctttgtacacaccgcccgtcgctactaccgattgaatgatttagtgaggtcttcggactggt--gcgcgg-caatgtctc--ggcat--tgccgatgttgccgggaagatgaccaaacttgatcatttagaggaagta-tattaagcggaggaaaagaaactaaccaggatttccttagtagcggcgagcgaacaggaaagagcccagcaccgaatcccgcggtt--ccgccgtagggaaatgtggtgttcgggagggtccg--c-ttat---cccg-aggcgtcg-cgtcgcgtccaagtccatcttgaatggggccacttacccgcagagggtgccaggcccgtag-cgaccggt--gc-gcgt-ctcgggtggatctttccttagagtcgggttgcttgagagtgcagctctaagcgggtggtaaactccatctaaggctaaatacgaccacgagaccgatagcgaacaagtaccgtgagggaaagttgaaaagaactttgaagagagagttcaagagtacgtg-aaaccgttcaggggtaaacctaagaaacccaaaaga-tcgaac-ggggagattcatcgtcagcg-gcgctggctt-cgcgt-cggtgg--gcgatgtcc-cgcg-gtg-cg-----cgggcacgctaccg-tgcg-t-cgacgt-ccggcg-tc-cgtagtcgtgcacttctcccctagt-agaacgtcgcgacccgctggatgtcggtctacggcccgag--tg-cggtgactgccgcgt----cg-c-cggt-aaaacg--gc-acg-cgcgcaaa--ccctcgg--t-c--gcccg-gccggctgtccggcggt--a----gc----ggtatcaggccgcacttgcgtcg-agaccgtcgcaagcg----cg-cgc-ca-cggttctcggagg-ttacggaccta-gcgccgtcccc--g--gtcc-tggcc-cgctgttgg-gt-acgg--cgtcttcgacaggcc-cgataccggtcggcgacgctactgctttgggtactcttaggacccgtcttgaaacacggaccaaggagtctaacatgtacgcgagtcattggga-cggcg--atacctaaaggcgtaatgaaagtgaaggt----cggc--c--c--tggt--gtcgac-cgagggaggatggg--ccgcgt----cgc--g-a--cgcggctccgcactcccggggcgtctcgttct--catc---gcgagaagaggcgcacccagagcgtacacgttgggacccgaaagatggtgaactatgcctggtcaggacgaagtcaggggaaaccctgatggaggtccgtagcgattctgacgtgcaaatcgatcgtcggaactgggtataggggcgaaagactaatcgaaccatctagtagctggttccctccgaagtttccctcaggatagctggcactcggccg------tt-ccc---ggaacg-cgcgcgagtctcatctggtaaagcgaatgattagaggccttggggccgaaacgacctcaacctattctcaaactttaaatgggtgagatctctggctttcttgaa----atgaagccac-gag--ca--t----ct------cggatcagag-tgccaagtgggccatttttggtaagcagaactggcgctgtgggatgaaccaaacgcagagttaaggcgcccaactcgacgctcatgggataccatgaaaggcgttggttgcttaagacagcaggacggtggccatggaagtcggaatccgctaaggagtgtgtaacaactcacctgccgaagcaactagccctgaaaatggatggcgctgaagcgtcgagcctatactctgccgtcagcggcaagtgggacggtcgtcgtcacgaagccctgacgagtaggagggtcgcggcggtgtgcgcagaagggtc-tgggcgcgagcctgcctggagccgccgtcggtgcagatcttggtggtagtagcaaatactccagcgaggccctggaggactgacgtggagaagggtgatattgccctgtggaaattcgaaactgccaagtattacgttactatcattgatgctcctggacacagggactttatcaagaacatgatcactggaacgtcgcaggctgactgtgcagttctgattgttgccgctggtactggagaattcgaagctggtatctcgaagaacggacaaacccgtgagcacgctttgctcgcttttaccctcggcgtcaagcaattgatcgttggtgttaacaaaatggattctactgagccaccgtactccgaaacccgatttgaggaaatcaagaaggaagtttcgtcgtacatcaaaaagatcggctataatccggccgcggtcgcgttcgttccgatctctggctggcacggagacaatatgttggaggtatcttccaagatgccctggttcaagggatggactgtggaacgcaaggaaggcaagggtgaaggcaagtgcctcattgaagctctcgacgccattctgccgcccactagaccgaccgacaaagct
Prenolepis_albimaculata      --tcatatgcttgtctcaaagattaagccatgcatgtctcagtgcatgccgaattaaggtgaaaccgcgaatggctcattaaatcagttatggttcattagattgtacccacatttacttggataactgtggtaattctagagctaatacatgcaaaacagagtcccgaccagtgatgg-aagggacgcttttattagatcaaaaccaatcggtggcg--ggcgggccg--ttcgt-ccaccgttta-ttttggtgactctgaataactttgtgctgatcgcacggt--cctagcaccggcgacgcatctttcaaatgtctgccttatcaactgtcgatggtaggttctgcgcctaccatggttgtaacgggtaacggggaatcagggttcgattccggagagggagcctgagaaacggctaccacatccaaggaaggcagcaggcgcgcaaattacccactcccggcacggggaggtagtgacgaaaaataacgatacgggactcatccgaggccccgtaatcggaatgagtacactttaaatcctttaacgaggatccattggagggcaagtctggtgccagcagccgcggtaattccagctccaatagcgtatattaaagttgttgcggttaaaaagctcgtagttgaatctgtgtcgcacaccgtcggttcaccgct--cg--cgg--tgtttaactggcgtgatgtgggacgtcctaccggtgggctta----gcctcg-c-----gaggggcg------gccc-aacta-at---atcccgtcgcggtgctctttactgagtgtcgagtcgggccggtacgtttactttgaacaaattagagtgcttaaagcaggctaccttcgcctgaatactgcgtgcatggaataatggaataggacctcggttctattttgttggttttcggaaccccgaggtaatgattaatagggacagatgggggcattcgtattgcgacgttagaggtgaaattcttggatcgtcgcaagacggacagaagcgaaagcatttgccaaaaatgttttcattaatcaagaacgaaagttagaggttcgaaggcgatcagataccgccctagttctaaccataaacgatgccagctagcgatccgccgaagttcctccgatgactcggcgggcagcttccgggaaaccaaagcttttgggttccgggggaagtatggttgcaaagctgaaacttaaaggaattgacggaagggcaccaccaggagtggagcctgcggcttaatttgactcaacacgggaaacctcaccaggcccagacaccggaaggattgacagattgatagctctttcttgattcggtgggtggtggtgcatggccgttcttagttggtggagcgatttgtctggttaattccgataacgaacgagactctagcctgctaaataggcgtaccttatggtatcgcgaagg-ccc--ccgg-cttc---ggctggc-gggtttttactaccaacgtacaaacaaatcttcttagagggacaggcggcttctagccgcacgagattgagcaataacaggtctgtgatgcccttagatgttctgggccgcacgcgcgctacactgaaggaatcagcgtgtgttccctggccgaaaggcccgggtaacccgctgaacctccttcgtgctagggattggggcttgcaattgttccccatgaacgaggaattcccagtaagcgcgagtcataagctcgcgttgattacgtccctgccctttgtacacaccgcccgtcgctactaccgattgaatgatttagtgaggtcttcggactggt--gcgcgg-caatgtctc--ggcat--tgccgatgttgccgggaagatgaccaaacttgatcatttagaggaagta-tattaagcggaggaaaagaaactaaccaggatttccttagtagcggcgagcgaacaggaaagagcccagcaccgaatcccgcggtt--ccgccgcagggaaatgtggtgtttgggaggatccg--c-ttat---cccg-aggtgtcg-cgtcgcgtccaagtccatcttgaatggggccacttacccgtagagggtgccaggcccgtag-cgaccggt--gc-gcgt-ctcgggaggatctctccttagagtcgggttgcttgagagtgcagctctaagtgggtggtaaactccatctaaggctaaatacgaccacgagaccgatagcgaacaagtaccgtgagggaaagttgaaaagaactttgaagagagagttcaagagtacgtg-aaaccgttcaggggtaaacctaagaaacccaaaaga-tcgaac-ggggagattcatcgtcagcg-gcgctggctt-cacgt-cggtcg--gcgatgtcc-cgcg-g-g-cg-----cgggcacgctaccg-cgcg-t-cgatgt-ccggcg-ct-cgtcgtcgtgcacttctccccaagt-agaacgtcgcgacccgctgggtgtcggtctacggcccggg--tg-cggtgtctgtcgcgt----cg-c-cggt-aaaacg--gc-acg-cga-caaa--cccccgg--t-c--gcccg-gccggctgctcggcggt--a----gc----ggtatcaggccgcacgtgcgtcg-agaccgtcgcaagcg----cg-cgc-ca-cgg-tctcggagg-ttacggacttc-gcgccgtcccc--g--gtcc-tggcc-cgctgttgg-gt-acggtacaccttcgacaggcc-tgataccggtcggcgacgctactgctttgggtactcttaggacccgtcttgaaacacggaccaaggagtctaacatgtacgcaagtcattggga-ccgcg--agacctaaaggcacaatgaaagtgaaggt----cggc--c--c--tggc--gtcgac-cgagggaggatggg--ccgcgt----cgc--g-a--tgcggcctcgcactcccggggcgtctcgttct--catc---gcgagaagaggcgcacccagagcgtacacgttgggacccgaaagatggtgaactatgcctggtcaggacgaagtcaggggaaaccctgatggaggtccgtagcgattctgacgtgcaaatcgatcgtcggaactgggtataggggcgaaagactaatcgaaccatctagtagctggttccctccgaagtttccctcaggatagctggcactcggccg------tt-ccg---ggaacg-cgcgcgagtctcatctggtaaagcgaatgattagaggccttggggccgaaacgacctcaacctattctcaaactttaaatgggtgagatctctggctttcttgaa----atgaagccac-gag--ca--t----ct------cggatcagag-tgccaagtgggccatttttggtaagcagaactggcgctgtgggatgaaccaaacgcagagttaaggcgcccaactcgacgctcatgggacaccatgaaaggcgttggttgcttaagacagcaggacggtggccatggaagtcggaatccgctaaggagtgtgtaacaactcacctgccgaagcaactagccctgaaaatggatggcgctgaagcgtcgagcctatactctgccgtcagcggcaagtggggcggcagtcgtcacgaagccctgacgagtaggagggtcgcgacggtgagcgcagaagggtc-tgggcgtgagcctgcctggagccgccgtcggtgcagatcttggtggtagtagcaaatactccagcgaggccctggaggactgacgtggagaagggtgatattgccctatggaaattcgaaaccgcaaaatactacgtcaccatcatcgacgctcctggacacagagattttatcaagaacatgatcactggtacctcgcaagctgattgcgctgtactcattgtcgccgctggtactggcgaattcgaggctggtatctcgaagaatggacagactcgtgagcacgctttgctcgcctttaccctcggcgtcaaacagctgatcgtcggagttaacaagatggattccaccgagcctccgtactccgagacccgattcgaggaaatcaagaaggaagtctcctcgtacatcaaaaagatcggctacaacccggccgcagtcgcgtttgttccaatttccggctggcacggagacaacatgttggagccatccgccaagatgccctggttcaagggatgggctgtggaacgcaaggaaggcaaagccgacggtaaatgtcttatcgaagctctcgatgctatcctgccacccaccaggccgactgacaaggct
Simopelta_cf_pergandei       --tcatatgcttgtctcaaagattaagccatgcatgtctcagtgcatgccgaattaaggtgaaaccgcgaatggctcattaaatcagttatggttcattagattgtacccacatttacatggataactgtggtaattctagagctaatacatgcaaaacagagtcccgaccagcgatgg-aagggacgcatttattagatcaaaaccaatcggtggcg--gatggacca--tccgt-ccgccgttta-ttttggtgactctgaataactttgtgctgatcgcacggt--cttagcaccggcgacgcatctttcaaatgtctgccttatcaactgtcgatggtaggttctgcgcctaccatggttgtaacgggtaacggggaatcagggttcgattccggagagggagcctgagaaacggctaccacatccaaggaaggcagcaggcgcgcaaattacccactcccggcacggggaggtagtgacgaaaaataacgatacgggactcatccgaggccccgtaatcggaatgagtacactttaaatcctttaacgaggatccattggagggcaagtctggtgccagcagccgcggtaattccagctccaatagcgtatattaaagttgttgcggttaaaaagctcgtagttgaatctgtgtcgcacactgtcggttcaccgct--cg--cgg--tgtttaactggcatgatgtgggacgtcctaccggtgggctta----gcctcg-c-----aaggggcg------gccc-aaata-at---atcccatcgcggtgctctttactgagtgtcgagttgggccggtacgtttactttgaacaaattagagtgcttaaagcaggctaccttcgcctgaatactgtgtgcatggaataatggaataggacctcggttctattttattggttttcggaaccccgaggtaatgattaatagggacagatgggggcattcgtattgcgacgttagaggtgaaattcttggatcgtcgcaagacggacagaagcgaaagcatttgccaaaaatgttttcattaatcaagaacgaaagttagaggttcgaaggcgatcagataccgccctagttctaaccataaacgatgccagctagcgatccgccgaagttcctccgatgactcggcgggcagcttccgggaaaccaaagcttttgggttccgggggaagtatggttgcaaagctgaaacttaaaggaattgacggaagggcaccaccaggagtggagcctgcggcttaatttgactcaacacgggaaacctcaccaggcccagacaccggaaggattgacagattgatagctctttcttgattcggtgggtggtggtgcatggccgttcttagttggtggagcgatttgtctggttaattccgataacgaacgagactctagcctgctaaataggcgtaccttatggtatcgcgaagg-ccc--tcgg-cttc---ggccggt-gggtttttactaccaacgtacaaacaaatcttcttagagggacaggcggcttctagccgcacgagattgagcaataacaggtctgtgatgcccttagatgttctgggccgcacgcgcgctacactgaaggaatcagcgtgttttccctggccgaaaggcccgggtaacccgctgaacctccttcgtgctagggattggggcttgcaattgttccccatgaacgaggaattcccagtaagcgcgagtcataagctcgcgttgattacgtccctgccctttgtacacaccgcccgtcgctactaccgattgaatgatttagtgaggtcttcggactggt--gcgcgg-cagtgcctc--ggcac--tgccgatgttgccgggaagatgaccaaacttgatcatttagaggaagta-tactaagcggaggaaaagaaactaaccaggatttccttagtagcggcgagcgaacaggaaggagcccagcaccgaatcccgcggtt--ccgccgcagggaaatgtggtgttcgggagggtccga---ctat---cccg-aggtgtcg-catcgcgtccaagtccatcttgaatggggccacttacccgcagagggtgccaggcccgtag-cgaccggt--ac-gcgc-ctcgggaggatctctccttagagtcgggttgcttgagagtgcagctctaagtgggtggtaaactccatctaaggctaaatacgaccacgagaccgatagcgaacaagtaccgtgagggaaagttgaaaagaactttgaagagagagttcaagagtacgtg-aaaccgttcaggggtaaacctaagaaacccaaaaga-tcgaac-ggggagattcatcgtcagcg-tcgctggctt-cgcgt-cggtgg--gcgatgtcc-cgcg---g-cg-----cgggcacgctaccg-tgcg-c-gcatgt-ccggcg-t--cgtcgtcgtgcacttctcccctggt-agaacgtcgcgacccgctgggtgtcggtctacggcccggg---g-tggtgtatgtcgctt----cg-c-tggt-aaaacg--gc-acg-cga-caaa--ccctcgg--a-c--gcccg-gcaggttgcccggcggt--a----gc----ggtatcaggccgcagctgcgtca-agcccgtcgcaagcg----ct-agc-ca-cgg-tctcggagg--cacggaccca-gcgccgtcccc--g--gtcc-tggcc-cgctgttgg-g--acgg--atcctttgacaggcc-taataccggtcggcgacgctactgctttgggtactctcaggacccgtcttgaaacacggaccaaggagtctaacatgtgcgcgagtcattggga-cagca--aaacccaaaggcgcaatgaaagtgaaggt----cggc--c--t--tgg---gccgac-cgagggaggatggg--ccgcgt----cgc--g-a--tgcggcctcgcactcccggggcgtctcgttct--catc---gcgagaagaggcgcaccaagagcgtacacgttgggacccgaaagatggtgaactatgcctggtcaggacgaagtcaggggaaaccctgatggaggtccgtagcgattctgacgtgcaaatcgatcgtcggaactgggtataggggcgaaagactaatcgaaccatctagtagctggttccctccgaagtttccctcaggatagctggcactcggccg------tt-ct----ggaacg-cgcgcgagtctcatctggtaaagcgaatgattagaggccttggggccgaaacgacctcaacctattctcaaactttaaatgggtgagatctctggctttcttgaa----ttgaagccac-gag--aa--t----ct------cggatcagag-tgccaagtgggccatttttggtaagcagaactggcgctgtgggatgaaccaaacgcagagttaaggcgcctaactcgacgctcatgggacaccatgaaaggcgttggttgcttaagacagcaggacggtggccatggaagtcggaatccgctaaggagtgtgtaacaactcacctgccgaagcaactagccctgaaaatggatggcgctgaagcgtcgagcctatactctgccgtcagaggcaagtggggcggactccgtcacgaagccctgacgagtaggagggtcgcggcggtgtgcgcagaagggtc-tgggcgcgagcctgcctggagccgccgccggtgcagatcttggtggtagtagcaaatactccagcgaggccctggaggactgacgtggagaagggtgatatcgctttgtggaagtttgagacatctaaatattacgttaccatcatcgatgctcccggacacagagattttatcaaaaacatgattaccggtacctcgcaagctgattgcgctgtactaattgtcgctgccggtaccggcgaattcgaagctggtatctcgaagaatgggcagacccgtgagcatgctcttctcgccttcacactcggtgtaaagcaacttattgttggtgttaacaagatggattctaccgagccaccttactccgagcctcgattcgaggaaattaagaaagaagtatcgtcttacatcaaaaagatcggctacaatccggctgccgtcgcgttcgtacctatctctggttggcatggagacaacatgttggaggtatccgctaaaatgccttggttcaagggatgggccgtggagcgaaaagagggtaaggctgaaggaaaatgccttatcgaagctctggacgctatcctgccaccctccaggccgaccgataaggct
Platythyrea_punctata         --tcatatgcttgtctcaaagattaagccatgcatgtctcagtgcatgccgaattaaggtgaaaccgcgaatggctcattaaatcagttatggttcattagattgtacccacatttacttggataactgtggtaattctagagctaatacatgcaaaacagagtcccgaccagcgatgg-gagggacgcatttattagatcaaaaccaatcggtggcg--ggtgtttca--cccgt-ccgccgtttg-ctttggtgactctgaataactttgtgctgatcgcacggt--cttagcaccggcgacgcatctttcaaatgtctgccttatcaactgtcgatggtaggttctgcgcctaccatggttgtaacgggtaacggggaatcagggttcgattccggagagggagcctgagaaacggctaccacatccaaggaaggcagcaggcgcgcaaattacccactcccggcacggggaggtagtgacgaaaaataacgatacgggactcatccgaggccccgtaatcggaatgagtacactttaaatcctttaacgaggatccattggagggcaagtctggtgccagcagccgcggtaattccagctccaatagcgtatattaaagttgttgcggttaaaaagctcgtagttgaatctgtgtcgcacactgtcggttcaccgct--cg--cgg--tgtttaactggcatgatgtgggacgtcctaccggtgggctta----gccccg-c-----aaggggcg---gctgccc-aaata-at---atcccatcgcggtgctctttactgagtgtcgagttgggccggtacgtttactttgaacaaattagagtgcttaaagcaggctaccttcgcctgaatactgtgtgcatggaataatggaataggacctcggttctattttattggttttcggaaccccgaggtaatgattaatagggacagatgggggcattcgtattgcgacgttagaggtgaaattcttggatcgtcgcaagacggacagaagcgaaagcatttgccaaaaatgttttcattaatcaagaacgaaagttagaggttcgaaggcgatcagataccgccctagttctaaccataaacgatgccagctagcgatccgccgaagttcctccgatgactcggcgggcagcttccgggaaaccaaagcttttgggttccgggggaagtatggttgcaaagctgaaacttaaaggaattgacggaagggcaccaccaggagtggagcctgcggcttaatttgactcaacacgggaaacctcaccaggcccagacaccggaaggattgacagattgatagctctttcttgattcggtgggtggtggtgcatggccgttcttagttggtggagcgatttgtctggttaattccgataacgaacgagactctagcctgctaaataggcgtaccttatggtatcgcgaagg-ccc--tcgg-ctcc---ggccggt-gggtttttactaccaacgtacaaacaaatcttcttagagggacaggcggcttctagccgcacgagattgagcaataacaggtctgtgatgcccttagatgttctgggccgcacgcgcgctacactgaaggaatcaacgtgttttccctggccgaaaggcccgggtaacccgctgaacctccttcgtgctagggattggggcttgcaattgttccccatgaacgaggaattcccagtaagcgcgagtcataagctcgcgttgattacgtccctgccctttgtacacaccgcccgtcgctactaccgattgaatgatttagtgaggtcttcggactggt--gcgcgg-cagtgtctc--ggcac--tgccgatgttgccgggaagatgaccaaacttgatcatttagaggaagta-tattaagcggaggaaaagaaactaaccaggatttcctcagtagcggcgagcgaacaggaaagagcccagcaccgaatcccgcggtt--ccgccgcagggaaatgtggtgttcgggagggtccgatt-ttat---cccg-agtcgccg-catcgcgtccaagtccatcttgaatggggccacttacccgcagagggtgccaggcccgtag-cgaccggt--gc-gcgc-ctcgggtggatctctccttagagtcgggttgcttgagagtgcagctctaagtgggtggtaaactccatctaaggctaaatacgaccacgagaccgatagcgaacaagtaccgtgagggaaagttgaaaagaactttgaagagggagttcaagagtacgtg-aaaccgttcaggggtaaacctaagaaacccaaaaga-tcgaac-ggggagattcatcgtcagcg-gcgtcggctt-cgagt-cggtgg--gcgatgttc-cgcg-c-g-cg-----cgggcacgctaccg-tgcg-c-gcatgt-ccgacg-t--cgtcgtcgtgcacttctcccctagt-agaacgtcgcgacccgctgggtgtcggtctacggcccggg--tg-cggtgcctgtcgcgt----cg-c-cggt-aaaacg--gc-acg-cgg-caaa--cccccgg--t-tcttcccg-gccggctgcccggcggt--a----gc----ggtatcaggccgcagctgcgtca-agctcgtcgcaagcg----cg-cgc-ca-cgt-tcccggagg--cacggaccca-gcgccgtcccc--g--gttc-tggcc-cgctgttgg-g--acgg--atcctttgacaggcc-tgataccggtcggcgacgctactgctttgggtactcttaggacccgtcttgaaacacggaccaaggagtctaacatgtgcgcgagtcattggga-cagca--aaacccaaaggcgcaatgaaagtgaagat----cggc--c--c--tgg---gccgat-cgagggaggatggg--cagcgt----cgc--g-a--tgcggcctcgcactcccggggcgtctcgttct--catc---gcgagaggaggcgcaccaagagcgtacacgttgggacccgaaagatggtgaactatgcctggtcaggacgaagtcaggggaaaccctgatggaggtccgtagcgattctgacgtgcaaatcgatcgtcggaactgggtataggggcgaaagactaatcgaaccatctagtagctggttccctccgaagtttccctcaggatagctggcactcggccg------tt-cc----ggaacg-tgcgcgagtctcatctggtaaagcgaatgattagaggccttggggccgaaacgacctcaacctattctcaaactttaaatgggtgagatctctggcttgcttgaa----gtgaagccac-gag--aa--t---aat------cggatcagag-tgccaagtgggccatttttggtaagcagaactggcgctgtgggatgaaccaaacgcagagttaaggcgcctaactcgacgctcatgggacaccatgaaaggcgttggttgcttaagacagcaggacggtggccatggaagtcggaatccgctaaggagtgtgtaacaactcacctgccgaagcaactagccctgaaaatggatggcgctgaagcgtcgagcctatactctgccgtcagcggcaagtggggcggggcccgtcacgaagccctgacgagtaggagggtcgcggcggtgtgcgcagaagggtc-tgggcgcgagcctgcctggagccgccgccggtgcagatcttggtggtagtagcaaatactccagcgaggccctggaggactgacgtggagaagggtgatatcgctttgtggaagttcgagacttccaagtactatgtcaccatcatcgatgctcctggacacagagatttcatcaagaacatgatcactggtacttcgcaagctgactgtgcggtgctcattgtagccgctggtactggtgaatttgaagctggtatttcgaaaaatggacaaactcgtgagcatgctttgcttgcctttactctcggcgtaaaacagctgatcgtcggtgttaacaagatggactctactgagcctccttactccgagactcggttcgaggaaatcaagaaggaagtgtcgtcgtatattaagaagatcggatacaatccagctgcggtcgcgttcgtgccaatctctggttggcatggagataacatgttggaggtgtcctccaagatgccgtggttcaagggatggactgtagagcgtaaggaaggcaaagcagaaggtaaatgccttattgaagccctcgacgctattctaccaccaaccaggccgactgacaaggcg
Pheidole_hyatti              --tcatatgcttgtctcaaagattaagccatgcatgtctcagtgcatgccgaattaaggtgaaaccgcgaatggctcattaaatcagttatggttcattagattgtacccacatttacttggataactgtggtaattctagagctaatacatgcaaaacagagtcccgaccagtgatgg-aagggacgcttttattagatcaaaaccaatcggtggcg--ggcggtccg--tccgt-ccaccgttta-ttttggtgactctgaataactttgtgctgatcgcacggt--cctagcaccggcgacgcatctttcaaatgtctgccttatcaactgtcgatggtaggttctgcgcctaccatggttgtaacgggtaacggggaatcagggttcgattccggagagggagcctgagaaacggctaccacatccaaggaaggcagcaggcgcgcaaattacccactcccggcacggggaggtagtgacgaaaaataacgatacgggactcatccgaggccccgtaatcggaatgagtacactttaaatcctttaacgaggatccattggagggcaagtctggtgccagcagccgcggtaattccagctccaatagcgtatattaaagttgttgcggttaaaaagctcgtagttgaatctgtgtcgcacaccgtcggttcaccgct--cg--cgg--tgtttaactggcgtgatgtgggacgtcctaccggtgggttta----gccccg-c-----gaggggcg------gccc-aacta-at---atcccgtcgcggtgctctttactgagtgtcgagtcgggccggtacgtttactttgaacaaattagagtgcttaaagcaggctatcctcgcctgaatactgcgtgcatggaataatggaataggacctcggttctattttgttggttttcggaaccccgaggtaatgattaatagggacagatgggggcattcgtattgcgacgttagaggtgaaattcttggatcgtcgcaagacggacagaagcgaaagcatttgccaaaaatgttttcattaatcaagaacgaaagttagaggttcgaaggcgatcagataccgccctagttctaaccataaacgatgccagctagcgatccgccgaagttcctccgatgactcggcgggcagcttccgggaaaccaaagcttttgggttccgggggaagtatggttgcaaagctgaaacttaaaggaattgacggaagggcaccaccaggagtggagcctgcggcttaatttgactcaacacgggaaacctcaccaggcccagacaccggaaggattgacagattgatagctctttcttgattcggtgggtggtggtgcatggccgttcttagttggtggagcgatttgtctggttaattccgataacgaacgagactctagcctgctaaataggcgtaccttatggtatcgcgaagg-ccc--ccgg-cctc---ggccggc-gggtttttactaccaacgtacaaacaaatcttcttagagggacaggcggcttctagccgcacgagattgagcaataacaggtctgtgatgcccttagatgttctgggccgcacgcgcgctacactgaaggaatcagcgtgtgttccctggccgaaaggcccgggtaacccgctgaacctccttcgtgctagggattggggcttgcaattgttccccatgaacgaggaattcccagtaagcgcgagtcataagctcgcgttgattacgtccctgccctttgtacacaccgcccgtcgctactaccgattgaatgatttagtgaggtcttcggactggt--gcgcgg-caatgcgtc--ggcat--tgccgatgttgccgggaagatgaccaaacttgatcatttagaggaagta-tattaagcggaggaaaagaaactaaccaggatttccttagtagcggcgagcgaacaggaaggagcccagcaccgaatcccgcggtt--ccgccgcagggaaatgtggtgttcgggagggtccg--c-ttat---cccg-aggcgtcg-cgtcgcgtccaagtccatcttgaatggggccacttacccgcagagggtgccaggcccgtag-cgaccggt--gc-gcgt-ctcgggaggatctctccttagagtcgggttgcttgagagtgcagctctaagtgggtggtaaactccatctaaggctaaatacgaccacgagaccgatagcgaacaagtaccgtgagggaaagttgaaaagaactttgaagagagagttcaagagtacgtg-aaaccgttcaggggtaaacctaagaaacccaaaaga-tcgaac-ggggagattcatcgtcagcg-acgctggctt-cgcgt-cggtgg--gcgatgtcc-cgcg-g-g-cg-----cggacacgccgccg-tgcgct-cgatgt-ccggcgttt-cgtcgtcgtgcacttctcccctagt-agaacgtcgcgacccgctgggtgtcggtctacggcccggg--tg-gtcagtctgacgcgt----cg-c-ctgtaaaaagg--gc-acgccgt-caaa--cccccgg--t-a--gcccg-gccggctgcccggcggt--a----gc----ggtatcaggccgcatgtgcgtcg-aggccgtcgcaagcg----cg-cgc-ca-cgg-tcacggaggacaacggacctg-gtgccgtcacc--g--tgcc-tggcc-cgctgttgg-gc-acgg--aaccttcgacaggcc-cgataccggtcggcgacgctactgctttgggtactcttaggacccgtcttgaaacacggaccaaggagtctaacatgtacgcgagtcattggga-cagcgatatacctaaaggcgcaatgaaagtgaaggt----cggc--c--c--tggt--gtcgac-cgagggaggatggg--ccgcgt----ccc--g-a--cgcggccccgcactcccggggcgtctcgttct--catc---gcgagaagaggcgcacccagagcgtacacgttgggacccgaaagatggtgaactatgcctggtcaggacgaagtcaggggaaaccctgatggaggtccgtagcgattctgacgtgcaaatcgatcgtcggaactgggtataggggcgaaagactaatcgaaccatctagtagctggttccctccgaagtttccctcaggatagctggcactcggccg------tt-ccg---ggaacg-cgcgcgagtctcatctggtaaagcgaatgattagaggccttggggccgaaacgacctcaacctattctcaaactttaaatgggtgagatctctggctttcttgaa----atgaagccac-gag--ca--t----ct------cggatcagag-tgccaagtgggccatttttggtaagcagaactggcgctgtgggatgaaccaaacgcggagttaaggcgcccaactcgacgctcatgggacaccatgaaaggcgttggttgcttaagacagcaggacggtggccatggaagtcggaatccgctaaggagtgtgtaacaactcacctgccgaagcaactagccctgaaaatggatggcgctgaagcgtcgagcctatactccgccgtcagcggcaagtggggcggccgccgccacgaggccctgacgagtaggagggtcgcggcggtgcgcgcagaagggtc-tgggcgcgagcctgcctggagccgccgtcggtgcagatcttggtggtagtagcaaatactccagcgaggccctggaggactgacgtggagaagggtgatatcgccttgtggaagtttgaaaccgccaaatactatgtgacgattatcgatgctcccggacatagagattttatcaagaacatgattactggtacctcgcaagccgactgcgccgtgttgatcgtcgctgctggtactggtgaattcgaagctggaatttcaaagaatggacagacccgtgagcacgctcttctcgcgttcaccctcggcgtcaaacagttgattgtcggagttaacaaaatggattccaccgagcccccgtattctgagactcgattcgaagaaattaagaaggaagtgtcgtcctacatcaaaaagatcggttacaacccggctgctgttgcatttgtgccaatctccggctggcacggagacaacatgctggaggtgtcctccaagatgccctggttcaagggatggaacgtggaacgtaaggagggcaaggctgaaggcaagtgtcttatcgaagctctggatgccatcctaccacccaccaggccgactgacaaggcc
Anoplolepis_gracilipes       --tcatatgcttgtctcaaagattaagccatgcatgtctcagtgcatgccgaattaaggtgaaaccgcgaatggctcattaaatcagttatggttcattagattgtacccacatttacttggataactgtggtaattctagagctaatacatgcaaaacagagtcccgaccagtgatgg-aagggacgcttttattagatcaaaaccaatcggtggcg--ggcgggccg--ttcgt-ccaccgttta-ttttggtgactctgaataactttgtgctgatcgcacggt--cctagcaccggcgacgcatctttcaaatgtctgccttatcaactgtcgatggtaggttctgcgcctaccatggttgtaacgggtaacggggaatcagggttcgattccggagagggagcctgagaaacggctaccacatccaaggaaggcagcaggcgcgcaaattacccactcccggcacggggaggtagtgacgaaaaataacgatacgggactcatccgaggccccgtaatcggaatgagtacactttaaatcctttaacgaggatccattggagggcaagtctggtgccagcagccgcggtaattccagctccaatagcgtatattaaagttgttgcggttaaaaagctcgtagttgaatctgtgtcgcacaccgtcggttcaccgct--cg--cgg--tgtttaactggcgtgatgtgggacgtcctaccggtgggctta----gcctcg-c-----gaggggcg------gccc-aacta-at---atcccgtcgcggtgctctttactgagtgtcgagtcgggccggtacgtttactttgaacaaattagagtgcttaaagcaggctaccttcgcctgaatactgcgtgcatggaataatggaataggacctcggttctattttgttggttttcggaaccccgaggtaatgattaatagggacagatgggggcattcgtattgcgacgttagaggtgaaattcttggatcgtcgcaagacggacagaagcgaaagcatttgccaaaaatgttttcattaatcaagaacgaaagttagaggttcgaaggcgatcagataccgccctagttctaaccataaacgatgccagctagcgatccgccgaagttcctccgatgactcggcgggcagcttccgggaaaccaaagcttttgggttccgggggaagtatggttgcaaagctgaaacttaaaggaattgacggaagggcaccaccaggagtggagcctgcggcttaatttgactcaacacgggaaacctcaccaggcccagacaccggaaggattgacagattgatagctctttcttgattcggtgggtggtggtgcatggccgttcttagttggtggagcgatttgtctggttaattccgataacgaacgagactctagcctgctaaataggcgtaccttatggtatcgcgaagg-ccc--ccgg-cttc---ggctggc-gggtttttactaccaacgtacaaacaaatcttcttagagggacaggcggcttctagccgcacgagattgagcaataacaggtctgtgatgcccttagatgttctgggccgcacgcgcgctacactgaaggaatcagcgtgtgttccctggccgaaaggcccgggtaacccgctgaacctccttcgtgctagggattggggcttgcaattgttccccatgaacgaggaattcccagtaagcgcgagtcataagctcgcgttgattacgtccctgccctttgtacacaccgcccgtcgctactaccgattgaatgatttagtgaggtcttcggactggt--gcgcgg-caatgtctc--ggcat--tgccgatgttgccgggaagatgaccaaacttgatcatttagaggaagta-tattaagcggaggaaaagaaactaaccaggatttccttagtagcggcgagcgaacaggaaagagcccagcaccgaatcccgcggtt--ccgccgcagggaaatgtggtgtttgggaggatccg--c-ttat---cccg-agttgtcg-cgtcgcgtccaagtccatcttgaatggggccacttacccgtagagggtgccaggcccgtag-cgaccggt--gc-gcgt-ctcgggaggatctctccttagagtcgggttgcttgagagtgcagctctaagtgggtggtaaactccatctaaggctaaatacgaccacgagaccgatagcgaacaagtaccgtgagggaaagttgaaaagaactttgaagagagagttcaagagtacgtg-aaaccgttcaggggtaaacctaagaaacccaaaaga-tcgaac-ggggagattcatcgtcagcg-gcgctggctt-cgcgt-cggtgg--gcgatgtcc-cgcg-g-g-cg-----cgggcacgctaccg-tgcg-t-cgatgt-ccggcg-ct-cgtcgtcgtgcacttctccccaagt-agaacgtcgcgacccgctgggtgtcggtctacggcccggg--tg-tgtcgactgtcgcgt----cg-c-cggt-aaaacg--gc-acg-cga-caaa--cccccgg--t-c--gcccg-gccggctgctcggcggt--a----gc----ggtatcaggccgcacgtgcgtcg-aggccgtcgcaagcg----cg-cgc-ca-cgg-tcccggaggtttgcggacttt-gcgccgtcccc--g--gtcc-tggcc-cgctgttgg-gt-acggatcaccttcgacaggcc-cgataccggtcggcgacgctactgctttgggtactcttaggacccgtcttgaaacacggaccaaggagtctaacatgtacgcgagtcattggga-ccgcg--agacctaaaggcgcaatgaaagtgaaggt----cggc--c--c--tggc--gtcgac-cgagggaggatggg--ccgcgt----cgc--g-a--tgcggcctcgcactcccggggcgtctcgttct--catc---gcgagaagaggcgcacccagagcgtacacgttgggacccgaaagatggtgaactatgcctggtcaggacgaagtcaggggaaaccctgatggaggtccgtagcgattctgacgtgcaaatcgatcgtcggaactgggtataggggcgaaagactaatcgaaccatctagtagctggttccctccgaagtttccctcaggatagctggcactcggccg------tt-ccg---ggaacg-cgcgcgagtctcatctggtaaagcgaatgattagaggccttggggccgaaacgacctcaacctattctcaaactttaaatgggtgagatctctggctttcttgaa----atgaagccac-gag--ca--t----ctt-----cggatcagag-tgccaagtgggccatttttggtaagcagaactggcgctgtgggatgaaccaaacgcagagttaaggcgcccaactcgacgctcatgggacaccatgaaaggcgttggttgcttaagacagcaggacggtggccatggaagtcggaatccgctaaggagtgtgtaacaactcacctgccgaagcaactagccctgaaaatggatggcgctgaagcgtcgagcctatactctgccgtcagcggcaagtggggcggcagtcgtcacgaagccctgacgagtaggagggtcgcgacggtgagcgcagaagggtc-tgggcgtgagcctgcctggagccgccgtcggtgcagatcttggtggtagtagcaaatactccagcgaggccctggaggactgacgtggagaagggtgatatcgccttgtggaagtttgaaacatcgaaatactatgttaccattatcgatgctcctggacacagagattttattaagaacatgatcactggtacctcgcaagctgattgtgctgtactaattgtcgccgctggtactggcgagttcgaggctggtatctcgaagaacggacaaacccgtgaacatgccttgctcgcctttaccctcggcgtcaagcaactgatcgtcggagttaacaagatggattccaccgagcctccgtactctgagacccgattcgaggaaatcaagaaggaagtatcgtcgtacatcaaaaagatcggctacaacccggctgcagtcgcgtttgttcccatttccggctggcatggagataacatgttggagccgtcctccaagatgccctggttcaaaggatgggctgtggagcgcaaggaaggcaaagctgacggcaaatgccttatcgaagccctcgatgccatcttgccacccaccagaccgactgataaagcc
Leptanilla_RSA01             --tcatatgcttgtctcaaagattaagccatgcatgtctcagtgcatgccgaattaaggtgaaaccgcgaatggctcattaaatcagttatggttcactagattgtacccacatttacttggataactgtggcaattctagagctaatacatgcaaaacagagtcctgaccagagatgg-gagggatgcttttattagatcaaaaccaatcggtggcg--gatggtcca--ttcgt-ccaccgttca-ttttggtgactctgaataactttgtgctgatcgcacggt--cctagcaccggcgacgcatctttcaaatgtctgccttatcaactgtcgatggtaggttctgcgcctaccatggttgtaacgggtaacggggaatcagggttcgattccggagagggagcctgagaaacggctaccacatccaaggaaggcagcaggcgcgcaaattacccactcccggcacggggaggtagtgacgaaaaataacgatacgggactcatccgaggccccgtaatcggaatgagtacactttaaatcctttaacgaggatccattggagggcaagtctggtgccagcagccgcggtaattccagctccaatagcgtatattaaagttgttgcggttaaaaagctcgtagttgaatctgtgtcgcacactgtcggttcaccgct--cg--cgg--tgtttaactggcatgatgtgggacgtcctaccggtgggctta----gcctcg-c-----aaggggcg------gccc-aacta-at---atcccatcgcggtgctctttactgagtgtcgagttgggccggtacgtttactttgaacaaattagagtgcttaaagcaggctaccttcgcctgaatactgtgtgcatggaataatggaataggacctcggttctattttgttggttttcggaaccccgaggtaatgattaatagggacagatgggggcattcgtattgcgacgttagaggtgaaattcttggatcgtcgcaagacggacagaagcgaaagcatttgccaaaaatgttttcattaatcaagaacgaaagttagaggttcgaaggcgatcagataccgccctagttctaaccataaacgatgccagctagcgatccgccgaagttcctccgatgactcggcgggcagcttccgggaaaccaaagcttttgggttccgggggaagtatggttgcaaagctgaaacttaaaggaattgacggaagggcaccaccaggagtggagcctgcggcttaatttgactcaacacgggaaacctcaccaggcccggacaccggaaggattgacagattgatagctctttcttgattcggtgggtggtggtgcatggccgttcttagttggtggagcgatttgtctggttaattccgataacgaacgagactctagcctgctaaataggcgtaccttatggtatctcgaagg-ccc--ccgg-ttcc---ggccggg-cggtttttactaccaacgtaccaacaaatcttcttagagggacaggcggcttctagccgcacgagattgagcaataacaggtctgtgatgcccttagatgttctgggccgcacgcgcgctacactgaaggaatcagcgtgttttccctggccgaaaggcccgggtaacccgctgaacctccttcgtgctagggattggggcttgcaattgttccccatgaacgaggaattcccagtaagcgcgagtcataagctcgcgttgattacgtccctgccctttgtacacaccgcccgtcgctactaccgattgaatgatttagtgaggtcttcggactggt--gcgcgg-caatgtctc--ggcat--tgccgatgttgccgggaagatgaccaaacttgatcatttagaggaagta-tattaagcgtaggaagagaaactaactaggatttccccagtagcggcgagcgaacaggaaaaagcccagcactaaatcccgtggtt--ttgccacagggaaatgtagtgttcgggaggatcaga---ttat---cccg-gggtatcg-aatcgcgtccaagtccatcttgaatggggctctttacccacagagggtgccaggcctgtag-tggccggttatc-gagc-ctcgggaggatctctccttagagtcgggttgcttgagagtgcagctctaagtgggtggtaaactccatctaaggctaaatattaccacgagaccgatagcgaacaagtaccgtgagggaaagttgaaaagaactttgaagagagagttcaatagtacgtg-aaaccgttcaggggtaaacctaagaaacccaaaaga-tcgaac-gggaagattcatcgtcagcg-acgttggctt-cgtgt-cggtcg--gcgatgtcc-cgtg-a-t-ta-----cgggcacgttaccg-tgcg-c-gtatgt-ccgacg-t--tgtcgtcgtgcacttctcccctagt-aggacgtcgcgacccgctgggtgtcggtctacgggccgag--tg-tggtgtctgtcgtgt----cg-c-cggt-aaaacg--gc-acg-tgg-caaa--ccctcgg--tta--acccg-gccggctgcccggcggt--a----aa----ggtatcaggccgcaactgcgtca-agcccgtcacaagcg----cg-gccacttttg-gatcggagg--tacggaccta-gcgccgtccac--g--gtcc-tggcc-cgctgttgg-g--acgg--accctttgactgtgccttataccggtcagcgacgctactgctttgggtacttttaggacccgtcttgaaacacggaccaaggagtctaacatgtgcgcgagtcattggga--tact--aaacctaaaggcgtaatgaaagtgaaggt----cggc--c--c--tgg---gccgac-ctagggaggatgaa--ccgcgt----cgc--g-a--tgcggtttcgcactcccggggcgtctcgttct--catt---acgagaagaggcgcacccagagcgtacacgttgggacccgaaagatggtgaactatgcctggtcaggacgaagtcaggggaaaccctgatggaggtccgtagcgattctgacgtgcaaatcgatcgtcggaactgggtataggggcgaaagactaatcgaaccatctagtagctggttccctccgaagtttccctcaggatagctggcactcgaccg------tt-ct----ggaacg-tgcacgagtctcatctggtaaagcgaatgattagaggccttggggccgaaacgacctcaacctattctcaaactttaaatgggtgagatctctggctttcttaaa----atgaagccac-gag--ca--t----ct------cggatcagag-tgccaagtgggccaattttggtaagcagaactggcgctgtgggatgaaccaaacgtagagttaaggcgcctaactcgacgctcatgggacaccatgaaaggcgttggttgcttaagacagcaggacggtggccatggaagtcggaatccgctaaggagtgtgtaacaactcacctgccgaagcaactagccctgaaaatggatggcgctgaagcgtcgagcctatactctgccgtcagcggcaagtgggacggacttcgtcacgaagctctgacgagtaggagggtcgcggcggtgtgcgcagaagggtc-tgggcgtgagcctgcctggagccgccgccggtgcagatcttggtggtagtagcaaatactccagcgaggccctggaggactgacgtggagaagggtgatattgcactgtggaaatttgaaacttcaaagtactatgttactatcattgacgctcctggtcatagagattttatcaagaacatgatcactggtacctcgcaagctgattgtgctgtattgattgttgctgctggtaccggtgaatttgaagctggtatttctaagaatggtcaaactcgagaacatgctttgctagcatttacattgggtgtgaagcaactcatcgttggcgttaataagatggattctactgaacctccatactcggaatctcgattcgaagaaatcaagaaagaagtatcgtcctatataaagaaaataggttataatccagctgctgtggcatttgtacctatatctggttggcacggagataatatgttggaagtatcttccaagatgccatggttcaaaggatggaatgtagaacgcaaggaaggaaaagcggaaggaaaatgtcttattgaagctctggatgctattctaccaccaagcaggccaaccgataaggcc
Aphaenogaster_albisetosa     --tcatatgcttgtctcaaagattaagccatgcatgtctcagtgcatgccgaattaaggtgaaaccgcgaatggctcattaaatcagttatggttcattagattgtacccacatttacttggataactgtggtaattctagagctaatacatgcaaaacagagtcccgaccagtgatgg-aagggacgcttttattagatcaaaaccaatcggtggcg--cgcggtccg--tgcgt-ccaccgttta-tcttggtgactctgaataactttgtgctgatcgcacggt--cctagcaccggcgacgcatctttcaaatgtctgccttatcaactgtcgatggtaggttctgcgcctaccatggttgtaacgggtaacggggaatcagggttcgattccggagagggagcctgagaaacggctaccacatccaaggaaggcagcaggcgcgcaaattacccactcccggcacggggaggtagtgacgaaaaataacgatacgggactcatccgaggccccgtaatcggaatgagtacactttaaatcctttaacgaggatccattggagggcaagtctggtgccagcagccgcggtaattccagctccaatagcgtatattaaagttgttgcggttaaaaagctcgtagttgaatctgtgtcgcacaccgtcggttcaccgct--cg--cgg--tgtttaactggcgtgatgtgggacgtcctaccggtgggctta----gcctcg-c-----gaggggcg------gccc-aacta-at---atcccgtcgcggtgctctttactgagtgtcgagtcgggccggtacgtttactttgaacaaattagagtgcttaaagcaggctatcctcgcctgaatactgcgtgcatggaataatggaataggacctcggttctattttgttggttttcggaaccccgaggtaatgattaatagggacagatgggggcattcgtattgcgacgttagaggtgaaattcttggatcgtcgcaagacggacagaagcgaaagcatttgccaaaaatgttttcattaatcaagaacgaaagttagaggttcgaaggcgatcagataccgccctagttctaaccataaacgatgccagctagcgatccgccgaagttcctccgatgactcggcgggcagcttccgggaaaccaaagcttttgggttccgggggaagtatggttgcaaagctgaaacttaaaggaattgacggaagggcaccaccaggagtggagcctgcggcttaatttgactcaacacgggaaacctcaccaggcccagacaccggaaggattgacagattgatagctctttcttgattcggtgggtggtggtgcatggccgttcttagttggtggagcgatttgtctggttaattccgataacgaacgagactctagcctgctaaataggcgtaccttatggtatctcgaagg-ccc--ccgg-cttc---ggccggc-gggtttttactaccaacgtacaaacaaatcttcttagagggacaggcggcttctagccgcacgagattgagcaataacaggtctgtgatgcccttagatgttctgggccgcacgcgcgctacactgaaggaatcagcgtgtgttccctggccgaaaggcccgggtaacccgctgaacctccttcgtgctagggattggggcttgcaattgttccccatgaacgaggaattcccagtaagcgcgagtcataagctcgcgttgattacgtccctgccctttgtacacaccgcccgtcgctactaccgattgaatgatttagtgaggtcttcggactggt--gcgcgg-caatgcgtc--ggcat--tgccgatgttgccgggaagatgaccaaacttgatcatttagaggaagta-tattaagcggaggaaaagaaactaaccaggatttcctcagtagcggcgagcgaacaggaaggagcccagcaccgaatcccgcggtt--ccgccgcagggaaatgtggtgttcgggagggtccg--c-ttat---cccg-aggcgccg-cgtcgcgtccaagtccatcttgaatggggccacttacccgcagagggtgccaggcccgtag-cgaccggt--gc-gcgt-ctcgggaggatctctccttagagtcgggttgcttgagagtgcagctctaagtgggtggtaaactccatctaaggctaaatacgaccacgagaccgatagcgaacaagtaccgtgagggaaagttgaaaagaactttgaagagagagttcaagagtacgtg-aaaccgttcaggggtaaacctaagaaacccaaaaga-ccgaac-ggggagattcatcgtcagcg-acgctggctt-cgcgt-cggtgg--gcgatgtcc-cgcg-g-g-cg-----cgggcacgccgccg-tgcg-t-cgacgt-ccggcg-tt-cgtcgtcgtgcacttctcccctagt-agaacgtcgcgacccgctgggtgtcggtctacggcccggg--tg-cggtgactgacgcgc----cg-c-cggt-aaaacg--gc-gcg-cgt-caaa--cccccgg--t-c--gcccg-gccggctgcccggcggt--a----gc----ggtatcaggccgcaagtgcgtcg-aggccgtcgcaagcg----cg-cgc-ca-cgg-tcacggagg-caacggaccta-gcgccgtcacc--g--gtcc-tggcc-cgctgttgg-gt-acgg--aaccttcgacaggccttgataccggtcggcgacgctactgctttgggtactctcaggacccgtcttgaaacacggaccaaggagtctaacatgtacgcgagtcattggga-cagcgatatacctaaaggcgcaatgaaagtgaaggt----cggc--c--c--tggt--gtcgac-cgagggaggatggg--ccgcgt----cgc--g-a--cgcggctccgcactcccggggcgtctcgttct--catc---gcgagaagaggcgcacccagagcgtacacgttgggacccgaaagatggtgaactatgcctggtcaggacgaagtcaggggaaaccctgatggaggtccgtagcgattctgacgtgcaaatcgatcgtcggaactgggtataggggcgaaagactaatcgaaccatctagtagctggttccctccgaagtttccctcaggatagctggcactcggccg------tt-ccg---ggaacg-cgcgcgagtctcatctggtaaagcgaatgattagaggccttggggccgaaacgacctcaacctattctcaaactttaaatgggtgagatctctggctttcttgaa----atgaagccac-gag--ca--t----ct------cggatcagag-tgccaagtgggccatttttggtaagcagaactggcgctgtgggatgaaccaaacgcagagttaaggcgcccaactcgacgctcatgggacaccatgaaaggcgttggttgcttaagacagcaggacggtggccatggaagtcggaatccgctaaggagtgtgtaacaactcacctgccgaagcaactagccctgaaaatggatggcgctgaagcgtcgagcctatactccgccgtcagcggcaagtggggcgggggccgccacgaagccctgacgagtaggagggtcgcggcggtgtgcgcagaagggtc-tgggcgcgagcctgcctggagccgccgtcggtgcagatcttggtggtagtagcaaatactccagcgaggccctggaggactgacgtggagaagggtgacatcgccttgtggaaatttgaaacctcgaaatactacgtaacaatcatcgatgcccctggacatagagattttatcaaaaacatgatcactggtacgtcgcaggctgattgcgcagtgctgattgtcgccgctggtactggtgaattcgaagctggtatttcgaagaatggacagacccgcgaacacgctcttctcgcgtttacccttggcgtcaaacagcttattgtcggagttaacaaaatggattccactgagcccccgtattccgagacccgattcgaggaaatcaagaaggaagtctcgtcttacatcaagaagatcggttataacccagccgctgttgcgttcgtgccaatctccggctggcatggagacaacatgctggaggtgtcctccaagatgccctggttcaagggatggaccgtggagcgtaaggagggcaaggccgaaggtaaatgtcttatcgaagctctggatgccatcctgccacccaccaggccgactgacaaggct
Solenopsis_xyloni            --tcatatgcttgtctcaaagattaagccatgcatgtctcagtgcatgccgaattaaggtgaaaccgcgaatggctcattaaatcagttatggttcattagattgtaccaacatttacttggataactgtggtaattctagagctaatacatgcaaaacagagtcccgaccagtgatgg-aagggacgcttttattagatcaaaaccaatcggtggcg--cgcgggccg--tgcgt-ccaccgttta-ttttggtgactctgaataactttgtgctgatcgcacggt--ctctgcaccggcgacgcatctttcaaatgtctgccttatcaactgtcgatggtaggttctgcgcctaccatggttgtaacgggtaacggggaatcagggttcgattccggagagggagcctgagaaacggctaccacatccaaggaaggcagcaggcgcgcaaattacccactcccggcacggggaggtagtgacgaaaaataacgatacgggactcatccgaggccccgtaatcggaatgagtacactttaaatcctttaacgaggatccattggagggcaagtctggtgccagcagccgcggtaattccagctccaatagcgtatattaaagttgttgcggttaaaaagctcgtagttgaatctgtgtcgcacaccgtcggttcaccgct--cg--cgg--tgtttaactggcgtgatgtgggacgtcctaccggtgggctta----gcctcg-c-----gaggggcg------gccc-aacta-at---atcccgtcgcggtgctctttactgagtgtcgagtcgggccggtacgtttactttgaacaaattagagtgcttaaagcaggctatcctcgcctgaatactgcgtgcatggaataatggaataggacctcggttctattttgttggttttcggaaccccgaggtaatgattaatagggacagatgggggcattcgtattgcgacgttagaggtgaaattcttggatcgtcgcaagacggacagaagcgaaagcatttgccaaaaatgttttcattaatcaagaacgaaagttagaggttcgaaggcgatcagataccgccctagttctaaccataaacgatgccagctagcgatccgccgaagttcctccgatgactcggcgggcagcttccgggaaaccaaagcttttgggttccgggggaagtatggttgcaaagctgaaacttaaaggaattgacggaagggcaccaccaggagtggagcctgcggcttaatttgactcaacacgggaaacctcaccaggcccagacaccggaaggattgacagattgatagctctttcttgattcggtgggtggtggtgcatggccgttcttagttggtggagcgatttgtctggttaattccgataacgaacgagactctagcctgctaaataggcgtaccttatggtatcttgaagg-ccc--ccgg-cctc---ggccggc-gggtttttactaccaacgtacaaacaaatcttcttagagggacaggcggcttctagccgcacgagattgagcaataacaggtytgtgatgcccttagatgttctgggccgcacgcgcgctacactgaaggaatcagcgtgtgttccctggccgaaaggcccgggtaacccgctgaacctccttcgtgctagggattggggcttgcaattgttccccatgaacgaggaattcccagtaagcgcgagtcataagctcgcgttgattacgtccctgccctttgtacacaccgcccgtcgctactaccgattgaatgatttagtgaggtcttcggactggt--gcgcgg-caatgcgtc--ggcat--tgccgatgttgccgggaagatgaccaaacttgatcatttagaggaagta-tattaagcggaggaaaagaaactaaccaggatttccctagtagcggcgagcgaacaggaatgagcccagcaccgaatcccgcggtt--ccgccgcagggaaatgtggtgttcgggaggatccg--c-ttat---cccg-aggtgccg-cgtcgcgtccaagtccatcttgaatggggccacttacccgcagagggtgccaggcccgtag-cgaccggt--gc-gcgt-ctcgggaggatctctcctcagagtcgggttgcttgagagtgcagctctaagtgggtggtaaactccatctaaggctaaatacgaccacgagaccgatagcgaacaagtaccgtgagggaaagttgaaaagaactttgaagagagagttcaagagtacgtg-aaaccgttcaggggtaaacctaagaaacccaaaaga-tcgaac-ggggagattcatcgtcagcg-acgctggctt-cgcgt-cggtgg--gcgatgcca-cgcg-g-g-cg-----ccggcacgccgccg-tgcg-tccgatgt-ccggcc-gt-cgtcgtcgtgcacttctcccctagt-agaacgtcgcgacccgctgggtgtcggtctacggcccggg--tg-cggtggctgacgcga----cg-c-cggt-aaaacg--gc-ccg-cgt-caaa--cccccgg--t-c--gcccg-gccgactgcccggcggt--a----gc----ggtatcaggccgcaggtgcgtcg-aggccgtcgcaagcg----cg-cgc-ca-cgg-tcacggatg-taacggaccta-gcgccgtcacc--g--gtcc-tggcc-cgctgctgg-gt-acgg--aaccttcgacaggcc-cgataccggtcggcgacgctactgctttgggtactcttaggacccgtcttgaaacacggaccaaggagtctaacatgtacgcgagtcattggga-caatggtacacctaaaggcgaaatgaaagtgaaggt----cggc--c--c--tggt--gtcgac-cgagggaggatggg--ccgcgt----cgc--g-a--tgcggctccgcactcccggggcgtctcgttct--catc---gcgagaagaggcgcacccagagcgtacacgttgggacccgaaagatggtgaactatgcctggtcaggacgaagtcaggggaaaccctgatggaggtccgtagcgattctgacgtgcaaatcgatcgtcggaactgggtataggggcgaaagactaatcgaaccatctagtagctggttccctccgaagtttccctcaggatagctggcactcgaccg------ttcccg---ggaacg-cgaacgagtctcatctggtaaagcgaatgattagaggccttggggccgaaacgacctcaacctattctcaaactttaaatgggtgagatctctggctttcttgaa----ttgaagccac-gag--catcttaatct------cggatcagag-tgccaagtgggccatttttggtaagcagaactggcgctgtgggatgaaccaaacgcagagttaaggcgcccaactcgacgctcatgggacaccatgaaaggcgttggttgcttaagacagcaggacggtggccatggaagtcggaatccgctaaggagtgtgtaacaactcacctgccgaagcaactagccctgaaaatggatggcgctgaagcgtcgagcctatactctgccgtcagcggcaagtggggcggtggccgtcacgaggccctgacgagtaggagggtcgcggcggtgtgcgcagaagggtc-tgggcgcgagcctgcctggagccgccgtcggtgcagatcttggtggtagtagcaaatactccagcgaggccctggaggactgacgtggagaagggtgatatcgctctgtggaagtttgaaacctctaaatactatgtgacgattatcgatgctcctggacacagagattttatcaagaacatgattactggaacctcgcaggctgactgtgcagtgttgatcgtcgccgctggtaccggtgaattcgaggctggtatttcaaagaacggacaaacccgcgagcacgctcttctcgccttcaccctcggcgtcaaacagctgattgttggagttaacaaaatggattccactgagcccccgtattctgagacccgatttgaggaaattaagaaggaagtctcgtcttacatcaagaagatcggttataacccagctgctgttgcattcgtgccaatctctggctggcacggagacaatatgctggaggtttcctccaaaatgccctggttcaagggatggactgtggagcgtaaggagggcaaggctgaaggcaaatgtcttattgaagctcttgatgccatcctgccacccaccaggccgaccgacaaggct
Messor_andrei                --tcatatgcttgtctcaaagattaagccatgcatgtctcagtgcatgccgaattaaggtgaaaccgcgaatggctcattaaatcagttatggttcattagattgtacccacatttacttggataactgtggtaattctagagctaatacatgcaaaacagagtcccgaccagtgatgg-aagggacgcttttattagatcaaaaccaatcggtggcg--cgcggtccg--tgcgt-ccaccgttta-tcttggtgactctgaataactttgtgctgatcgcacggt--cctagcaccggcgacgcatctttcaaatgtctgccttatcaactgtcgatggtaggttctgcgcctaccatggttgtaacgggtaacggggaatcagggttcgattccggagagggagcctgagaaacggctaccacatccaaggaaggcagcaggcgcgcaaattacccactcccggcacggggaggtagtgacgaaaaataacgatacgggactcatccgaggccccgtaatcggaatgagtacactttaaatcctttaacgaggatccattggagggcaagtctggtgccagcagccgcggtaattccagctccaatagcgtatattaaagttgttgcggttaaaaagctcgtagttgaatctgtgtcgcgcaccgtcggttcaccgct--cg--cgg--tgtttaactggcgtgatgcgggacgtcctaccggtgggctca----gcctcg-c-----gaggggcg------gccc-aacta-at---atcccgtcgcggtgctctttactgagtgtcgagtcgggccggtacgtttactttgaacaaattagagtgcttaaagcaggctatcctcgcctgaatactgcgtgcatggaataatggaataggacctcggttctattttgttggttttcggaaccccgaggtaatgattaatagggacagatgggggcattcgtattgcgacgttagaggtgaaattcttggatcgtcgcaagacggacagaagcgaaagcatttgccaaaaatgttttcattaatcaagaacgaaagttagaggttcgaaggcgatcagataccgccctagttctaaccataaacgatgccagctagcgatccgccgaagttcctccgatgactcggcgggcagcttccgggaaaccaaagcttttgggttccgggggaagtatggttgcaaagctgaaacttaaaggaattgacggaagggcaccaccaggagtggagcctgcggcttaatttgactcaacacgggaaacctcaccaggcccagacaccggaaggattgacagattgatagctctttcttgattcggtgggtggtggtgcatggccgttcttagttggtggagcgatttgtctggttaattccgataacgaacgagactctagcctgctaaataggcgtaccttatggtatctcgaagg-ccc--ccgg-cctc---ggccggc-gggtttttactaccaacgtacaaacaaatcttcttagagggacaggcggcttctagccgcacgagattgagcaataacaggtctgtgatgcccttagatgttctgggccgcacgcgcgctacactgaaggaatcagcgtgtgttccctggccgaaaggcccgggtaacccgctgaacctccttcgtgctagggattggggcttgcaattgttccccatgaacgaggaattcccagtaagcgcgagtcataagctcgcgttgattacgtccctgccctttgtacacaccgcccgtcgctactaccgattgaatgatttagtgaggtcttcggactggt--gcgcgg-caatgcgtc--ggcat--tgccgatgttgccgggaagatgaccaaacttgatcatttagaggaagta-tactaagcggaggaaaagaaactaaccaggatttccctagtagcggcgagcgaacaggaaagagcccagcaccgaatcccgcggtt--ccgccgcagggaaatgtggtgttcgggagggtccg--c-ttat---cccg-aggcgtcg-cgtcgcgtccaagtccatcttgaatggggccacttacccgcggagggtgccaggcccgtag-cgaccggt--gc-gcgt-ctcgggaggatctctccttagagtcgggttgcttgagagtgcagctctaagtgggtggtaaactccatctaaggctaaatacgaccacgagaccgatagcgaacaagtaccgtgagggaaagttgaaaagaactttgaagagagagttcaagagtacgtg-aaaccgttcaggggtaaacctaagaaacccaaaaga-tcgaac-ggggagattaatcgtcagcg-acgctggctt-cgcgt-cggtgg--gcgatgtcc-cgcg-g-g-cg-----cgggcacgccgccg-tgcg-t-cgatgt-ccggcg-tt-cgtcgtcgtgcacttctcccctagt-aaaacgtcgcgacccgctgggtgtcggtctacggcccggg--tg-cggtgactgacgcgt----cg-c-cggt-aaaacg--gc-acg-cgt-caac--cccccgg--t-c--gcccg-gccggttgcccggcggt--a----gc----ggtatcaggccgcaagtgcgtcg-aggccgtcgcaagcg----cg-cgc-ca-cgg-tcacggagg-caacggaccta-gcg------cc--g--gtcc-tggcc-cgctgttgg-gt-acgg--aaccttcgacaggcc-cgataccggtcggcgacgctactgctttgggtactctcaggacccgtcttgaaacacggaccaaggagtctaacatgtacgcgagtcattggga-cagcg--atacctaaaggcgcaatgaaagtgaaggt----cggc--c--c--tggt--gtcggc-cgagggaggatggg--ccgcgt----cgc--g-a--cgcggctccgcactcccggggcgtctcgttct--catc---gcgagaagaggcgcacccagagcgtacacgttgggacccgaaagatggtgaactatgcctggtcaggacgaagtcaggggaaaccctgatggaggtccgtagcgattctgacgtgcaaatcgatcgtcggaactgggtataggggcgaaagactaatcgaaccatctagtagctggttccctccgaagtttccctcaggatagctggcactcggccg------tt-ccg---ggaacg-cgcgcgagtctcatctggtaaagcgaatgattagaggccttggggccgaaacgacctcaacctattctcaaactttaaatgggtgagatctctggctttcttgaa----atgaagccac-gag--ca--t----ct------cggatcagag-tgccaagtgggccatttttggtaagcagaactggcgctgtgggatgaaccaaacgcagagttaaggcgcccaactcgacgctcatgggacaccatgaaaggcgttggttgcttaagacagcaggacggtggccatggaagtcggaatccgctaaggagtgtgtaacaactcacctgccgaagcaactagccctgaaaatggatggcgctgaagcgtcgagcctatactcggccgtcagcggcaagtggggcggccgccgccacgaggccctgacgagtaggagggtcgcggcggtgtgcgcagaagggtc-tgggcgcgagcctgcctggagccgccgtcggtgcagatcttggtggtagtagcaaatactccagcgaggccctggaggactgacgtggagaagggtgatatcgccttgtggaaattcgaaacctcgaaatactacgtaacaattatcgatgcccctggacatagagattttatcaaaaacatgatcactggtacgtcgcaggctgattgcgcagtgctgatcgtcgccgctggtactggtgaattcgaggctggtatttcgaagaatggacagacccgcgaacacgctcttctcgcgttcacccttggcgtcaaacagcttattgtcggagttaacaaaatggattccactgagcccccgtattccgagacccgattcgaggaaatcaagaaggaagtctcgtcttacatcaagaagatcggttataacccagccgctgttgcgttcgtgccaatctccggctggcatggagataacatgctggaggtgtcctccaagatgccctggttcaagggatggactgtagagcgtaaggaaggcaaggccgaaggtaaatgtcttatcgaagctctggatgccatcctgccacccaccaggccgactgacaaggct
Mayriella_ebbei              --tcatatgcttgtctcaaagattaagccatgcatgtctcagtgcatgccgaattaaggtgaaaccgcgaatggctcattaaatcagttatggttcattagattgtacccacatttacttggataactgtggtaattctagagctaatacatgcaaaacagagtcccgaccagtgatgg-gagggacgcttttattagatcaaaaccaatcggtggcg--cgcggtccg--tgcgt-ccaccgttta-ttttggtgactctgaataactttgtgctgatcgcacggt--cttrgcaccggcgacgcatctttcaaatgtctgccttatcaactgtcgatggtaggttctgcgcctaccatggttgtaacgggtaacggggaatcagggttcgattccggagagggagcctgagaaacggctaccacatccaaggaaggcagcaggcgcgcaaattacccactcccggcacggggaggtagtgacgaaaaataacgatacgggactcatccgaggccccgtaatcggaatgagtacactttaaatcctttaacgaggatccattggagggcaagtctggtgccagcagccgcggtaattccagctccaatagcgtatattaaagttgttgcggttaaaaagctcgtagttgaatctgtgtcgcacaccgtcggttcaccgct--cg--cgg--tgtttaactggcgtgatgtgggacgtcctaccggtgggctta----gcctcg-c-----gaggggcg------gccc-aacta-at---atcccgtcgcggtgctctttactgagtgtcgagtcgggccggtacgtttactttgaacaaattagagtgcttaaagcaggctatcctcgcctgaatactgcgtgcatggaataatggaataggacctcggttctattttgttggttttcggaaccccgaggtaatgattaatagggacagatgggggcattcgtattgcgacgttagaggtgaaattcttggatcgtcgcaagacggacagaagcgaaagcatttgccaaaaatgttttcattaatcaagaacgaaagttagaggttcgaaggcgatcagataccgccctagttctaaccataaacgatgccagctagcgatccgccgaagttcctccgatgactcggcgggcagcttccgggaaaccaaagcttttgggttccgggggaagtatggttgcaaagctgaaacttaaaggaattgacggaagggcaccaccaggagtggagcctgcggcttaatttgactcaacacgggaaacctcaccaggcccagacaccggaaggattgacagattgatagctctttcttgattcggtgggtggtggtgcatggccgttcttagttggtggagcgatttgtctggttaattccgataacgaacgagactctagcctgctaaataggcgtaccttatggtatctcgaagg-ccc--ccgg-cttc---ggccggc-gggtttttactaccaacgtacaaacaaatcttcttagagggacaggcggcttctagccgcacgagattgagcaataacaggtctgtgatgcccttagatgttctgggccgcacgcgcgctacactgaaggaatcagcgtgtgttccctggccgaaaggcccgggtaacccgctgaacctccttcgtgctagggattggggcttgcaattgttccccatgaacgaggaattcccagtaagcgcgagtcataagctcgcgttgattacgtccctgccctttgtacacaccgcccgtcgctactaccgattgaatgatttagtgaggtcttcggactggt--gcgcgg-caatgcgtc--ggcat--tgccgatgttgccgggaagatgaccaaacttgatcatttagaggaagta-tattaagcggaggaaaagaaactaaccaggatttccttagtagcggcgagcgaacaggaaagagcccagcaccgaatcccgcggtt--ccgccgcagggaaatgtggtgtttgggagggtccg--c-ttat---cccg-aggtgtcg-cgccgcgtccaagtccatcttgaatggggccacttacccgcagagggtgccaggcccgtag-cgaccggt--gc-gcgt-ctcgggaggatctctccttagagtcgggttgcttgagagtgcagctctaagtgggtggtaaactccatctaaggctaaatacgaccacgagaccgatagcgaacaagtaccgtgagggaaagttgaaaagaactttgaagagagagttcaagagtacgtg-aaaccgttcaggggtaaacctaagaaacccaaaaga-tcgaac-ggggagattcatcgtcagcg-acgctggctt-cgcgt-cggtgg--gcgatgtcc-cgcg-g-g-cg-----cgaacacgctgccg-tgcg-t-cgacgt-ccggcg-tt-cgtcgtcgtgtacttctcccctagt-agaacgtcgcgacccgctgggtgtcggtctacggcccggg--tg-cggtggatgacgcgt----cg-c-cggt-aaaacg--gc-acg-cgt-caaa--cccccgg--t-c--gcccg-gccggctgcctggcggt--a----gc----ggtatcaggccgcaagtgcgtcg-aggccgtcgcaagcg----cg-cgc-ca-cgg-tcacggtgg-aaacggaccta-gcgccgtcgcc--g--gtcc-tggcc-cgctgttgg-gc-acgg--aaccttcgacaggcc-tgataccggtcggcgacgctactgctttgggtactcttaggacccgtcttgaaacacggaccaaggagtctaacatgtacgcgagtcattggga-ctgcg--atacctaaaggcgtaatgaaagtgaaggt----cggc--c--c--tggt--gtcgac-cgagggaggatggg--ccgcgt----cgc--g-a--cgcggctccgcactcccggggcgtctcgttct--catc---gcgagaagaggcgcacccagagcgtacacgttgggacccgaaagatggtgaactatgcctggtcaggacgaagtcaggggaaaccctgatggaggtccgtagcgattctgacgtgcaaatcgatcgtcggaactgggtataggggcgaaagactaatcgaaccatctagtagctggttccctccgaagtttccctcaggatagctggcactcggccg------tt-ccg---ggaacg-cgcgcgagtctcatctggtaaagcgaatgattagaggccttggggccgaaacgacctcaacctattctcaaactttaaatgggtgagatctctggctttcttgaa----gtgaagccac-gag--ca--t----ct------cggatcagag-tgccaagtgggccatttttggtaagcagaactggcgctgtgggatgaaccaaacgcagagttaaggcgcccaactcgacgctcatgggacaccatgaaaggcgttggttgcttaagacagcaggacggtggccatggaagttggaatccgctaaggagtgtgtaacaactcacctgccgaagcaactagccctgaaaatggatggcgctgaagcgtcgagcctatactctgccgtcagcggcaagtggggcggccgccgccacgaagccctgacgagtaggagggtcgcggcggtgcgcgcagaagggtc-tgggcgcgagcctgcctggagccgccgtcggtgcagatcttggtggtagtagcaaatactccagcgaggccctggaggactgacgtggagaagggtgatatcgccctgtggaagttcgagaccgccaaatactacgtgacgatcatcgacgcccccggacacagagattttatcaaaaacatgatcaccggtacctcgcaggctgattgtgcagtgctgatcgtcgccgccggtactggtgaattcgaggctggtatttcaaagaatggacagacccgcgagcacgcccttctcgcgttcaccctcggcgtcaaacagttgattgtcggcgttaacaaaatggattccaccgagcccccgtactccgagacccgattcgaggaaatcaagaaggaagtgtcttcttacatcaagaagatcggttacaacccggccgctgttgcgttcgtgccgatttccggctggcacggagacaacatgttggaggtgtccgccaagatgccctggttcaagggatgggccgtcgagcgtaaggaaggcaagggcgaaggcaaatgcctcatcgaagctctggatgccatcctgccacccaccaggccaactgacaaggct
Crematogaster_emeryana       --tcatatgcttgtctcaaagattaagccatgcatgtctcagtgcatgccgaattaaggtgaaaccgcgaatggctcattaaatcagttatggttcattagattgtacccacatttacttggataactgtggtaattctagagctaatacatgcaaaacagagtcccgaccagtgatgg-aagggacgcttttattagatcaaaaccaatcggtggcg--gacggtccg--tgcgt-ccaccgttta-ttttggtgactctgaataactttgtgctgatcgcacggt--cctagcaccggcgacgcatctttcaaatgtctgccttatcaactgtcgatggtaggttctgcgcctaccatggttgtaacgggtaacggggaatcagggttcgattccggagagggagcctgagaaacggctaccacatccaaggaaggcagcaggcgcgcaaattacccactcccggcacggggaggtagtgacgaaaaataacgatacgggactcatccgaggccccgtaatcggaatgagtacactttaaatcctttaacgaggatccattggagggcaagtctggtgccagcagccgcggtaattccagctccaatagcgtatattaaagttgttgcggttaaaaagctcgtagttgaatctgtgtcgcacaccgtcggttcaccgct--cg--cgg--tgtttaactggcgtgatgtgggacgtcctaccggtgggctta----gccccg-c-----gaggggcg------gccc-aacta-at---atcccgtcgcggtgctctttactgagtgtcgagtcgggccggtacgtttactttgaacaaattagagtgcttaaagcaggctaccctcgcctgaatactgcgtgcatggaataatggaataggacctcggttctattttgttggttttcggaaccccgaggtaatgattaatagggacagatgggggcattcgtattgcgacgttagaggtgaaattcttggatcgtcgcaagacggacagaagcgaaagcatttgccaaaaatgttttcattaatcaagaacgaaagttagaggttcgaaggcgatcagataccgccctagttctaaccataaacgatgccagctagcgatccgccgaagttcctccgatgactcggcgggcagcttccgggaaaccaaagcttttgggttccgggggaagtatggttgcaaagctgaaacttaaaggaattgacggaagggcaccaccaggagtggagcctgcggcttaatttgactcaacacgggaaacctcaccaggcccagacaccggaaggattgacagattgatagctctttcttgattcggtgggtggtggtgcatggccgttcttagttggtggagcgatttgtctggttaattccgataacgaacgagactctagcctgctaaataggcgtaccttatggtatctcgaagg-ccc--ccgg-cctc---ggccggc-gggtttttactaccaacgtacaaacaaatcttcttagagggacaggcggcttctagccgcacgagattgagcaataacaggtctgtgatgcccttagatgttctgggccgcacgcgcgctacactgaaggaatcagcgtgtgttccctggccgaaaggcccgggtaacccgctgaacctccttcgtgctagggattggggcttgcaattgttccccatgaacgaggaattcccagtaagcgcgagtcataagctcgcgttgattacgtccctgccctttgtacacaccgcccgtcgctactaccgattgaatgatttagtgaggtcttcggactggt--gcgcgg-caatgcgtc--cgcat--tgccgatgttgccgggaagatgaccaaacttgatcatttagaggaagta-tattaagcggaggaaaagaaactaaccaggatttcctcagtagcggcgagcgaacaggaaagagcccagcaccgaatcccgcggtt--ccgccgcagggaaatgtggtgtttgggaggatccg--a-ttat---cccgacggcgtcg-cgtcgcgtccaagtccatcttgaatggggccacttacccgcagagggtgccaggcccgtag-cgaccggt--gc-gcgt-ctcgggaggatctctccttagagtcgggttgcttgagagtgcagctctaagtgggtggtaaactccatctaaggctaaatacgaccacgagaccgatagcgaacaagtaccgtgagggaaagttgaaaagaactttgaagagagagttcaagagtacgtg-aaaccgttcaggggtaaacctaagaaacccaaaaga-tcgaac-ggggagattcatcgtcagcg-acgctggctt-cgcgt-cggtgg--gcgatgtcc-cgcg-ggg-cg-----cggacacgccgccg-tgcg-t-cgatgc-ccggcg-tttcgtcgtcgtgcacttctcccctagt-agaacgtcgcgacccgctgggtgccggtctacggtccgat--tg-aggcgactgacgcgt----cggc-cggt-caaacg--gctgcgccgt-caaa--ccaatcggttct--tcccg-gccggctgcccggcggt--a----gc----ggtatcaggccgcacgtgcgtcg-aggccgtcgcaagcg----cg-cgc-ca-cgg-tcacggagg-taacggaccta-gcgccgtcacc--g--gtcc-tggcc-cgctgttgg-cgtacgg--aaccttcgacaggcc-tgataccggtcggcgacgctactgctttgggtactcttaggacccgtcttgaaacacggaccaaggagtctaacatgtacgcgagtcattggga-cagcgatacacctaaaggcgaaatgaaagtgaaggt----cggc--c--c--tggt--gtcgac-cgagggaggatggg--ccgcgt----cgcttgtactcgcggctccgcactcccggggcgtctcgctct--catc---gcgagaggaggcgcacccagagcgtacacgttgggacccgaaagatggtgaactatgcctggtcaggacgaagtcaggggaaaccctgatggaggtccgtagcgattctgacgtgcaaatcgatcgtcggaactgggtataggggcgaaagactaatcgaaccatctagtagctggttccctccgaagtttccctcaggatagctggcactcggccg------tt-cccg--ggaacg-cgcgcgagtctcatctggtaaagcgaatgattagaggccttggggccgaaacgacctcaacctattctcaaactttaaatgggtgagatctctggctttcttgaa----atgaagccac-gag--ca--t----ct------cggatcagag-tgccaagtgggccatttttggtaagcagaactggcgctgtgggatgaaccaaacgcagagttaaggcgcccaactcgacgctcatgggacaccatgaaaggcgttggttgcttaagacagcaggacggtggccatggaagtcggaatccgctaaggagtgtgtaacaactcacctgccgaagcaactagccctgaaaatggatggcgctgaagcgtcgagcctatactctgccgtcagcggcaagtggggcggccgccgccacgaagccctgacgagtaggagggtcgcgacggtgagcgcagaagggtc-tgggcgcgagcctgcctggagccgccgtcggtgcagatcttggtggtagtagcaaatactccagcgaggccctggaggactgacgtggagaagggtgatatcgccttgtggaaatttgaaacctccaagtactacgtaacgatcattgatgcccctggacatagagattttatcaaaaacatgattaccggtacctcgcaggccgattgtgcggtgctgatcgttgccgctggtactggtgaatttgaagctggaatttcaaagaatggacagacccgcgagcacgctcttctcgcgttcaccctcggcgttaaacagttgattgtcggagtgaacaaaatggattctactgagcccccgtactctgagacccgattcgaggaaattaagaaagaggtctcgtcttacatcaaaaagattggttacaacccggctgctgttgcgtttgtgccaatctccggctggcacggagacaacatgctggagatctcttccaagatgccctggttcaagggatggactgtggagcgtaaggaaggtaaggctgaaggtaaatgccttatcgaagctctggatgccatcctgccacccactaggccgaccgacaaggct
Pachycondyla_sikorae         --tcatatgcttgtctcaaagattaagccatgcatgtctcagtgcatgccgaattaaggtgaaaccgcgaatggctcattaaatcagttatggttcattagattgtacccacatttacttggataactgtggtaattctagagctaatacatgcaaaacagagtcccgaccagcgatgg-aagggacgcatttattagatcaaaaccaatcggtggcg--ggtggacca--tccgt-ccgccgttta-ttttggtgactctgaataactttgtgctgatcgcacggt--cttagcaccggcgacgcatctttcaaatgtctgccttatcaactgtcgatggtaggttctgcgcctaccatggttgtaacgggtaacggggaatcagggttcgattccggagagggagcctgagaaacggctaccacatccaaggaaggcagcaggcgcgcaaattacccactcccggcacggggaggtagtgacgaaaaataacgatacgggactcatccgaggccccgtaatcggaatgagtacactttaaatcctttaacgaggatccattggagggcaagtctggtgccagcagccgcggtaattccagctccaatagcgtatattaaagttgttgcggttaaaaagctcgtagttgaatctgtgtcgcacactgtcggttcaccgct--cg--cgg--tgtttaactggcatgatgtgggacgtcctaccggtgggctta----gcctcg-c-----gaggggcg------gccc-aaata-at---atcccatcgcggtgctctttactgagtgtcgagttgggccggtacgtttactttgaacaaattagagtgcttaaagcaggctaccttcgcctgaatactgtgtgcatggaataatggaataggacctcggttctattttattggttttcggaaccccgaggtaatgattaatagggacagatgggggcattcgtattgcgacgttagaggtgaaattcttggatcgtcgcaagacggacagaagcgaaagcatttgccaaaaatgttttcattaatcaagaacgaaagttagaggttcgaaggcgatcagataccgccctagttctaaccataaacgatgccagctagcgatccgccgaagttcctccgatgactcggcgggcagcttccgggaaaccaaagcttttgggttccgggggaagtatggttgcaaagctgaaacttaaaggaattgacggaagggcaccaccaggagtggagcctgcggcttaatttgactcaacacgggaaacctcaccaggcccagacaccggaaggattgacagattgatagctctttcttgattcggtgggtggtggtgcatggccgttcttagttggtggagcgatttgtctggttaattccgataacgaacgagactctagcctgctaaataggcgtaccttatggtatcgcgaagg-ccc--ccgg-ctcc---ggtcggc-gggtttttactaccaacgtacaaacaaatcttcttagagggacaggcggcttctagccgcacgagattgagcaataacaggtctgtgatgcccttagatgttctgggccgcacgcgcgctacactgaaggaatcagcgtgttttccctggccgaaaggcccgggtaacccgctgaacctccttcgtgctagggattggggcttgcaattgttccccatgaacgaggaattcccagtaagcgcgagtcataagctcgcgttgattacgtccctgccctttgtacacaccgcccgtcgctactaccgattgaatgatttagtgaggtcttcggactggt--gcgcgg-cagtgcctc--ggcac--tgccgatgttgccgggaagatgaccaaacttgatcatttagaggaagta-tattaagcggaggaaaagaaactaaccaggatttccttagtagcggcgagcgaacaggaaggagcccagcaccgaatcccgcggtt--cagccgcggggagatgtggtgttcgggagggtccga---ctat---cccg-aggtgtcg-catcgcgtccaagtccatcttgaatggggccacttacccgcagagggtgccaggcccgtag-cgaccgtt--gc-gcgc-ctcgggaggatctctccttagagtcgggttgcttgagagtgcagctctaagtgggtggtaaactccatctaaggctaaatacgaccacgagaccgatagcgaacaagtaccgtgagggaaagttgaaaagaactttgaagagagagttcaagagtacgtg-aaaccgttcaggggtaaacctaagaaacccaaaaga-tcgaac-ggggagattcatcgtcagcg-gcgctggctt-cgcgt-cggtgg--gcgatgtcc-cgcg---g-cg-----cgggcacgctaccg-cgcg-c-gcatga-ccggcg-t--cgtcgtcgtgcacttctcccctagt-agaacgtcgcgacccgctgggtgtcggtctacggcccggg--tg-cggtggctgtcgcgt----cg-c-cggt-aaaacg--gc-acg-cgg-caaa--cccccgg--a-c--gcccg-gccggctgcccggcggt--a----gc----ggtatcaggccgcagctgcgtca-agcccgtcgcaagcg----cg-cgc-ca-cgg-taacggatg--cacggaccca-gcgccgtcacc--g--atcc-tggtc-cgctgttgg-g--acgg--aacctttgacaggcc-taataccggtcggcgacgctactgctttgggtactcttaggacccgtcttgaaacacggaccaaggagtctaacatgtgcgcgagtcattggga-cagca--aaacccaaaggcgcaatgaaagtgaaggt----cggc--c--c--tgg---gccgac-cgagggaggatggg--ccgcgt----cgc--g-a--tgcggcctcgcactcccggggcgtctcgttct--catc---gcgagaagaggcgcaccaagagcgtacacgttgggacccgaaagatggtgaactatgcctggtcaggacgaagtcaggggaaaccctgatggaggtccgtagcgattctgacgtgcaaatcgatcgtcggaactgggtataggggcgaaagactaatcgaaccatctagtagctggttccccccgaagtttccctcaggatagctggcactcggccg------tt-cc----ggaacg-cgcgcgagtctcatctggtaaagcgaatgattagaggccttggggccgaaacgacctcaacctattctcaaactttaaatgggtgagatctctggctttcttgaa----ttgaagccac-gag--aa--t----ct------cggatcagag-tgccaagtgggccatttttggtaagcagaactggcgctgtgggatgaaccaaacgcggagttaaggcgcctaactcgacgctcatgggacaccatgaaaggcgttggttgcttaagacagcaggacggtggccatggaagtcggaatccgctaaggagtgtgtaacaactcacctgccgaagcaactagccctgaaaatggatggcgctgaagcgtcgagcctatactctgccgtcagcggcaagtggggcggggcccgtcacgaagccctgacgagtaggggggtcgcggcggtgtgcgcagaagggtc-tgggcgcgagcctgcctggagccgccgccggtgcagatcttggtggtagtagcaaatactccagcgaggccctggaggactgacgtggagaagggtgatatcgctctgtggaagttcgagacttccaagtattatgttaccatcattgatgctcccggacatagggactttatcaaaaacatgattaccggtacgtcgcaagccgattgcgctgtgctgatcgtcgctgctggtaccggagaatttgaagcaggtatctccaagaatggacagacccgcgagcacgctctgctcgcttttacgctgggtgtaaaacaactgatcgtcggagttaacaagatggactcgacggagcccccatactccgagcctcgctttgaggaaatcaagaaggaggtttcttcctacattaagaagattggctacaatccagctgctgtagccttcgtacccatctccggctggcatggcgacaatatgctggaagtttccgccaaaatgccctggttcaagggctggacagtggagcgcaaagataataaggctgaaggcaaatgccttattgaagccttggacgctatactgccacccaccaggccgactgataaggca
Centromyrmex_sellaris        --tcatatgcttgtctcaaagattaagccatgcatgtctcagtgcatgccgaattaaggtgaaaccgcgaatggctcattaaatcagttatggttcattagattgtacccacatttacttggataactgtggtaattctagagctaatacatgcaaaacagagtcccgaccagcgatgg-gagggacgcatttattagatcaaaaccaatcggtggcg--gtaggacct--attgt-ccgccgttta-ttttggtgactctgaataactttgtgctgatcgcacggt--cttagcaccggcgacgcatctttcaaatgtctgccttatcaactgtcgatggtaggttctgcgcctaccatggttgtaacgggtaacggggaatcagggttcgattccggagagggagcctgagaaacggctaccacatccaaggaaggcagcaggcgcgcaaattacccactcccggcacggggaggtagtgacgaaaaataacgatacgggactcatccgaggccccgtaatcggaatgagtacactttaaatcctttaacgaggatccattggagggcaagtctggtgccagcagccgcggtaattccagctccaatagcgtatattaaagttgttgcggttaaaaagctcgtagttgaatctgtgtcgcacactgtcggttcaccgct--cg--cgg--tgtttaactggcatgatgtgggacgtcctaccggtgggctta----gcctcg-c-----gaggggcg------gccc-aaata-at---atcccatcgcggtgctctttactgagtgtcgagttgggccggtacgtttactttgaacaaattagagtgcttaaagcaggctaccttcgcctgaatactgtgtgcatggaataatggaataggacctcggttctattttattggttttcggaaccccgaggtaatgattaatagggacagatgggggcattcgtattgcgacgttagaggtgaaattcttggatcgtcgcaagacggacagaagcgaaagcatttgccaaaaatgttttcattaatcaagaacgaaagttagaggttcgaaggcgatcagataccgccctagttctaaccataaacgatgccagctagcgatccgccgaagttcctccgatgactcggcgggcagcttccgggaaaccaaagcttttgggttccgggggaagtatggttgcaaagctgaaacttaaaggaattgacggaagggcaccaccaggagtggagcctgcggcttaatttgactcaacacgggaaacctcaccaggcccagacaccggaaggattgacagattgatagctctttcttgattcggtgggtggtggtgcatggccgttcttagttggtggagcgatttgtctggttaattccgataacgaacgagactctagcctgctaaataggcgtaccttatggtatcgcgaagg-ccc--ccgg-cttc---ggccggc-gggtttttactaccaacgtacaaacaaatcttcttagagggacaggcggcttctagccgcacgagattgagcaataacaggtctgtgatgcccttagatgttctgggccgcacgcgcgctacactgaaggaatcagcgtgttttccctggccgaaaggcccgggtaacccgctgaacctccttcgtgctagggattggggcttgcaattgttccccatgaacgaggaattcccagtaagcgcgagtcataagctcgcgttgattacgtccctgccctttgtacacaccgcccgtcgctactaccgattgaatgatttagtgaggtcttcggactggt--gcgcgg-cagtgcctc--ggcac--tgccgatgttgccgggaagatgaccaaacttgatcatttagaggaagta-tactaagcggaggaaaagaaactaaccaggatttccttagtagcggcgagcgaacaggaaggagcccagcaccgaatcccgcggtt--ccgccgcagggaaatgtggtgttcgggagggtccga---ctat---cccg-aggtgtcg-caccgcgtccaagtccatcttgaatggggccacttacccgcagagggtgccaggcccgtag-cgaccggt--ac-gcgt-ctcgggaggatctctccttagagtcgggttgcttgagagtgcagctctaagtgggtggtaaactccatctaaggctaaatacgaccacgagaccgatagcgaacaagtaccgtgagggaaagttgaaaagaactttgaagagagagttcaagagtacgtg-aaaccgttcaggggtaaacctaagaaacccaaaaga-tcgaac-ggggagattcatcgtcagcg-tcgctggctt-cgcgt-cggtgg--gcgatgtcagcgcg---g-cg-----cgggcacgctaccg-tgcg-c-gcatgt-ccggcg-t--cgtcgtcgtgcacttctcccctagt-agaacgtcgcgacccgctgggtgtcggtctacggcccggg--tg-aggtgactgtcgcgt----cg-c-cggt-aaaacg--ac-acg-cgg-caaa--ccctcgg--a-c--gcccg-gccggctgcccggcggt--a----gc----ggtatcaggccgcagctgcgtca-agcccgtcgcaagcg----cg-cgc-ca-cgg-tctcggagg--cacggaccta-gcgccgtcccc--g--gtcc-tggcc-cgctgttgg-g--acgg--atcctttgacaggcc-taataccggtcggcgacgctactgctttgggtactcttaggacccgtcttgaaacacggaccaaggagtctaacatgtgcgcgagtcattggga-cagca--aaacccaaaggcgcaatgaaagtgaaggt----cggc--c--c--tgg---gccgac-cgagggaggatggg--ccgcgt----cgc--g-a--tgcggcctcgcactcccggggcgtctcgttct--catc---gcgagaagaggcgcaccaagagcgtacacgttgggacccgaaagatggtgaactatgcctggtcaggacgaagtcaggggaaaccctgatggaggtccgtagcgattctgacgtgcaaatcgatcgtcggaactgggtataggggcgaaagactaatcgaaccatctagtagctggttccctccgaagtttccctcaggatagctggcactcggccg------tt-ct----ggaacg-cgcgcgagtctcatctggtaaagcgaatgattagaggccttggggccgaaacgacctcaacctattctcaaactttaaatgggtgagatctctggctttcttgaa----ttgaagccac-gag--aa--t----ct------cggatcagag-tgccaagtgggccatttttggtaagcagaactggcgctgtgggatgaaccaaacgcagagttaaggcgcctaactcgacgctcatgggacaccatgaaaggcgttggttgcttaagacagcaggacggtggccatggaagtcggaatccgctaaggagtgtgtaacaactcacctgccgaagcaactagccctgaaaatggatggcgctgaagcgtcgagcctatactctgccgtcagcggcaagtggggcggggcccgtcacgaagccctgacgagtaggagggtcgcggcggtgtgcgcagaagggtc-tgggcgcgagcctgcctggagccgccgccggtgcagatcttggtggtagtagcaaatactccagcgaggccctggaggactgacgtggagaagggtgatatcgctttgtggaagttcgagacttccaagtattacgttaccatcattgatgctcccggacatcgtgactttatcaaaaacatgatcactggtacttcgcaagctgattgtgccgtactgatcgtcgctgctggtaccggtgaatttgaggccggtatctcgaaaaacggacagacccgtgagcatgctttgcttgccttcactctcggcgtaaaacaacttatcgttggcgtcaacaagatggattccacggagcctccttactccgagtccagattcgaggaaattaagaaggaagtgtcatcgtacattaagaagatcggctataatccagctgccgtagcatttgtacctatctccggttggcatggagataacatgttggaggtgtctgctaaaatgccctggttcaagggatggacagtagagcggaaagatggcaaggctgaaggcaaatgccttattgaagctttggacgctatcctgccacccactaggccgactgacaaggcg
Lasius_californicus          --tcatatgcttgtctcaaagattaagccatgcatgtctcagtgcatgccgaattaaggtgaaaccgcgaatggctcattaaatcagttatggttcattagattgtacccacatttacttggataactgtggtaattctagagctaatacatgcaaaacagagtcccgaccagtgatgg-aagggacgcttttattagatcaaaaccaatcggtggcg--ggcgggccg--ttcgt-ccaccgttta-ttttggtgactctgaataactttgtgctgatcgcacggt--cctagcaccggcgacgcatctttcaaatgtctgccttatcaactgtcgatggtaggttctgcgcctaccatggttgtaacgggtaacggggaatcagggttcgattccggagagggagcctgagaaacggctaccacatccaaggaaggcagcaggcgcgcaaattacccactcccggcacggggaggtagtgacgaaaaataacgatacgggactcatccgaggccccgtaatcggaatgagtacactttaaatcctttaacgaggatccattggagggcaagtctggtgccagcagccgcggtaattccagctccaatagcgtatattaaagttgttgcggttaaaaagctcgtagttgaatctgtgtcgcacaccgtcggttcaccgct--cg--cgg--tgtttaactggcgtgatgtgggacgtcctaccggtgggctta----gcctcg-c-----gaggggcg------gccc-aacta-at---atcccgtcgcggtgctctttactgagtgtcgagtcgggccggtacgtttactttgaacaaattagagtgcttaaagcaggctaccttcgcctgaatactgcgtgcatggaataatggaataggacctcggttctattttgttggttttcggaaccccgaggtaatgattaatagggacagatgggggcattcgtattgcgacgttagaggtgaaattcttggatcgtcgcaagacggacagaagcgaaagcatttgccaaaaatgttttcattaatcaagaacgaaagttagaggttcgaaggcgatcagataccgccctagttctaaccataaacgatgccagctagcgatccgccgaagttcctccgatgactcggcgggcagcttccgggaaaccaaagcttttgggttccgggggaagtatggttgcaaagctgaaacttaaaggaattgacggaagggcaccaccaggagtggagcctgcggcttaatttgactcaacacgggaaacctcaccaggcccagacaccggaaggattgacagattgatagctctttcttgattcggtgggtggtggtgcatggccgttcttagttggtggagcgatttgtctggttaattccgataacgaacgagactctagcctgctaaataggcgtaccttatggtatcgcgaagg-ccc--ccgg-cttc---ggctggc-gggtttttactaccaacgtacaaacaaatcttcttagagggacaggcggcttctagccgcacgagattgagcaataacaggtctgtgatgcccttagatgttctgggccgcacgcgcgctacactgaaggaatcagcgtgtgttccctggccgaaaggcccgggtaacccgctgaacctccttcgtgctagggattggggcttgcaattgttccccatgaacgaggaattcccagtaagcgcgagtcataagctcgcgttgattacgtccctgccctttgtacacaccgcccgtcgctactaccgattgaatgatttagtgaggtcttcggactggt--gcgcgg-caatgtctc--ggcat--tgccgatgttgccgggaagatgaccaaacttgatcatttagaggaagta-tattaagcggaggaaaagaaactaactaggatttccttagtagcggcgagcgaacaggaaagagcccagcaccgaatcccgcggtt--ccgccgcagggaaatgtggtgtttgggaggatccg--c-ttat---cccg-aggtgtcg-cgtcgcgtccaagtccatcttgaatggggccacttacccgtagagggtgccaggcccgtag-cgaccggt--gc-gcgt-ctcgggaggatctctccttagagtcgggttgcttgagagtgcagctctaagtgggtggtaaactccatctaaggctaaatacgaccacgagaccgatagcgaacaagtaccgtgagggaaagttgaaaagaactttgaagagagagttcaagagtacgtg-aaaccgttcaggggtaaacctaagaaacccaaaaga-tcgaac-ggggagattcatcgtcagcg-gcgctggctt-cgcgt-cggtcg--gcgatgtcc-cgcg-g-g-cg-----cgggcacgctaccg-tgcgct-cgatgt-ccggcg-ct-cgtcgtcgtgcacttctccccaagt-agaacgtcgcgacccgctgggtgtcggtctacggcccggg--tg-aggtgactgtcgcgt----cg-c-cggt-aaaacg--gc-acg-cga-caaa--ccctcgg--t-c--gcccg-gccggctgctcggcggt--a----gc----ggtatcaggccgcacgtgcgtcg-aggccgtcgcaagcg----cg-cgc-ca-cgg-tctcggagg-ttacggacttc-gcgccgtcccc--g--gtcc-tggcc-cgctgttgg-gt-acggt-caccttcgacaggcc-tgataccggtcggcgacgctactgctttgggtactcttaggacccgtcttgaaacacggaccaaggagtctaacatgtacgcgagtcattggga-ccgcg--agacctaaaggcgtaatgaaagtgaaggt----cggc--c--c--tggc--gtcgac-cgagggaggatggg--ccgcgt----cgc--g-a--tgcggcctcgcactcccggggcgtctcgttct--catc---gcgagaagaggcgcacccagagcgtacacgttgggacccgaaagatggtgaactatgcctggtcaggacgaagtcaggggaaaccctgatggaggtccgtagcgattctgacgtgcaaatcgatcgtcggaactgggtataggggcgaaagactaatcgaaccatctagtagctggttccctccgaagtttccctcaggatagctggcactcggccg------tt-ccg---ggaacg-cgcgcgagtctcatctggtaaagcgaatgattagaggccttggggccgaaacgacctcaacctattctcaaactttaaatgggtgagatctctggctttcttgaa----atgaagccac-gag--ca--t----ct------cggatcagag-tgccaagtgggccatttttggtaagcagaactggcgctgtgggatgaaccaaacgcagagttaaggcgcccaactcgacgctcatgggacaccatgaaaggcgttggttgcttaagacagcaggacggtggccatggaagtcggaatccgctaaggagtgtgtaacaactcacctgccgaagcaactagccctgaaaatggatggcgctgaagcgtcgagcctatactctgccgtcagcggcaagtggggcggcagtcgtcacgaagccctgacgagtaggagggtcgcgacggtgagcgcagaagggtc-tgggcgtgagcctgcctggagccgccgtcggtgcagatcttggtggtagtagcaaatactccagcgaggccctggaggactgacgtggagaagggtgatatcgcattatggaaatttgaaacgtccaaatattatgtcactatcatcgacgctcctggacacagagattttattaagaacatgatcactggtacttcgcaagctgattgcgctgtactgattgtcgccgctggtactggcgaattcgaggctggtatctcgaaaaatggacagacccgtgagcacgctttactcgcctttaccctcggcgtcaaacagctgatcgtcggagttaacaaaatggattccaccgagcctccgtactccgagactcgattcgaggaaatcaagaaggaagtatcgtcgtacataaagaagatcggctacaacccagccgcagtcgcgttcgttcccatttccggctggcatggagacaacatgctggagccgtcctccaagatgccctggttcaaaggatggtctgtggagcgcaaggaaggcaaagccgacggcaaatgccttatcgaagccctcgatgccatcctgccacccagcaggccgaccgacaaggcc
Philidris_cordatus           --tcatatgcttgtctcaaagattaagccatgcatgtctcagtgcatgccgaattaaggtgaaaccgcgaatggctcattaaatcagttatggttcattagattgtacccacatttacttggataactgtggtaattctagagctaatacatgcaaaacagagtcccgaccagtgatgg-aagggacgcttttattagatcaaaaccaatcggtggcg--gacggaccg--cccgt-ccaccgttta-ctttggtgactctgaataactttgtgctgatcgcagggt--cctcgtaccggcgacgcatctttcaaatgtctgccttatcaactgtcgatggtaggttctgcgcctaccatggttgtaacgggtaacggggaatcagggttcgattccggagagggagcctgagaaacggctaccacatccaaggaaggcagcaggcgcgcaaattacccactcccggcacggggaggtagtgacgaaaaataacgatacgggactcatccgaggccccgtaatcggaatgagtacactttaaatcctttaacgaggatccattggagggcaagtctggtgccagcagccgcggtaattccagctccaatagcgtatattaaagttgttgcggttaaaaagctcgtagttgaatctgtgtcgcacaccgtcggttcaccgct--cg--cgg--tgtctaactggcgtgatgtgggacgtcctaccggtgggctta----accccg-c-----aaggggcg------gccc-aacta-at---atcccgtcgcggtgctctttactgagtgtcgagtcgggccggtacgtttactttgaacaaattagagtgcttaaagcaggctaccttcgcctgaatactgtgtgcatggaataatggaataggacctcggttctattttgttggttttcggaaccccgaggtaatgattaatagggacagatgggggcattcgtattgcgacgttagaggtgaaattcttggatcgtcgcaagacggacagaagcgaaagcatttgccaaaaatgttttcattaatcaagaacgaaagttagaggttcgaaggcgatcagataccgccctagttctaaccataaacgatgccagctagcgatccgccgaagttcctccgatgactcggcgggcagcttccgggaaaccaaagcttttgggttccgggggaagtatggttgcaaagctgaaacttaaaggaattgacggaagggcaccaccaggagtggagcctgcggcttaatttgactcaacacgggaaacctcaccaggcccagacaccggaaggattgacagattgatagctctttcttgattcggtgggtggtggtgcatggccgttcttagttggtggagcgatttgtctggttaattccgataacgaacgagactctagcctgctaaataggcgtaccttatggtatcgcgaagg-ccc--ccgg-cttc---ggccggt-gggtttttactaccaacgtacaaacaaatcttcttagagggacaggcggcttctagccgcacgagattgagcaataacaggtctgtgatgcccttagatgttctgggccgcacgcgcgctacactgaaggaatcagcgtgtgttccctggccgaaaggcccgggtaacccgctgaacctccttcgtgctagggattggggcttgcaattgttccccatgaacgaggaattcccagtaagcgcgagtcataagctcgcgttgattacgtccctgccctttgtacacaccgcccgtcgctactaccgattgaatgatttagtgaggtcttcggactggt--gcgcgg-caatgtctc--ggcat--tgccgatgttgccgggaagatgaccaaacttgatcatttagaggaagta-tactaagcggaggaaaagaaactaaccaggatttccttagtagcggcgagcgaacaggaaagagcccagcaccgaatcccgcggtt--ccgccgcagggaaatgtggtgtttgggaggatccg--g-tgat---cccg-aggtgtcg-cgtcgcgtccaagtccatcttgaatggggccacttacccgcagagggtgccaggcccgtag-cgaccggt--gc-gcgcactcgggaggatctctccttagagtcgggttgcttgagagtgcagctctaagtgggtggtaaactccatctaaggctaaatacaaccacgagaccgatagcgaacaagtaccgtgagggaaagttgaaaagaactttgaagagagagttcaagagtacgtg-aaaccgttcaggggtaaacctaagaaacccaaaaga-tcgaac-ggggagattcatcgtcagcg-gcgctggctt-cgcgt-cggtgg--gcgatgttc-cgcg-g-c-cg-----cggacacgctaccg-tgcg-t-cgatgt-ccggcg-ct-cgtcgtcgtgcacttctcccctagt-aggacgtcgcgacccgctgggtgtcggtctacggcccggg--tg-cggtgactgtcgcgt----cg-c-cggt-aaaacg--gc-acg-cgg-caaa--ccctcgg--t-c--gcccg-gccggctgcccggcggt--a----gc----ggtatcaggccgcacgtgcgtcg-ggaccgtcgcaagcg----cg-cgc-ca-cgg-tctcggagg-ttacggaccta-gcgccgtcccc--g--gtcc-tggcc-cgctgttgg-gt-acgg--ctccttcgacaggcc-ttataccggtcggcgacgctactgctttgggtactcttaggacccgtcttgaaacacggaccaaggagtctaacatgtacgcgagtcattggga-cagcg--agacctaaaggcgcaatgaaagtgaaggt----cggc--c--c--tggt--gtcgac-cgagggaggatggg--ccgcgt----cgc--g-a--tgcggctccgcactcccggggcgtctcgttct--catc---gcgagaagaggcgcacccagagcgtacacgttgggacccgaaagatggtgaactatgcctggtcaggacgaagtcaggggaaaccctgatggaggtccgtagcgattctgacgtgcaaatcgatcgtcggaactgggtataggggcgaaagactaatcgaaccatctagtagctggttccctccgaagtttccctcaggatagctggcactcggccg------tt-ccg---ggaacg-cgcgcgagtctcatctggtaaagcgaatgattagaggccttggggccgaaacgacctcaacctattctcaaactttaaatgggtgagatctctggctttcttgaa----atgaagccac-gag--ca--t----ct------cggatcagag-tgccaagtgggccatttttggtaagcagaactggcgctgtgggatgaaccaaacgcagagttaaggcgcccaactcgacgctcatgggacaccatgaaaggcgttggttgcttaagacagcaggacggtggccatggaagtcggaatccgctaaggagtgtgtaacaactcacctgccgaagcaactagccctgaaaatggatggcgctgaagcgtcgagcctatactctgccgtcagcggcaagtggggcggccgccgtcacgaagccctgacgagtaggagggtcgcggcggtgtgcgcagaagggtc-tgggcgtgagcctgcctggagccgccgtcggtgcagatcttggtggtagtagcaaatactccagcgaggccctggaggactgacgtggagaagggtgacatcgccttatggaagtttgagacttctaaatattatgtcaccattattgacgctcctggacacagagattttattaaaaacatgatcactggtacttcacaagctgattgtgctgtattgattgtcgctgctggtaccggtgaattcgaggctggtatctcgaagaatggacagactcgtgagcacgctctgctcgcttttacactcggtgtcaaacaattgattgtcggcgttaataaaatggactccaccgaacccccatactccgagacccgatttgaggaaattaagaaggaagtttcgtcgtacatcaaaaagatcggctacaatccggctgcagtcgcgtttgtgcccatctccggctggcatggagacaacatgttggaagtatccgccaagatgccctggttcaagggatggaccgtggagcgcaaagaaggcaaggccgaaggcaaatgccttattgaagctctcgatgccattctgccaccaactaggccgaccgacaaggcc
Metapolybia_cingulata        --tcatatgcttgtctcaaagattaagccatgcatgtctcagtgcatgccgagctaaggtgaaaccgcgaatggctcattaaatcagttatggtttcttagaccgtacccacatttacttggataactgtggtaattctagagctaatacatgcaaaccagagttcctcccagaggtgg-gaggaacgcttttattagatcaaaaccaatcggtggcg--tttgttaca--ttcgt-ccaccgttta-ctttgatgactctgaataaccttgagctgatcgcaaggt--cctagcaccggcgacaagtctttcaaatgtctgccttatcaactgtcgatggtaggttctgcgcctaccatggttgtaacgggtaacggggaatcagggttcgattccggagagggagcctgagaaacggctaccacatccaaggaaggcagcaggcgcgcaaattacccactcccggcacggggaggtagtgacgaaaaataacgatacgggactcatccgaggccccgtaatcggaatgagtacactttaaatcctttaacgaggatccattggagggcaagtctggtgccagcagccgcggtaattccagctccaatagcgtatattaaagttgttgcggttaaaaagctcgtagttgaatctgtgtttcacactgtcggttcaccgct--cg--cgg--tgttt-actggcatgatgtgggacgtcctaccggtgggttta----gccctt-c-------ggggcg------gtcc-aacta-at---atcccatcgcggtgctcttcattgagtgtcgagatgggccggtacgtttactttgaacaaattagagtgctcaaagcaggctagcctcgcctgaatactgtgtgcatggaataatggaataggacctcggttctattttgttggttttcggaacaccgaggtaatgattaatagggacagatgggggcattcgtattgcgacgttagaggtgaaattcttggatcgtcgcaagacggacagaagcgaaagcatttgccaaaaatgttttcattaatcaagaacgaaagttagaggttcgaaggcgatcagataccgccctagttctaaccataaacgatgccagctagcgatccgccgaagttcctccgatgactcgacgggcagcttccgggaaaccaaagcttttgggttccgggggaagtatggttgcaaagctgaaacttaaaggaattgacggaagggcaccaccaggagtggagcctgcggcttaatttgactcaacacgggaaacctcaccaggcccggacaccggaaggattgacagattgatagctctttcttgattcggtgggtggtggtgcatggccgttcttagttggtggagcgatttgtctggttaattccgataacgaacgagactctagcctgctaaataggcgtacattctggtatcacgaagg-ccc--ttgt-cttc---ggacgag-cggtttttactaccaacgtaccaacaaatcttcttagagggacaggcggcttttagccgcacgagattgagcaataacaggtctgtgatgcccttagatgttctgggccgcacgcgcgctacactgaaggaatcaacgtgttttccctggccgaaaggcccgggtaacccgctgaacctccttcgtgctagggattggggcttgcaattattccccatgaacgaggaattcccagtaagcgcgagtcataagctcgcgttgattacgtccctgccctttgtacacaccgcccgtcgctactaccgattgaatgatttagtgaggtcttcggactggt--gcgcgg-cagtgcctc--ggcac--tgccgatgttgccgggaagatgaccaaacttgatcatttagaggaagta-tattaagcggaggaaaagaaactaacaaggatttccttagtagctgcgagcgaacaggaaacagcccagcactgaatccctcggttaacagacgcagggaaatgtagtgtttgggaggatccgccttatat---cccg-aggcgcac-gaccgcgtccaagtccatcttgaatggggccacttacccgtagagggtgccaggcccgtag-agaccggt--gcagcgt-cttgggaggatctctccttagagtcgggttgcttgagagtgcagctctaagtgggtggtaaactccatctaaggctaaatacgaccacgagaccgatagcgaacaagtaccgtgagggaaagttgaaaagaactttgaagagagagttcaagagtacgtg-aaaccgttcaggggtaaacctgaggaacccgaaaga-tcgaat-gggaagattcagcgtcagcg-gcgcttgctc-ggcgg-gatcgt--gcgtcgtct-cggatc---tg-----ggatgacgttaatctttccatgccttgtttcggcg-t--cgtcgtcgtgcacttcttccctagt-agaacgtcgcgacccgttgggtgccggtctacggtacgag--cgggttagactgtcgcgt----cg-c------ttaggc--gc-acg-cgg-caga--ccctcgt--t-a--acccg-gccggctgcccggcggtcgaa---at----ggtatcttgccgcaaatgcgtcgcggcccgtcgcaagcg----ag-gtc-ag-tta-acgcggagt--tacggacccg-gtgccgtaccc--g--cggc-tggcc-ggctgttgg---gacgg--gtccttcgacgggcaatgataccggtctgcgacgctactgctttgggtactctcaggacccgtcttgaaacacggaccaaggagtctaacatgtgcgcgagtcattggga--tgcg--aagcctaaaggcgaaatgaaagtgaaggt----cgcg--ccaa--ccaa--gtcgac-cgagggaggatggg--ccgcgt----ttg--c-g--cgcggctccgcactcccggggcgtctcgttct--catt---gcgagaagaggcgcacccagagcgtacacgttgggacccgaaagatggtgaactatgcctggtcaggacgaagtcaggggaaaccctgatggaggtccgtagcgattctgacgtgcaaatcgatcgtcggaactgggtataggggcgaaagactaatcgaaccatctagtagctggttccctccgaagtttccctcaggatagctggcactcgttcg------tt-tat---tgaacg-taaaggagtctcatctggtaaagcgaatgattagaggccttggggccgaaacgacctcaacctattctcaaactttaaatgggtgagatctctggcttgcttgaa----atgaagccac-gag---atat----tt------cggatcagag-tgccaagtgggccaattttggtaagcagaactggcgctgtgggatgaaccaaacgcaaagttaaggcgcctaagtcgacgcttatgggataccatgaaaggcgttggttgcttaagacagcaggacggtggccatggaagttggaatccgctaaggagtgtgtaacaactcacctgccgaagcaactagccctgaaaatggatggcgctgaagcgtcgcgcctatactctgccgtcagcggcaagtgtggcggttatcgctatgaagccctgacgagtaggagggtcgcggcggtgtgcgcagaagggtc-tgggcgcgagcctgcctggagccgccgtcggtgcagatcttggtggtagtagcaaatactccagcgaggccctggaggactgacgtggagaagggtgacatcgccctttggaagttcgagactgccaaatattatgtcacaatcattgatgcacctggacacagagatttcatcaagaacatgatcactggtacttctcaagccgattgtgcagtattgattgttgctgctggtaccggagaatttgaagctggtatttcaaagaatggacaaactcgtgaacacgctctgcttgctttcactcttggagttaagcaactcattgttggagtgaacaaaatggactctactgaacccccttattctgagactcgtttcgaagaaattaaaaaagaagtatcttcttatatcaagaaaattggttacaatccagctgctgttgcatttgttccaatttctggatggcatggagataacatgttggaagcatccagtaagatgccttggttcaagggatggcatgtcgagcgtaaggaaggtaaggcagaaggtaaatgtctcatcgaagctcttgacgctattctcccaccatctagaccaactgacaagcca
Neivamyrmex_nigrescens       --tcatatgcttgtctcaaagattaagccatgcatgtctcagtgcatacctcactaaggtgaaaccgcgaatggctcattaaatcagttatggttcattggattgtacagaaacgtacttggataactgtggtaattctagagctaatacatgcaacattgagtcccgaccagtgatggcctgggacgcttttattagatcaaaaccaatcggtggcg--cacggtccg--cgcgc-ccaccgttcg-ctttggtgactctgaataactttgagctgatcgcacggt--cctcgtaccggcgacgcatctttcaaatgtctgccttatcaactgtcgatggtaggttttgcgcctaccatggttgtaacgggtaacggggaatcagggttcgattccggagagggagcctgagaaacggctaccacatccaaggaaggcagcaggcgcgcaaattacccactcccggcacggggaggtagtgacgaaaaataacgatacgggactcatccgaggccccgtaatcggaatgagtacactttaaatcctttaacgaggatccattggagggcaagtctggtgccagcagccgcggtaattccagctccaatagcgtatattaaagttgttgcggttaaaaagctcgtagttgaatctgtgtcgcgcaccgtcggttcaccgct--cg--cgg--tgtctaactggcgtgatgcgggacgtcctaccggtgggc-ca----gccccg-c-----gaggggcg------gccc-aactg-at---ctcccgtcgcggtgctctttactgagtgctgagtcgggccggtacgtttactttgaacaaattagagtgcttaaagcaggctaccttcgcctgaatattgcgtgcatggaataatggaataggacctcggttctattttgttggttttcggagccccgaggtaatgattaatagggacagatgggggcattcgtattgcgacgttagaggtgaaattcttggatcgtcgcaagacggacagaagcgaaagcatttgccaaaaatgttttcattaatcaagaacgaaagttagaggttcgaaggcgatcagataccgccctagttctaaccataaacgatgccagctagcgatccgccgaagttcctccgatgactcggcgggcagcttccgggaaaccaaagcttttgggttccgggggaagtatggttgcaaagctgaaacttaaaggaattgacggaagggcaccaccaggagtggagcctgcggcttaatttgactcaacacgggaaacctcaccaggcccagacaccggaaggattgacagattgatagctctttcttgattcggtgggtggtggtgcatggccgttcttagttggtggagcgatttgtctggttaattccgataacgaacgagactctagcctgctaaataggcgtaccttatggtatcgcgaagg-ccc--ccgg-cttc---ggccggc-gggtttttactaccaacgtacaaacaaatcttcttagagggacaggcggcttctagccgcacgagattgagcaataacaggtctgtgatgcccttagatgttctgggccgcacgcgcgctacactgaaggaatcagcgtgtgttccctgaccgaaaggcccgggtaacccgctgaacctccttcgtgctagggattggggcttgcaattgttccccatgaacgaggaattcccagtaagcgcgagtcataagctcgcgttgattacgtccctgccctttgtacacaccgcccgtcgctactaccgattgaatgatttagtgaggtcttcggactggt--gcgcgg-cgatgcctc--ggcac--tgccgatgttgccgggaagatgaccaaacttgatcatttagaggaagta-taataagcggaggaaaagaaactaaccaggatttcctcagtagctgcgagcgaacaggaaagagcccagcaccgaatcccgcggtt--ccgccgcagggaaatgtggtgttcgggaggatccg--c-ttat---ccct-tggcgtcg-cgccgcgtccaagtccatcttgaatggggccactcacccgtagagggtgccaggcccgtag-cgaccgac--gc-gcgc-ctcgggaggatctctccttagagtcgggttgcttgagagtgcagctctaagcgggtggtaaactccatctaaggctaaatacgaccacgagaccgatagcgaacaagtaccgtgagggaaagttgaaaagaactttgaagagagagttcaagagtacgtg-aaaccgttcaggggtaaacctgagaaacccgaaagattcgaac-ggggagattcatcgtcagcg-gcgctggctt-cgcgt-cggtgg--gcgatgtcc-cgcg-g-g-cg-----cgggcacgctaccg-tgcg-c-cgatgt-ccggcg-ag-cgtcgtcgtgcacttctcccctagt-aggacgtcgcgacccgctgggtgtcggtctacggcacggggctg-aggtgtctgtcgcgc----ctgc-acgt-caaactgcgc-gcg-cgg-caaa--ctcccgg--taa--gcccg-gccgactgcccggcggt--a----ga----ggtatcaggccgcgcgcgcgtcg-agcccgtcgcaagcg----ag-cgc-ca-cgg-tcccggagg--cacggaccca-gcgccgtcccc--g--gtcc-tggcc-cgctgctgg-gt-acggtgtaccttcgactggcc-ccataccggtcggcgacgctactgctttgggtactctcaggacccgtcttgaaacacggaccaaggagtctaacatgtacgcgagtcattggga-tagcg--atacctaaaggcgcaatgaaagtgaaggt----cgac--c--c--tggc--gccgac-ccagggaggatggg--ccgcgt----cgc--g-a--tgcggctccgcactcccggggcgtctcgctct--catc---gcgagaagaggcgcacccagagcgtacacgttgggacccgaaagatggtgaactatgcctggtcaggacgaagtcaggggaaaccctgatggaggtccgtagcgattctgacgtgcaaatcgatcgtcggaactgggtataggggcgaaagactaatcgaaccatctagtagctggttccctccgaagtttccctcaggatagctggcactcgtacg------tt-cct---ggaacg-cgttcgagtctcatccggtaaagcgaatgattagaggccttggggccgaaacgacctcaacctattctcaaactttaaatgggtgagatctctggctttcttgaa----atgaagccac-gag--ca--t----ct------cggatcagag-tgccaagtgggccatttttggtaagcagaactggcgctgtgggatgaaccaaacgcagagttaaggcgcccaactcgacgctcatgggacaccatgaaaggcgttggttgcttaagacagcaggacggtggccatggaagttggaatccgctaaggagtgtgtaacaactcacctgccgaagcaactagccctgaaaatggatggcgctgaagcgtcgagcctatactctgccgtcagcggcaagtggggcggccgccgccacgaagccctgacgagtaggagggtcgcggcggtgtgcgcggaagggtc-tgggcgcgagcctgcctggagccgccgtcggtgcagatcttggtggtagtagcaaatactccagcgaggccctggaggactgacgtggagaagggtgatatcgccctctggaagtttgagacctccaaatactacgtcacgatcatcgatgctccgggacatagggactttatcaaaaacatgatcactggtacctcgcaggctgactgtgcagtactgattgtcgctgcgggtactggtgagttcgaagctggtatttcgaagaacgggcaaacccgtgaacacgcccttctcgccttcactcttggtgtgaagcaattgattgtcggtgtcaacaagatggattccaccgagccaccatactccgagccccgtttcgaggaaatcaagaaggaagtatcctcgtacatcaagaaaatcggttacaacccagctgcagtcgcgttcgtgccaatctctggttggcatggagataacatgcttgaagtatcctccaagatgccctggttcaagggatggaacgtggaacgcaaggaaggcaaggctgaaggcaaatgcctcatcgaagctctcgacgctatcttaccgcccactaggccaaccgacaaggcc
Rhopalomastix_rothneyi       --tcatatgcttgtctcaaagattaagccatgcatgtctcagtgcatgccgaattaaggtgaaaccgcgaatggctcattaaatcagttatggttcattagattgtacccacatttacttggataactgtggtaattctagagctaatacatgcaaaacagagtcccgaccagtgatgg-aagggacgcttttattagatcaaaaccaatcggtggcg--ggcggtccg--tgcgt-ccaccgttta-ttttggtgactctgaataactttgtgctgatcgcacggt--cctagcaccggcgacgcatctttcaaatgtctgccttatcaactgtcgatggtaggttctgcgcctaccatggttgtaacgggtaacggggaatcagggttcgattccggagagggagcctgagaaacggctaccacatccaaggaaggcagcaggcgcgcaaattacccactcccggcacggggaggtagtgacgaaaaataacgatacgggactcatccgaggccccgtaatcggaatgagtacactttaaatcctttaacgaggatccattggagggcaagtctggtgccagcagccgcggtaattccagctccaatagcgtatattaaagttgttgcggttaaaaagctcgtagttgaatctgtgtcgcacaccgtcggttcaccgct--cg--cgg--tgtttaactggcgtgatgtgggacgtcctaccggtgggctta----gccccg-c-----gaggggcg------gccc-aacta-at---atcccgtcgcggtgctctttactgagtgtcgagtcgggccggtacgtttactttgaacaaattagagtgcttaaagcaggctatcctcgcctgaatactgcgtgcatggaataatggaataggacctcggttctattttgttggttttcggaaccccgaggtaatgattaatagggacagatgggggcattcgtattgcgacgttagaggtgaaattcttggatcgtcgcaagacggacagaagcgaaagcatttgccaaaaatgttttcattaatcaagaacgaaagttagaggttcgaaggcgatcagataccgccctagttctaaccataaacgatgccagctagcgatccgccgaagttcctccgatgactcggcgggcagcttccgggaaaccaaagcttttgggttccgggggaagtatggttgcaaagctgaaacttaaaggaattgacggaagggcaccaccaggagtggagcctgcggcttaatttgactcaacacgggaaacctcaccaggcccagacaccggaaggattgacagattgatagctctttcttgattcggtgggtggtggtgcatggccgttcttagttggtggagcgatttgtctggttaattccgataacgaacgagactctagcctgctaaataggcgtaccttatggtatctcgaagg-ccc--ccgg-cctc---ggccggt-gggtttttactaccaacgtacaaacaaatcttcttagagggacaggcggcttctagccgcacgagattgagcaataacaggtctgtgatgcccttagatgttctgggccgcacgcgcgctacactgaaggaatcagcgtgtgttccctggccgaaaggcccgggtaacccgctgaacctccttcgtgctagggattggggcttgcaattgttccccatgaacgaggaattcccagtaagcgcgagtcataagctcgcgttgattacgtccctgccctttgtacacaccgcccgtcgctactaccgattgaatgatttagtgaggtcttcggactggt--gcgcgg-caatgcgtc--ggcat--tgccgatgttgccgggaagatgaccaaacttgatcatttagaggaagta-tactaagcggaggaaaagaaactaaccaggatttccttagtagcggcgagcgaacaggaaagagcccagcaccgaatcccgcggtt--ccgccgcagggaaatgtggtgtttgggagggtccg--c-ttat---cccg-aggtgtcg-cgtcgcgtccaagtccatcttgaatggggccacttacccgcagagggtgccaggcccgtag-cgaccggt--gc-gcgt-ctcgggaggatctctccttagagtcgggttgcttgagagtgcagctctaagtgggtggtaaactccatctaaggctaaatacgaccacgagaccgatagcgaacaagtaccgtgagggaaagttgaaaagaactttgaagagagagttcaagagtacgtg-aaaccgttcaggggtaaacctaagaaacccaaaaga-tcgaac-ggggagattcatcgtcagcg-acgctggctt-cgcgt-cggtgg--gcgatgtcc-cgcg-g-g-cg-----cggacacgctgccg-tgcg-t-cgatgt-ccggcg-tt-cgtcgtcgtgcacttctcccctagt-agaacgtcgcgacccgctgggtgtcggtctacggcccggg--tg-cggtgactgacgcgt----cg-c-cggt-aaaacg--gc-acgccgt-caaa--ccctcgg--t-c--gcccg-gccggctgcccggcggt--a----gc----ggtataaggccgcaggtgcgtcg-aggccgtcgcaagcg----cg-cgc-ca-cgg-tcacggagg-caacggaccta-gcgccgtctcc--g--gtcc-tggcc-cgctgttgg-gt-acgg--ttccttcgacaggcc-tgataccggtcggcgacgctactgctttgggtactcttaggacccgtcttgaaacacggaccaaggagtctaacatgtacgcgagtcattggga-cagcg--atacctaaaggcgtaatgaaagtgaaggt----cggc--c--c--tggt--gtcgac-cgagggaggatggg--ccgcgt----cgc--g-a--tgcggctccgcactcccggggcgtctcgttct--catc---gcgagaagaggcgcacccagagcgtacacgttgggacccgaaagatggtgaactatgcctggtcaggacgaagtcaggggaaaccctgatggaggtccgtagcgattctgacgtgcaaatcgatcgtcggaactgggtataggggcgaaagactaatcgaaccatctagtagctggttccctccgaagtttccctcaggatagctggcactcggccg------tt-ccg---ggaacg-cgcgcgagtctcatctggtaaagcgaatgattagaggccttggggccgaaacgacctcaacctattctcaaactttaaatgggtgagatctctggctttcttgaa----atgaagccac-gag--tatca----ct------cggatcagag-tgccaagtgggccatttttggtaagcagaactggcgctgtgggatgaaccaaacgcagagttaaggcgcccaactcgacgctcatgggacaccatgaaaggcgttggttgcttaagacagcagaacggtggccatggaagtcggaatccgctaaggagtgtgtaacaactcacctgccgaagcaactagccctgaaaatggatggcgctgaagcgtcgagcctatactctgccgtcagcggcaagtggggcggccgccgtcacgaggccctgacgagtaggagggtcgcggcggtgtgcgcagaagggtc-tgggcgcgagcctgcctggagccgccgtcggtgcagatcttggtggtagtagcaaatactccagcgaggccctggaggactgacgtggagaagggtgatatcgccctgtggaagttcgaaaccgctaaatactatgtgacaattatcgatgctcctggacacagagattttatcaaaaacatgatcaccggtacctcgcaggccgattgcgcggtgttgattgttgccgctggtactggtgaattcgaggctggaatttcaaagaatggacagacccgcgagcacgctctcctcgcgttcaccctcggcgtcaagcagttgattgtcggggtcaataaaatggattccaccgagcccccgtattccgagatacgattcgaggaaattaagaaagaagtatcgtcctatattaagaagatcggttataatccggccgctgttgcgttcgtgccaatctccggctggcacggggacaacatgctggaggtgtccgccaagatgccctggttcaagggatggaccgtagagcgtaaggaaggcaaggccgaaggtaaatgtctcatcgaagctctggatgccatcctgccacccacgaggccgaccgacaaggct
Mischocyttarus_flavitarsis   --tcatatgcttgtctcaaagattaagccatgcatgtctcagtgcatgccgaattaaggtgaaaccgcgaatggctcattaaatcagttatggtttcttagatcgtacccacatttacttggataactgtggtaattctagagctaatacatgcaaaccagagttccaaccagagatgg-gaggaacgcttttattagatcaaaaccaatcggtggcg--attgttact--ttcgt-ccaccgttta-ctttgatgactctgaataacttagagctgatcgcacggt--cctagcaccggcgacaagtctttcaaatgtctgacttatcaactgtcgatggtaggttctgcgcctaccatggttgtaacgggtaacggggaatcagggttcgattccggagagggagcctgagaaacggctaccacatccaaggaaggcagcaggcgcgcaaattacccactcccagaacggggaggtagtgacgaaaaataacgatacgggactcatccgaggccccgtaatcggaatgagtacactttaaatcctttaacgaggatccattggagggcaagtctggtgccagcagccgcggtaattccagctccaatagcgtatattaaagttgttgcggttaaaaagctcgtagttgaatctgtgtttcacactgtcggttcaccgct--cg--cgg--tgttt-actggcatgatgtgggacgtcctaccggtgggctta----gctctt-c-------ggggcg------gtcc-aacta-at---atcccatcgcggtgctcttcattgagtgtcgagatgggccggtacgtttactttgaacaaattaaagtgcttaaagcaggctagcctcgcctgaatactgtgtgcatggaataatggaataggacctcggttctattttgttggttttcggaaccccgaggtaatgattaatagggacagatgggggcattcgtattgcgacgttagaggtgaaattcttggatcgtcgcaagacggacagaagcgaaagcatttgccaaaaatgttttcattaatcaagaacgaaagttagaggttcgaaggcgatcagataccgccctagttctaaccataaacgatgccagctagcgatccgccgaagttcctccgatgactcgacgggcagcttccgggaaaccaaagcttttgggttccgggggaagtatggttgcaaagctgaaacttaaaggaattgacggaagggcaccaccaggagtggagcctgcggcttaatttgactcaacacgggaaacctcaccaggcccggacaccggaaggattgacagattgatagctctttcttgattcggtgggtggtggtgcatggccgttcttagttggtggagcgatttgtctggttaattccgataacgaacgagactctagcctgctaaataggcgtacattctggtatcacgaagg-ccc--tcgt-cctc---ggacgag-tggtttttactaccaacgtaccaacaaatcttcttagagggacaggcggcttttagccgcacgagattgagcaataacaggtctgtgatgcccttagatgttctgggccgcacgcgcgctacactgaaggaatcaacgtgttttccctggccgaaaggcccgggtaacccgctgaacctccttcgtgctagggattggggcttgcaattattccccatgaacgaggaattcccagtaagcgcgagtcataagctcgcgttgattacgtccctgccctttgtacacaccgcccgtcgctactaccgattgaatgatttagtgaggtcttcggactggt--gcgcgg-cagtgcctc--ggcac--tgccgatgttgccgggaagatgaccaaacttgatcatttagaggaagta-tattaagcggtggaaaagaaactaacaaggatttccttagtagctgcgagcgaagaggaaatagcccagcactgaatccctcgtta--cagacgcagggaaatgtagtgtttgggaggatccgccttatat---cccg-agacgcac-gaccgcgttcaagtccatcttgaatggggccacttacccgtagagggtgccaggcccgtag-cgaccggt--gcagcgt-ttcgggaggatctctccttagagtcgggttgcttgagagtgcagctctaagtgggtggtaaactccatctaaggctaaatatgaccacgagaccgatagcgaacaagtaccgtgagggaaagttgaaaagaactttgaagagagagttaaagagtacgtg-aaaccgttcaggggtaaacctgagaaacccgaaaga-tcgaat-gggaagattcagcgtcagcg-gcgcttgctt-ggcgg--atcgt--gcgtcgtct-cgga------------gagactcgtattct-ttccatgccttgt-ttggcg-t--cgtcgtcgtgcacttcttccttagt-agaacgtcgcgacccgttgggtgtcggtatacggtccgag--cg--gtagactgccgcgt----cg-c------ttcggc--gt-acg-cgg-caga--ccctcgg--t-c--acctg-accggctgcccggcggtcgaa---at----ggtatcttgccgcaagtgcgtcg-ggcccgtcgcaagcg----ag-gcc-ag-tat-tatcggagt--tacggacccg-gtgccgtaccc--g--taac-tggcc-agctgtttg---ggcgg--gtcctttgacgggcaatgataccggtctgcgacgctactgctttgggtactttcaggacccgtcttgaaacacggaccaaggagtctaacatgtgcgcgagtcattggga--cgcg--aagcctaaaggcataatgaaagtgaaggt----cgta--c--t--ctaa--gtcgac-cgagggaggatggg--ccgcgt----tta--c-g--cgttgctccgcactcccggggcgtctcgctct--catt---gcgagaagaggcgcacccagagcgtacacgttgggacccgaaagatggtgaactatgcctggtcaggacgaagtcaggggaaaccctgatggaggtccgtagcgattctgacgtgcaaatcgatcgtcggaactgggtataggggcgaaagactaatcgaaccatctagtagctggttccctccgaagtttccctcaggatagctggcactcgttcg------tt-cat---tgaacgtcaaacgagtctcatctggtaaagcgaatgattagaggccttggggccgaaacgacctcaacctattctcaaactttaaatgggtgagatctctggcttgcttgaa----atgaagccac-gag---aata----ta------cggatcagag-cgccaagtgggccaattttggtaagcagaactggcgctgtgggatgaaccaaacgcaaagttaaggcgcctaagtcgacgcttatgggataccatgaaaggcgttggttgcttaagacagcaggacggtggccatggaagttggaatccgctaaggagtgtgtaacaactcacctgccgaagcaactagccctgaaaatggatggcgctgaagcgtcgcgcctatactctgccgtcagcggcaaacgtggcagttgccgctatgaagctctgacgagtaggagggtcgcggcggtgtgcgcagaagggtc-tgggcgtgagcctgcctggagccgccgtcggtgcagatcttggtggtagtagcaaatactccagcgaggccctggaggactgacgtggagaagggtgacattgccctatggaaattcgaaacctcaaaatactatgtcacaatcattgatgcacctggacatagagattttattaaaaacatgatcaccggcacttcgcaagctgattgtgcagtacttatagtagcagctggtacaggagagttcgaagctggtatttctaagaatggacaaactcgtgaacacgctttgcttgcttttactcttggtgttaagcaacttatcgttggagtaaataagatggactctaccgaaccaccttactccgaaactcgttatgaagaaattaagaaggaagtatcgtcatacattaagaaaattggttacaatccagcaacggttgcatttgtaccaatttctggttggcacggagacaacatgttagaagtatccagcaagatgccttggttcaagggatggactgttgaacgtaaagaaggtaaagctgaaggtaaatgcctcatcgaagctttagatgctattcttccaccaactagaccaacagacaaagca
Technomyrmex_MAD05           --tcatatgcttgtctcaaagattaagccatgcatgtctcagtgcatgccgaattaaggtgaaaccgcgaatggctcattaaatcagttatggttcattagattgtacccacatttacttggataactgtggtaattctagagctaatacatgcaaaacagagtcccgaccagtgatgg-aagggacgcttttattagatcaaaaccaatcggtggcg--gacggaccg--cccgt-ccaccgttta-ctttggtgactctgaataactttgtgctgatcgcacggt--cttagcaccggcgacgcatctttcaaatgtctgccttatcaactgtcgatggtaggttctgcgcctaccatggttgtaacgggtaacggggaatcagggttcgattccggagagggagcctgagaaacggctaccacatccaaggaaggcagcaggcgcgcaaattacccactcccggcacggggaggtagtgacgaaaaataacgatacgggactcatccgaggccccgtaatcggaatgagtacactttaaatcctttaacgaggatccattggagggcaagtctggtgccagcagccgcggtaattccagctccaatagcgtatattaaagttgttgcggttaaaaagctcgtagttgaatctgtgtcgcacaccgtcggttcaccgct--cg--cgg--tgtctaactggcgtgatgtgggacgtcctaccggtgggctta----gctccg-c-----gaggggcg------gccc-aacta-at---atcccgtcgcggtgctctttactgagtgtcgagtcgggccggtacgtttactttgaacaaattagagtgcttaaagcaggctaccttcgcctgaatactgtgtgcatggaataatggaataggacctcggttctattttgttggttttcggaaccccgaggtaatgattaatagggacagatgggggcattcgtattgcgacgttagaggtgaaattcttggatcgtcgcaagacggacagaagcgaaagcatttgccaaaaatgttttcattaatcaagaacgaaagttagaggttcgaaggcgatcagataccgccctagttctaaccataaacgatgccagctagcgatccgccgaagttcctccgatgactcggcgggcagcttccgggaaaccaaagcttttgggttccgggggaagtatggttgcaaagctgaaacttaaaggaattgacggaagggcaccaccaggagtggagcctgcggcttaatttgactcaacacgggaaacctcaccaggcccagacaccggaaggattgacagattgatagctctttcttgattcggtgggtggtggtgcatggccgttcttagttggtggagcgatttgtctggttaattccgataacgaacgagactctagcctgctaaataggcgtaccttatggtatcgcgaagg-ccc--tcgg-cttc---ggccgat-gggtttttactaccaacgtacaaacaaatcttcttagagggacaggcggcttctagccgcacgagattgagcaataacaggtctgtgatgcccttagatgttctgggccgcacgcgcgctacactgaaggaatcagcgtgtgttccctggccgaaaggtccgggtaacccgctgaacctccttcgtgctagggattggggcttgcaattgttccccatgaacgaggaattcccagtaagcgcgagtcataagctcgcgttgattacgtccctgccctttgtacacaccgcccgtcgctactaccgattgaatgatttagtgaggtcttcggactggt--gcgcgg-caatgtctc--ggcat--tgccgatgttgccgggaagatgaccaaacttgatcatttagaggaagta-tattaagcggaggaaaagaaactaaccaggatttccttagtagcggcgagcgaacaggaaagagcccagcaccgaatcccgcggtt--ccgccgcagggaaatgtggtgtttgggaggatccg--a-tgat---cccg-aggtgtcg-cgtcgcgtccaagtccatcttgaatggggccacttacccgcagagggtgccaggcccgtag-cgaccgat--gc-gcgcactcgggtggatctctccttagagtcgggttgcttgagagtgcagctctaagtgggtggtaaactccatctaaggctaaatacgaccacgagaccgatagcgaacaagtaccgtgagggaaagttgaaaagaactttgaagagagagttcaagagtacgtg-aaaccgttcaggggtaaacctaagaaacccaaaaga-tcgaac-ggggagattcatcgtcagcg-gcgctggctt-cgcgt-cggtgg--gcgatgttc-cgtg-g-t-ca-----cggacacgctaccg-tgcg-t-cgatgt-ccggcg-ct-cgtcgtcgtgcacttctcccctagt-aggacgtcgcgacccgctgggtgtcggtctacggcccgag--tg-cggtgcctgacgcgt----cg-c-cggt-aaaacg--gc-acg-cgt-caaa--ccctcgg--t-c--gcccg-gccggctgcccggcggt--a----gc----ggtatcaggccgcacgtgcgtcg-ggaccgtcgcaagcg----cg-cgc-ca-cgg-tctcggagg-ttacggaccta-gcgccgtcccc--g--gtcc-tggcc-cgctgttgg-gt-acgg--ctcctccgacaggcc-tcataccggtcggcgacgctactgctttgggtactcttaggacccgtcttgaaacacggaccaaggagtctaacatgtacgcgagtcattggga-cagcg--agacctaaaggcgcaatgaaagtgaaggt----cggc--c--c--tggt--gtcgac-cgagggaggatggg--ccgcgt----cgc--g-a--tgcggctccgcactcccggggcgtctcgttct--catt---gcgagaagaggcgcacccagagcgtacacgttgggacccgaaagatggtgaactatgcctggtcaggacgaagtcaggggaaaccctgatggaggtccgtagcgattctgacgtgcaaatcgatcgtcggaactgggtataggggcgaaagactaatcgaaccatctagtagctggttccctccgaagtttccctcaggatagctggcactcggccg------tt-ccg---ggaacg-cgcgcgagtctcatctggtaaagcgaatgattagaggccttggggccgaaacgacctcaacctattctcaaactttaaatgggtgagatctctggctttcttgaa----atgaagccac-gag--ca--t----ct------cggatcagag-tgccaagtgggccatttttggtaagcagaactggcgctgtgggatgaaccaaacgcagagttaaggcgcccaactcgacgctcatgggacaccatgaaaggcgttggttgcttaagacagcaggacggtggccatggaagtcggaatccgctaaggagtgtgtaacaactcacctgccgaagcaactagccctgaaaatggatggcgctgaagcgtcgagcctatactctgccgtcagcggcaagtgggacggccgtcgtcacgaagccctgacgagtaggagggtcgcggcggtgtgcgcagaagggtc-tgggcgcgagcctgcctggagccgccgtcggtgcagatcttggtggtagtagcaaatactccagcgaggccctggaggactgacgtggagaagggtgacatagccttgtggaagtttgagactgccaaatactatgtcaccattattgacgctcctggacacagagattttatcaaaaacatgatcactggtacttcacaagctgattgtgctgtgctgattgtcgctgctggtaccggtgaattcgaggctggtatctcgaagaacggacagactcgcgagcacgctctgctcgccttcacgctcggtgtcaaacaattgattgtcggcgttaacaaaatggactccaccgagcccccgtactccgagactcgattcgaggaaatcaagaaggaggtgtcgtcgtacatcaaaaagatcggctataacccggccgcggttgcgtttgtgcccatctccggttggcacggagacaacatgttggaggtgtccgccaagatgccctggttcaagggatggaccgtggagcgtaaagaaggcaagggcgaaggcaaatgccttatcgaggctctcgacgctattctgccgcccactaggccaaccgacaaggcc
Polyrhachis_Cyrto01          --tcatatgcttgtctcaaagattaagccatgcatgtctcagtgcatgccgaattaaggtgaaaccgcgaatggctcattaaatcagttatggttcattagattgtacccacatttacttggataactgtggtaattctagagctaatacatgcaaaacagagtcccgaccagtgatgg-aagggacgcttttattagatcaaaaccaatcggtggcg--ggcgggccg--ttcgt-ccaccgttta-ttttggtgactctgaataactttgtgctgatcgcacggt--cctagcaccggcgacgcatctttcaaatgtctgccttatcaactgtcgatggtaggttctgcgcctaccatggttgtaacgggtaacggggaatcagggttcgattccggagagggagcctgagaaacggctaccacatccaaggaaggcagcaggcgcgcaaattacccactcccggcacggggaggtagtgacgaaaaataacgatacgggactcatccgaggccccgtaatcggaatgagtacactttaaatcctttaacgaggatccattggagggcaagtctggtgccagcagccgcggtaattccagctccaatagcgtatattaaagttgttgcggttaaaaagctcgtagttgaatctgtgtcgcacaccgtcggttcaccgct--cg--cgg--tgtttaactggcgtgatgtgggacgtcctaccggtgggctta----gccccg-c-----gaggggcg------gccc-aacta-at---atcccgtcgcggtgctctttactgagtgtcgagtcgggccggtacgtttactttgaacaaattagagtgcttaaagcaggctaccttcgcctgaatactgcgtgcatggaataatggaataggacctcggttctattttgttggttttcggaaccccgaggtaatgattaatagggacagatgggggcattcgtattgcgacgttagaggtgaaattcttggatcgtcgcaagacggacagaagcgaaagcatttgccaaaaatgttttcattaatcaagaacgaaagttagaggttcgaaggcgatcagataccgccctagttctaaccataaacgatgccagctagcgatccgccgaagttcctccgatgactcggcgggcagcttccgggaaaccaaagcttttgggttccgggggaagtatggttgcaaagctgaaacttaaaggaattgacggaagggcaccaccaggagtggagcctgcggcttaatttgactcaacacgggaaacctcaccaggcccagacaccggaaggattgacagattgatagctctttcttgattcggtgggtggtggtgcatggccgttcttagttggtggagcgatttgtctggttaattccgataacgaacgagactctagcctgctaaataggcgtaccttatggtatcgcgaagg-ccc--ccgg-cttc---ggctggc-gggtttttactaccaacgtacaaacaaatcttcttagagggacaggcggcttctagccgcacgagattgagcaataacaggtctgtgatgcccttagatgttctgggccgcacgcgcgctacactgaaggaatcagcgtgtgttccctggccgaaaggcccgggtaacccgctgaacctccttcgtgctagggattggggcttgcaattgttccccatgaacgaggaattcccagtaagcgcgagtcataagctcgcgttgattacgtccctgccctttgtacacaccgcccgtcgctactaccgattgaatgatttagtgaggtcttcggactggt--gcgcgg-caatgtctc--ggcat--tgccgatgttgccgggaagatgaccaaacttgatcatttagaggaagta-tattaagcggaggaaaagaaactaaccaggatttccttagtagcggcgagcgaacaggaaagagcccagcaccgaatcccgcggtt--ccgccgcagggaaatgtggtgtttgggaggatccg--c-ttat---cccg-aggtgtcg-cgtcgcgtccaagtccatcttgaatggggccacttacccgtagagggtgccaggcccgtag-cgaccggt--gc-gcgt-ctcgggaggatctctccttagagtcgggttgcttgagagtgcagctctaagtgggtggtaaactccatctaaggctaaatacgaccacgagaccgatagcgaacaagtaccgtgagggaaagttgaaaagaactttgaagagagagttcaagagtacgtg-aaaccgttcaggggtaaacctaagaaacccaaaaga-tcgaac-ggggagattcatcgtcagcg-gcgctggctt-cgcgt-cggtgg--gcgatgtcc-cgcg-g-g-cg-----cgggcacgctaccg-tgcg-t-cgatgt-ccggct-gt-cgtcgtcgtgcacttctccccaagt-agaacgtcgcgacccgctgggtgtcggtctacggcccggg--tg-cggtgactgtcgcgt----cg-c-cggt-aaaacg--gc-acg-cga-caaa--ccctcgg--t-a--gcccg-gccggctgctcggcggt--a----gc----ggtatcaggtcgcacgtgcgtcg-aggacgtcgcaagcg----cg-cgc-ca-cgg-tctcggagg-tcacggacttt-gcgccgtcccc--g--gtcc-tggcc-cgctgctgg-gt-acgta-aaccttcgacaggcc-tgataccggtcggcgacgctactgctttgggtactcttaggacccgtcttgaaacacggaccaaggagtctaacatgtacgcgagtcattggga-ccgcg--agacctaaaggcgtaatgaaagtgaaggt----cggc--c--c--tggc--gtcgac-cgagggaggatggg--ccgcgt----cgc--g-a--tgcggcctcgcactcccggggcgtctcgttct--cata---gcgagaagaggcgcacccagagcgtacacgttgggacccgaaagatggtgaactatgcctggtcaggacgaagtcaggggaaaccctgatggaggtccgtagcgattctgacgtgcaaatcgatcgtcggaactgggtataggggcgaaagactaatcgaaccatctagtagctggttccctccgaagtttccctcaggatagctggcact---------------------ggaccg-cacgcgagtctcatctggtaaagcgaatgattagaggccttggggccgaaacgacctcaacctattctcaaactttaaatgggtgagatctctggctttcttgaa----atgaagccac-gag--ca--t----ctctc---cggatcagag-tgccaagtgggccatttttggtaagcagaactggcgctgtgggatgaaccaaacgcagagttaaggcgcccaactcgacgctcatgggacaccatgaaaggcgttggttgcttaagacagcaggacggtggccatggaagtcggaatccgctaaggagtgtgtaacaactcacctgccgaagcaactagccctgaaaatggatggcgctgaagcgtcgagcctatactctgccgtcagcggcaagtggggcggcggtcgtcacgaagccctgacgagtaggagggtcgcgacggtgagcgcagaagggtc-tgggcgcgagcctgcctggagccgccgtcggtgcagatcttggtggtagtagcaaatactccagcgaggccctggaggactgacgtggagaagggtgatatcgctttgtggaaatttgaaacatccaaatattatgtcaccatcatcgatgctcctggacacagagattttattaagaacatgattactggtacctcgcaagctgattgcgctgtattgattgtcgctgctggtactggcgagttcgaggcaggtatctcgaagaatggacaaactcgtgagcatgctttgctcgccttcactcttggcgtcaagcagttgatcgtcggagttaacaagatggattctactgagcctccgtactccgaaacccgattcgaggaaatcaaaaaagaagtatcatcatacatcaaaaagattggttataatccggctgcagttgcatttgtccctatttctggctggcatggagacaacatgttggagccatcctccaagatgccctggttcaaaggatggtctgtggagcgcaaagaaggcaaagctgacggcaaatgccttatcgaagccctcgatgccatcctgccacccaccaggccgactgataaggcc
Stenamma_dyscheres           --tcatatgcttgtctcaaagattaagccatgcatgtctcagtgcatgccgaattaaggtgaaaccgcgaatggctcattaaatcagttatggttcattagattgtacccacatttacttggataactgtggtaattctagagctaatacatgcaaaacagagtcccgaccagtgatgg-aagggacgcttttattagatcaaaaccaatcggtggcg--tgcggtccg--tgcgt-ccaccgttta-ttttggtgactctgaataactttgtgctgatcgcacggt--cttagcaccggcgacgcatctttcaaatgtctgccttatcaactgtcgatggtaggttctgcgcctaccatggttgtaacgggtaacggggaatcagggttcgattccggagagggagcctgagaaacggctaccacatccaaggaaggcagcaggcgcgcaaattacccactcccggcacggggaggtagtgacgaaaaataacgatacgggactcatccgaggccccgtaatcggaatgagtacactttaaatcctttaacgaggatccattggagggcaagtctggtgccagcagccgcggtaattccagctccaatagcgtatattaaagttgttgcggttaaaaagctcgtagttgaatctgtgtcgcacaccgtcggttcaccgct--cg--cgg--tgtttaactggcgtgatgtgggacgtcctaccggtgggctta----gcctcg-c-----aaggggcg------gccc-aacta-at---atcccgtcgcggtgctctttactgagtgtcgagtcgggccggtacgtttactttgaacaaattagagtgcttaaagcaggctatcctcgcctgaatactgcgtgcatggaataatggaataggacctcggttctattttgttggttttcggaaccccgaggtaatgattaatagggacagatgggggcattcgtattgcgacgttagaggtgaaattcttggatcgtcgcaagacggacagaagcgaaagcatttgccaaaaatgttttcattaatcaagaacgaaagttagaggttcgaaggcgatcagataccgccctagttctaaccataaacgatgccagctagcgatccgccgaagttcctccgatgactcggcgggcagcttccgggaaaccaaagcttttgggttccgggggaagtatggttgcaaagctgaaacttaaaggaattgacggaagggcaccaccaggagtggagcctgcggcttaatttgactcaacacgggaaacctcaccaggcccagacaccggaaggattgacagattgatagctctttcttgattcggtgggtggtggtgcatggccgttcttagttggtggagcgatttgtctggttaattccgataacgaacgagactctagcctgctaaataggcgtaccttatggtatctcgaagg-ccc--ccgg-cttc---ggccggt-gggtttttactaccaacgtacaaacaaatcttcttagagggacaggcggcttctagccgcacgagattgagcaataacaggtctgtgatgcccttagatgttctgggccgcacgcgcgctacactgaaggaatcagcgtgtgttccctggccgaaaggcccgggtaacccgctgaacctccttcgtgctagggattggggcttgcaattgttccccatgaacgaggaattcccagtaagcgcgagtcataagctcgcgttgattacgtccctgccctttgtacacaccgcccgtcgctactaccgattgaatgatttagtgaggtcttcggactggt--gcgcgg-caatgcgtc--ggcat--tgccgatgttgccgggaagatgaccaaacttgatcatttagaggaagta-tattaagcggaggaaaagaaactaaccaggatttccttagtagcggcgagcgaacaggaaagagcccagcaccgaatcccgcggtt--ccgccgcagggaaatgtggtgtttgggagggtccg--c-ttat---cccg-aggcgtcg-cgtcgcgtccaagtccatcttgaatggggccacttacccgcagagggtgccaggcccgtag-cgaccggt--gc-gcgt-ctcgggaggatctctccttagagtcgggttgcttgagagtgcagctctaagtgggtggtaaactccatctaaggctaaatacgaccacgagaccgatagcgaacaagtaccgtgagggaaagttgaaaagaactttgaagagagagttcaagagtacgtg-aaaccgttcaggggtaaacctaagaaacccaaaaga-tcgaac-ggggagattcatcgtcagcg-acgctggctt-cgcgt-cggtgg--gcgatgtcc-cgcg-g-g-cg-----cgggcacgctgccg-tgcg-t-cgatgt-ccggcg-tt-cgtcgtcgtgcacttctcccctagt-agaacgtcgcgacccgctgggtgtcggtctacggcccggg--tg-cggtgactgacgcgt----cg-c-cggt-aaaacg--gc-acg-cgt-caaa--cccccgg--t-c--gcctg-gccggctgcccggcggt--a----gc----ggtatcaggccgcacgtgcgtcg-aggccgtcgcaagcg----cg-cgt-ca-tgg-tcacggagg-caacggaccta-gcgccgtcacc--g--gtcc-tgacc-cgctgttgg-gt-acgg--aaccttcgacaggcc-tgataccggtcggcgacgctactgctttgggtactcttaggacccgtcttgaaacacggaccaaggagtctaacatgtacgcgagtcattggga-cagcg--atacctaaaggcgtaatgaaagtgaaggt----cggc--c--c--tggt--gtcgac-cgagggaggatggg--ccgcgc----tgc--g-a--tgcggctccgcactcccggggcgtctcgttct--catc---gcgagaagaggcgcacccagagcgtacacgttgggacccgaaagatggtgaactatgcctggtcaggacgaagtcaggggaaaccctgatggaggtccgtagcgattctgacgtgcaaatcgatcgtcggaactgggtataggggcgaaagactaatcgaaccatctagtagctggttccctccgaagtttccctcaggatagctggcactcggccg------tt-ccg---ggaacg-cgcgcgagtctcatctggtaaagcgaatgattagaggccttggggccgaaacgacctcaacctattctcaaactttaaatgggtgagatctctggctttcttgaa----atgaagccac-gag--ca--t----ct------cggatcagag-tgccaagtgggccatttttggtaagcagaactggcgctgtgggatgaaccaaacgcagagttaaggcgcccaactcgacgctcatgggacaccatgaaaggcgttggttgcttaagacagcaggacggtggccatggaagtcggaatccgctaaggagtgtgtaacaactcacctgccgaagcaactagccctgaaaatggatggcgctgaagcgtcgagcctatactctgccgtcagcggcaagtggggcggccgccgccacgaagccctgacgagtaggagggtcgcggcggtgtgcgcagaagggtc-tgggcgcgagcctgcctggagccgccgtcggtgcagatcttggtggtagtagcaaatactccagcgaggccctggaggactgacgtggagaagggtgatatcgccttgtggaaatttgaaaccgccagatactacgtgacgattatcgatgctcctggacatagagatttcatcaagaacatgatcaccggtacgtcgcaggctgattgcgctgtgctgatcgttgccgctggtactggtgaattcgaggctggaatttcaaagaacggacagacgcgcgagcatgctcttctcgcgttcaccctcggcgtcaaacagctgattgtcggagttaacaaaatggattccactgagcccccgtattctgagacccgattcgaggaaatcaagaaggaagtgtcgtcttacatcaagaagatcggttataacccagccgctgttgcgttcgtgccaatctccggctggcacggagacaacatgttggagcaatcctccaagatgccctggttcaagggatgggccgttgagcgtaaggagggcaagggtgaaggtaaatgtcttatcgaagctctggatgccatcctgccaccctccagaccaactgacaaggct
Acanthoponera_minor          --tcatatgcttgtctcaaagattaagccatgcatgtctcagtgcatgccgaattaaggtgaaaccgcgaatggctcattaaatcagttatggttcattagattgtacccacatttacttggataactgtggtaattctagagctaatacatgcaaaacagagtcccgaccagtgatgg-gagggacgcttttattagatcaaaaccaatcggtggcg--ggcggtccg--tccgt-ccaccgttta-ttttggtgactctgaataactttgtgctgatcgcacggt--cctagcaccggcgacgcatctttcaaatgtctgccttatcaactgtcgatggtaggttctgcgcctaccatggttgtaacgggtaacggggaatcagggttcgattccggagagggagcctgagaaacggctaccacatccaaggaaggcagcaggcgcgcaaattacccactcccggcacggggaggtagtgacgaaaaataacgatacgggactcatccgaggccccgtaatcggaatgagtacactttaaatcctttaacgaggatccattggagggcaagtctggtgccagcagccgcggtaattccagctccaatagcgtatattaaagttgttgcggttaaaaagctcgtagttgaatctgtgtcgcacaccgtcggttcaccgct--cg--cgg--tgtttaactggcgtgatgtgggacgtcctaccggtgggctta----gcctcg-c-----gaggggcg------gccc-aacta-at---atcccgtcgcggtgctctttactgagtgtcgagtcgggccggtacgtttactttgaacaaattagagtgcttaaagcaggctaccttcgcctgaatactgcgtgcatggaataatggaataggacctcggttctattttgttggttttcggaaccccgaggtaatgattaatagggacagatgggggcattcgtattgcgacgttagaggtgaaattcttggatcgtcgcaagacggacagaagcgaaagcatttgccaaaaatgttttcattaatcaagaacgaaagttagaggttcgaaggcgatcagataccgccctagttctaaccataaacgatgccagctagcgatccgccgaagttcctccgatgactcggcgggcagcttccgggaaaccaaagcttttgggttccgggggaagtatggttgcaaagctgaaacttaaaggaattgacggaagggcaccaccaggagtggagcctgcggcttaatttgactcaacacgggaaacctcaccaggcccagacaccggaaggattgacagattgatagctctttcttgattcggtgggtggtggtgcatggccgttcttagttggtggagcgatttgtctggttaattccgataacgaacgagactctagcctgctaaataggcgtaccttatggtatcgcgaagg-ccc--ccgg-cttc---ggccggc-gggtttttactaccaacgtacaaacaaatcttcttagagggacaggcggcttctagccgcacgagattgagcaataacaggtctgtgatgcccttagatgttctgggccgcacgcgcgctacactgaaggaatcagcgtgtgttccctggccgaaaggcccgggtaacccgctgaacctccttcgtgctagggattggggcttgcaattgttccccatgaacgaggaattcccagtaagcgcgagtcataagctcgcgttgattacgtccctgccctttgtacacaccgcccgtcgctactaccgattgaatgatttagtgaggtcttcggactggt--gcgcgg-caatgtctc--ggcat--tgccgatgttgccgggaagatgaccaaacttgatcatttagaggaagta-tattaagcggaggaaaagaaactaaccaggatttccttagtagcggcgagcgaacaggaaagagcccagcaccgaatcccgcggtt--ccgccgcagggaaatgtggtgttcgggagggtccg--c-ttat---cccg-aggtgtcg-cgtcgcgtccaagtccatcttgaatggggccacttacccgcagagggtgccaggcccgtag-cgaccggt--gc-gcgt-ctcgggaggatctctccttagagtcgggttgcttgagagtgcagctctaagtgggtggtaaactccatctaaggctaaatacgaccacgagaccgatagcgaacaagtaccgtgagggaaagttgaaaagaactttgaagagagagttcaagagtacgtg-aaaccgttcaggggtaaacctaagaaacccaaaaga-tcgaac-ggggagattcatcgtcagcg-gcgctggctt-cgcgt-cggtgg--gcgatgtcc-cgcg-g-g-cg-----cgggcacgctaccg-tgcg-t-cgacgt-ccggcg-ttccgtagtcgtgcacttctcccctagt-agaacgtcgcgacccgctggatgtcggtctacggcccggg--tg-cggtgactgccgcgt----cg-c-cggt-aaaacg--gc-acg-cgcgcaaa--cccccgg--t-c--gcccg-gccggctgtccggcggt--a----gc----ggtatcaggccgcacgtgcgtcg-agaccgtcgcaagcg----cg-cgc-ca-cgg-cctcggagg-ttacggaccta-gcgccgtcccc--g--gtcc-tggcc-cgctgttgg-ggtacggtacaccttcgacaggcc-tgataccggtcggcgacgctactgctttgggtactcttaggacccgtcttgaaacacggaccaaggagtctaacatgtacgcgagtcattggga-cggcg--atacctaaaggcgtaatgaaagtgaaggt----cggc--c--c--tggc--gtcgac-cgagggaggatggg--ccgcgt----cgc--g-a--cgcggctccgcactcccggggcgtctcgttct--catc---gcgagaagaggcgcacccagagcgtacacgttgggacccgaaagatggtgaactatgcctggtcaggacgaagtcaggggaaaccctgatggaggtccgtagcgattctgacgtgcaaatcgatcgtcggaactgggtataggggcgaaagactaatcgaaccatctagtagctggttccctccgaagtttccctcaggatagctggcactcggccg------tt-ccg---ggaacg-cgcgcgagtctcatctggtaaagcgaatgattagaggccttggggccgaaacgacctcaacctattctcaaactttaaatgggtgagatctctggctttcttgaa----atgaagccac-gag--catca----ca------cggatcagag-tgccaagtgggccatttttggtaagcagaactggcgctgtgggatgaaccaaacgcagagttaaggcgcccaactcgacgctcatgggataccatgaaaggcgttggttgcttaagacagcaggacggtggccatggaagtcggaatccgctaaggagtgtgtaacaactcacctgccgaagcaactagccctgaaaatggatggcgctgaagcgtcgagcctatactctgccgtcagcggcaagtgggacggccgtcgtcacgaagccctgacgagtaggagggtcgcggcggtgtgcgcagaagggtc-tgggcgtgagcctgcctggagccgccgtcggtgcagatcttggtggtagtagcaaatactccagcgaggccctggaggactgacgtggagaagggtgatatcgccttgtggaagttcgaaactgccaaatactatgtcaccatcatcgacgctcccggacacagggacttcatcaaaaacatgatcaccggtacttcgcaggctgattgcgctgtgttgatcgtcgccgccggtaccggtgagttcgaggctggtatctcgaagaatggacagacccgcgagcacgctctgctcgccttcactctcggcgtcaagcaactgattgtcggagttaacaagatggattccaccgagcccccgtactccgagacccgattcgaggaaatcaagaaagaagtctcgtcgtacatcaaaaagatcggttacaacccggctgcggtcgcgttcgtaccgatttccggctggcatggagataacatgttggaggtatcttccaagatgccctggttcaagggatggaccgtggagcgcaaggaaggcaagggtgaaggcaaatgcctcatcgaagcccttgacgccatcctgccgcccaccagaccgaccgacaaggcc
Tetraponera_punctulata       --tcatatgcttgtctcaaagattaagccatgcatgtctcagtgcatgccgaattaaggtgaaaccgcgaatggctcattaaatcagttatggttcattagattgtacccacatttacttggataactgtggtaattctagagctaatacatgcaaaacagagtcccgaccagtgatgg-tagggacgcttttattagatcaaaaccaatcggtggcg--gacgggctg--ctcgt-ccaccgttca-ttttggtgactctgaataactttgagctgatcgcacggt--cctagcaccggcgacgcatctttcaaatgtctgccttatcaactgtcgatggtaggttctgcgcctaccatggttgtaacgggtaacggggaatcagggttcgattccggagagggagcctgagaaacggctaccacatccaaggaaggcagcaggcgcgcaaattacccactcccggcacggggaggtagtgacgaaaaataacgatacgggactcatccgaggccccgtaatcggaatgagtacactttaaatcctttaacgaggatccattggagggcaagtctggtgccagcagccgcggtaattccagctccaatagcgtatattaaagttgttgcggttaaaaagctcgtagttgaatctgtgtcgcgcaccgtcggttcaccgct--cg--cgg--tgtctaactggcgtgatgcgggacgtcctaccggtgggctta----gcctcg-c-----gaggggcg------gccc-aacta-at---atcccgtcgcggtgctctttactgagtgtcgagtcgggccggtacgtttactttgaacaaattagagtgcttaaagcaggctaccctcgcctgaatactgtgtgcatggaataatggaataggacctcggttctattttgttggttttcggaaccccgaggtaatgattaatagggacagatgggggcattcgtattgcgacgttagaggtgaaattcttggatcgtcgcaagacggacagaagcgaaagcatttgccaaaaatgttttcattaatcaagaacgaaagttagaggttcgaaggcgatcagataccgccctagttctaaccataaacgatgccagctagcgatccgccgaagttcctccgatgactcggcgggcagcttccgggaaaccaaagcttttgggttccgggggaagtatggttgcaaagctgaaacttaaaggaattgacggaagggcaccaccaggagtggagcctgcggcttaatttgactcaacacgggaaacctcaccaggcccagacaccggaaggattgacagattgatagctctttcttgattcggtgggtggtggtgcatggccgttcttagttggtggagcgatttgtctggttaattccgataacgaacgagactctagcctgctaaataggcgtaccttatggtatcgcgaagg-ccc--ccgg-cctc---ggccggc-gggtttttactaccaacgtacaaacaaatcttcttagagggacaggcggcttctagccgcacgagattgagcaataacaggtctgtgatgcccttagatgttctgggccgcacgcgcgctacactgaaggaatcagcgtgtgttccctgaccgaaaggcccgggtaacccgctgaacctccttcgtgctagggattggggcttgcaattgttccccatgaacgaggaattcccagtaagcgcgagtcataagctcgcgttgattacgtccctgccctttgtacacaccgcccgtcgctactaccgattgaatgatttagtgaggtcttcggactggt--gcgcgg-caatgcttc--ggcac--tgccgatgttgccgggaagatgaccaaacttgatcatttagaggaagta-tactaagcggaggaaaagaaactaaccaggatttccttagtagcggcgagcgaacaggaaagagcccagcaccgaatcccgcggtt--ccgccgcagggaaatgtggtgtttgggagggtccg--c-tgat---cccg-aggtgtcg-cgccgcgtccaagtccatcttgaatggggccacttacccgcagagggtgccaggcccgtag-cgaccggtgctc-gcgc-ctcgggaggatctctccttagagtcgggttgcttgagagtgcagctctaagtgggtggtaaactccatctaaggctaaatacgaccacgagaccgatagcgaacaagtaccgtgagggaaagttgaaaagaactttgaagagagagttcaagagtacgtg-aaaccgttcaggggtaaacctaagaaacccaaaaga-tcgaacgggggagattcatcgtcagcg-gggctggctt-cgcgt-cggtgg--gcgatgacc-ccgcggcg-cg-----cgggcacgctaccg-tgcg-c-cgatgt-ccggtt-tc-cgtcgtcgtgcacttctcccctagt-agaacgtcgcgacccgctgggtgtcggtccacggcccggg--tg-cggtgtctgtcgcgt----cg-t-cggt-aaaacg--gc-gcg-cgg-caaa--cccccggtct-c--gcccg-gccggctgcccggcggt--a----gc----ggtatcaggccgcacgtgcgtcg-agaagtagtcgggcg----cg-cgc-ca-cgg-actcggtgg--aacggactca-gtgccgtcccc--g--gtcc-tggcg-cgttcgctc-ttcgggg--cgccttcgactggccttaataccggtcggcgacgctactgctttgggtactcttaggacccgtcttgaaacacggaccaaggagtctaacatgtacgcgagtcattggga--ggcg--agacctaaaggcgcaatgaaagtgaagat----cggc--c--c--tggt--gccgat-cgagggaggatggg--tcgcgcgt--aac--g-c--agcggccccgcactcccggggcgtctcgttct--catc---gcgagaagaggcgcacctagagcgtacacgttgggacccgaaagatggtgaactatgcctggtcaggacgaagtcaggggaaaccctgatggaggtccgtagcgattctgacgtgcaaatcgatcgtcggaactgggtataggggcgaaagactaatcgaaccatctagtagctggttccctccgaagtttccctcaggatagctggcgctcgttat------at-c-----gcaagg-ttaacgagtctcatctggtaaagcgaatgattagaggccttggggccgaaacgacctcaacctattctcaaactttaaatgggtgagatctctggctttcttgaa----atgaagccac-gag--acgca----cg------cggatcagag-tgccaagtgggccatttttggtaagcagaactggcgctgtgggatgaaccaaacgcagagttaaggcgccgaatccgacgctcatgggacaccatgaaaggcgttggttgcttaagacagcaggacggtggccatggaagtcggaatccgctaaggagtgtgtaacaactcacctgccgaagcaactagccctgaaaatggatggcgctgaagcgtcgagcctatactctgccgtcagcggcaagtgaggcggtcgccgtcacgaagccctgacgagtaggagggtcgcggcggtgtgcgcagaagggtc-tgggcgcgagcctgcctggagccgccgtcggtgcagatcttggtggtagtagcaaatactccagcgaggccctggaggactgacgtggagaagggtgatatcgcactttggaagtttgaaacttctaaatattatgttaccattattgacgctcctggacatagagacttcatcaaaaatatgatcactggtacttcacaggcagactgtgcagtattaattgttgctgcaggtactggtgaatttgaggccggtatttcaaagaacggccaaacccgcgaacacgctttactagcttttactcttggagtaaagcaattgatcgttggtgtgaataagatggattctactgagcctccgtactcagagactcgatttgaggaaatcaagaaagaagtctcgtcatacattaagaaaattggctacaacccggctgctgttgcgtttgtacccatctctggctggcacggagataatatgttagaagtgtccgccaaaatgccctggttcaagggatggactgttgagcgcaaagaaggcaaggctgagggcaaatgtctcatcgaagccctcgatgctatcctgccgcctaccaggccaactgataaggct
[truncated: 308,425 more chars]
