# Supplementary material for: Improved Phylogenetic Analyses Corroborate a Plausible Position of Martialis heureka in the Ant Tree of Life
Source: PLoS One. 2011 Jun 24;6(6):e21031. doi: 10.1371/journal.pone.0021031 (PMC3123331; doi:10.1371/journal.pone.0021031)
Supplement: Information S4 — Character partition file (plain text format) for the masked alignment used for the masked-partitioned analyses. (PHY) [file pone.0021031.s011.phy]

DNA, 18S = 1-1901
DNA, 28S = 1902-3798
DNA, EF1a_codon1andcodon2 = 3799-4314\3, 3800-4314\3
DNA, EF1a_codon3 = 3801-4314\3
